# Supplementary material for: In Silico Bioinformatics Followed by Molecular Validation Using Archival FFPE Tissue Biopsies Identifies a Panel of Transcripts Associated with Severe Asthma and Lung Cancer
Source: Cancers (Basel). 2022 Mar 25;14(7):1663. doi: 10.3390/cancers14071663 (PMC8996975; doi:10.3390/cancers14071663)
Supplement: Supplementary file 1 [file cancers-14-01663-s001.zip]

Archive with 8 entries (8 files):
- Supplementary data 1.pdf
- Supplementary Data 6_CD44_probes list.xlsx
- Supplementary data_2_Differentially expressed genes.xlsx
- Supplementary data_3_Gene Frequency and fold change.xlsx
- Supplementary data_4_Metascape result for Lung Cancer.xlsx
- Supplementary data_5_Metascape result for Severe asthma.xlsx
- supplementary figs.pdf
- Supplementary Tables.pdf
