# Supplementary material for: In Silico Bioinformatics Followed by Molecular Validation Using Archival FFPE Tissue Biopsies Identifies a Panel of Transcripts Associated with Severe Asthma and Lung Cancer
Source: Cancers (Basel). 2022 Mar 25;14(7):1663. doi: 10.3390/cancers14071663 (PMC8996975; doi:10.3390/cancers14071663)
Supplement: Supplementary file 1 [file cancers-14-01663-s001.zip › Supplementary Data 6_CD44_probes list.xlsx]

## Sheet: Sheet 1
Probe Set ID	Gene Symbol	Gene Title	Array Name	Consensus/Exemplar Alignment Chromosome	Consensus/Exemplar Alignment Chromosome Start	Consensus/Exemplar Alignment Chromosome Stop	Consensus/Exemplar Alignment Chromosome Strand		Target Description	Target Type Description
1557905_s_at	CD44	CD44 molecule (Indian blood group)	HG-U133_Plus_2	chr11	35160416	35243266	+	exon 1 and 2	5 UTR	All probes match over all sequences
1565868_at	CD44	CD44 molecule (Indian blood group)	HG-U133_Plus_2	chr11	35234096	35235544	+	Intronic	cds	Unique
204489_s_at	CD44	CD44 molecule (Indian blood group)	HG-U133_Plus_2	chr11	35160822	35251573	+		variant 1	All probes match over all sequences
204490_s_at	CD44	CD44 molecule (Indian blood group)	HG-U133_Plus_2	chr11	35160735	35251021	+		cds	All probes match over all sequences
209835_x_at	CD44	CD44 molecule (Indian blood group)	HG-U133_Plus_2	chr11	35160728	35251015	+		cds	Probes cross hyb with other sequences
210916_s_at	CD44	CD44 molecule (Indian blood group)	HG-U133_Plus_2	chr11	35160832	35250880	+		cds	All probes match over all sequences
212014_x_at	CD44	CD44 molecule (Indian blood group)	HG-U133_Plus_2	chr11	35160727	35252243	+		cd44 antigen	Probes cross hyb with other sequences
216056_at	CD44	CD44 molecule (Indian blood group)	HG-U133_Plus_2	chr11	35231601	35232074	+		exon v9	Unique
217523_at	CD44	CD44 molecule (Indian blood group)	HG-U133_Plus_2	chr11	35218274	35218983	+		precursor	Unique
229221_at	CD44	CD44 molecule (Indian blood group)	HG-U133_Plus_2	chr11	35226609	35229711	+		cd44 antigen	Unique
234411_x_at	CD44	CD44 molecule (Indian blood group)	HG-U133_Plus_2	chr11	35232694	35232796	+		exon V10	Probes cross hyb with other sequences
234418_x_at	CD44	CD44 molecule (Indian blood group)	HG-U133_Plus_2	chr11	35232694	35232796	-		exon v10	Probes cross hyb with other sequences
