# Supplementary material for: In Silico Bioinformatics Followed by Molecular Validation Using Archival FFPE Tissue Biopsies Identifies a Panel of Transcripts Associated with Severe Asthma and Lung Cancer
Source: Cancers (Basel). 2022 Mar 25;14(7):1663. doi: 10.3390/cancers14071663 (PMC8996975; doi:10.3390/cancers14071663)
Supplement: Supplementary file 1 [file cancers-14-01663-s001.zip › Supplementary data_2_Differentially expressed genes.xlsx]

## Sheet: Upregulated genes in asthma 
Supplimentary 1: Upregulated genes diffrenatially expressed between severe asthma and healthy control
NAME	DESCRIPTION	con1.CEL	con10.CEL	con11.CEL	con12.CEL	con13.CEL	con14.CEL	con15.CEL	con16.CEL	con17.CEL	con18.CEL	con19.CEL	con2.CEL	con20.CEL	con21.CEL	con22.CEL	con23.CEL	con24.CEL	con25.CEL	con26.CEL	con27.CEL	con28.CEL	con29.CEL	con3.CEL	con30.CEL	con31.CEL	con32.CEL	con33.CEL	con34.CEL	con35.CEL	con36.CEL	con37.CEL	con4.CEL	con5.CEL	con6.CEL	con7.CEL	con8.CEL	con9.CEL	Mean_Control		asm1.CEL	asm10.CEL	asm11.CEL	asm12.CEL	asm13.CEL	asm14.CEL	asm15.CEL	asm16.CEL	asm17.CEL
DPYSL3	DPYSL3:dihydropyrimidinase-like 3	82.6877	92.304	68.3982	65.2703	158.11	137.349	20.3879	52.9933	77.5192	69.7459	174.305	82.1992	153.313	54.2791	92.6965	35.9555	41.7533	69.338	73.4613	53.853	182.785	87.2179	46.727	90.9318	119.842	46.5319	90.5639	87.0068	29.7301	153.24	88.1322	73.6559	52.9775	42.0462	62.2581	70.4406	44.0584	81.7315		60.2219	196.166	166.259	171.051	114.863	144.068	112.893	113.273	40.6362
CLCNKB	CLCNKB:chloride channel Kb	74.1961	69.7329	114.886	134.281	96.4026	118.462	92.685	43.7008	37.2604	34.0543	131.991	82.7784	255.834	114.827	124.784	69.8753	93.0539	59.121	145.839	82.8022	207.888	115.339	131.359	107.211	81.7367	40.0294	63.2307	43.6298	35.3363	80.0796	93.3917	64.9577	40.906	88.3968	45.8604	179.187	103.002	94.5435		162.327	92.9838	112.138	258.26	285.992	205.58	103.399	80.2409	133.153
CUGBP2	CUGBP2:CUG triplet repeat, RNA binding protein 2	80.5996	157.816	46.3358	59.088	76.2255	83.8111	61.7903	49.7552	67.2823	100.618	115.511	79.6701	127.217	132.439	80.2835	146.749	133.518	64.2166	57.9463	68.8958	211.31	66.7495	90.9745	136.663	66.9843	68.4498	47.4212	75.7656	192.925	138.051	169.97	79.818	181.505	123.582	112.901	125.258	91.3963	101.878		110.246	96.2046	169.561	86.8058	56.1233	130.342	242.386	257.889	345.394
PPARGC1A	PPARGC1A:peroxisome proliferative activated receptor, gamma, coactivator 1, alpha	110.754	173.01	266.747	226.513	275.421	306.066	314.014	200.403	319.694	256.738	203.506	210.793	122.07	74.644	98.8995	140.274	94.4152	89.2587	143.133	94.501	74.9665	95.0231	149.816	114.581	104.038	90.2923	118.693	148.973	188.805	157.356	74.6677	134.993	172.935	133.266	161.092	165.232	180.708	161.792		430.93	316.646	270.79	200.469	114.542	228.118	88.1984	332.645	211.793
JUN	JUN:jun oncogene	558.973	569.97	883.799	1236.05	922.354	1154.52	2132.43	823.505	1412.95	1318.64	530.338	948.792	486.701	560.985	379.073	843.562	393.015	275.284	159.096	385.251	239.938	250.909	739.362	515.811	697.735	761.765	791.645	822.829	898.531	282.177	270.157	701.638	773.289	528.627	1006.67	314.39	1615.95	734.776		3231.95	502.59	1192.24	1160.56	395.213	474.18	772.204	908.777	337.49
TFCP2L1	TFCP2L1:transcription factor CP2-like 1	144.133	173.711	161.069	114.554	227.251	185.296	202.02	172.959	205.021	107.648	428.581	102.098	293.519	119.456	49.4879	75.2181	78.9803	80.5888	156.727	38.8658	121.067	46.2309	208.328	137.731	151.408	86.94	205.047	149.94	87.4647	183.732	157.95	181.664	246.66	447.221	139.783	261.708	117.64	163.451		164.341	384.252	344.053	274.278	109.961	177.217	156.04	268.845	254.657
EMP1	EMP1:epithelial membrane protein 1	75.8538	53.5399	166.526	102.685	123.846	222.421	216.226	137.229	120.952	156.768	193.625	71.223	49.3669	104.463	188.437	91.7392	130.731	96.1533	194.429	92.1366	131.202	144.671	127.73	118.52	110.98	130.206	158.156	148.219	145.832	199.838	114.176	72.0472	158.102	247.011	35.3233	131.584	99.7565	131.397		444.469	145.565	535.942	721.68	144.011	93.1332	165.175	360.347	132.947
GPRC5A	GPRC5A:G protein-coupled receptor, family C, group 5, member A	100.315	78.4219	233.61	146.233	213.131	102.773	209.03	193.125	289.16	161.685	190.988	145.934	143.767	108.556	88.0275	123.159	76.7242	147.703	183.957	94.0783	93.9993	139.19	143.46	125.759	121.493	121.066	181.322	227.927	219.223	230.924	81.0501	315.324	252.761	159.328	119.778	198.113	110.855	158.701		361.121	165.542	519.586	619.316	106.785	101.55	169.153	257.971	180.753
S100A8	S100A8:S100 calcium binding protein A8	3.86268	21.1328	211.045	61.2379	54.4396	61.6831	174.431	210.633	141.76	403.959	33.6091	27.1828	30.1255	20.9844	1.32101	48.3575	33.0161	26.3105	6.26165	22.205	47.8258	120.304	18.6245	131.374	333.455	34.3911	40.3333	29.1846	1625.5	28.6345	166.841	129.301	64.3534	38.2264	51.9783	59.9101	31.9461	122.858		1170.14	180.144	417.181	20.8514	52.2115	21.781	883.235	10.7339	53.9748
SOCS3	SOCS3:suppressor of cytokine signaling 3	181.629	223.844	357.102	251.825	450.152	785.582	609.31	263.298	368.923	458.601	305.106	195.284	77.6046	180.179	17.9097	138.554	106.609	70.0774	143.681	45.1389	54.0956	109.083	234.452	230.436	500.522	148.844	163.421	137.345	410.899	73.6128	57.3891	752.424	395.828	91.6783	292.363	279.555	265.079	254.796		851.946	518.623	607.202	577.364	55.4191	103.179	130.159	80.0727	82.4605
FCGR2A	FCGR2A:Fc fragment of IgG, low affinity IIa, receptor (CD32)	89.3719	95.1656	146.182	291.663	115.747	113.103	329.922	775.133	505.923	956.967	139.922	169.684	67.7385	94.6842	116.347	212.122	257.947	94.8016	51.3816	97.968	115.83	284.3	191.706	181.874	556.502	254.408	147.568	263.993	1377.78	152.694	163.043	247.876	219.795	219.918	149.545	150.884	80.0498	256.204		543.672	319.998	1128.61	85.3204	41.8499	61.7263	1207.03	48.7003	240.11
TM4SF1	TM4SF1:transmembrane 4 L six family member 1	61.7474	225.892	157.508	192.221	138.959	103.985	134.778	373.056	294.777	147.67	197.914	323.996	188.497	401.125	336.759	374.987	181.559	387.535	309.974	261.293	343.835	470.308	89.8473	185.052	229.393	411.909	1107.77	819.113	317.769	316.862	354.226	238.471	154.491	233.774	65.1275	209.12	104.381	282.316		333.04	112.626	1330.25	1017.97	213.024	335.708	259.797	1038.91	442.331
CCDC80	CCDC80:coiled-coil domain containing 80	128.83	192.65	200.173	133.025	165.743	291.24	256.044	271.275	127.059	441.748	96.0067	250.16	235.346	210.331	177.317	195.485	178.686	235.881	170.846	146.583	242.068	289.776	139.764	202.607	353.113	322.432	258.504	301.987	467.864	87.0577	371.695	234.35	122.789	169.674	79.5188	138.818	83.1846	215.395		205.78	270.882	421.198	128.179	274.03	247.685	275.447	746.896	198.529
EGR2	EGR2:early growth response 2 (Krox-20 homolog, Drosophila)	27.9832	55.3442	681.764	591.971	551.229	612.307	1055.68	234.14	795.15	608.292	33.8193	281.193	14.3156	13.2291	27.5791	85.0277	19.9923	9.87121	27.2561	12.6013	2.72174	53.3108	45.4982	117.178	235.762	280.924	169.614	202.725	571.355	26.5916	7.23131	193.188	178.852	78.3551	147.497	30.7132	241.913	224.924		2423.96	120.418	604.602	182.969	36.6239	41.5525	69.8574	211.876	104.972
EGR3	EGR3:early growth response 3	31.1339	29.0316	250.056	122.221	327.433	307.913	478.978	141.661	324.673	266.497	21.3299	47.3413	33.2285	17.05	7.41565	25.347	23.7424	3.58069	26.2839	10.6964	19.4943	19.5401	28.4466	74.6019	62.6181	110.375	60.7393	94.8112	273.771	10.6961	14.5318	77.8731	84.4843	20.2185	65.55	21.5881	79.7923	97.6958		1139.76	34.4637	303.439	113.59	45.5933	1.24355	33.4868	59.0209	47.6622
GRAP	GRAP:GRB2-related adaptor protein	321.895	333.952	610.437	450.979	451.721	324.565	987.64	449.666	273.522	477.203	284.71	624.552	202.757	89.7571	78.1144	317.947	229.424	79.1256	122.75	86.1735	130.403	196.893	247.943	256.163	564.77	604.669	319.914	183.789	593.318	131.602	68.9969	487.262	247.939	233.956	265.517	199.625	719.877	331.068		1311.85	596.753	170.623	487.499	223.028	251.523	181.829	280.702	288.735
HBA1 /// HBA2	na	14.1456	30.6531	235.376	9.6532	248.987	75.848	382.455	549.883	35.242	546.866	13.3809	92.5046	45.2102	1.88328	5.80209	108.05	53.7678	23.9598	30.1537	2.10917	23.5085	8.30292	1.27313	58.2457	283.301	32.076	101.157	66.3575	6249	7.31157	1578.06	20.7721	2.27656	77.8418	8.48389	48.1705	66.39	301.04		4163.97	82.6721	94.0072	64.9739	4.06809	14.6663	1890.79	109.454	20.9676
HBA2	HBA2:hemoglobin, alpha 2	363.842	716.757	1348.36	10.0875	1458.12	541.401	2674.03	2458.71	240.15	2754.34	58.4229	1800.69	491.714	127.114	23.0815	2040.92	690.843	77.548	21.8105	3.94095	141.988	1.00853	20.3428	154.879	1846.49	163.47	929.094	393.308	8111.96	31.8297	10020.1	129.788	19.5971	1246.78	51.1705	547.743	1132.94	1157.96		13796.6	568.303	824.018	1398.27	18.1011	60.9556	12949.1	2085.67	515.978
HBA1	HBA1:hemoglobin, alpha 1	35.3809	49.2599	225.734	12.9928	265.175	84.3572	459.949	531.545	58.4692	557.282	28.6114	113.96	61.9111	26.7104	11.4269	103.637	66.1331	21.2162	23.4587	13.4451	43.1016	8.91705	16.0876	37.6393	314.446	40.121	103.85	63.0211	7048.32	14.8608	1856.92	35.0394	7.25894	95.5008	33.1584	29.1304	56.7337	339.318		5002.21	119.507	136.497	84.7213	9.14266	45.883	2638.8	130.574	21.1398
CD44	CD44:CD44 molecule (Indian blood group)	233.482	376.25	280.208	444.379	291.659	303.874	364.304	624.913	393.637	361.5	399.828	228.599	333.048	137.684	139.924	222.729	163.066	140.1	121.146	209.49	259.314	197.421	265.084	345.012	419.063	153.877	536.84	234.196	408.882	218.365	256.31	283.599	264.549	331.993	197.119	294.595	323.104	290.788		396.907	476.59	887.177	926.945	122.323	408.695	452.049	549.533	196.861
NGFRAP1L1	NGFRAP1L1:NGFRAP1-like 1	113.152	268.761	78.5707	63.6959	78.8662	59.0847	128.861	58.228	138.215	85.3177	83.1803	59.2654	104.491	205.139	81.4326	78.2519	222.332	243.114	248.59	261.61	207.925	94.4073	178.222	63.8658	29.4741	191.827	64.2995	166.705	131.813	83.7341	194.691	24.9014	249.097	259.372	41.289	189.125	292.883	138.481		201.303	241.684	203.438	465.874	160.232	95.4528	116.545	79.4675	198.243
FUT3	FUT3:fucosyltransferase 3 (galactoside 3(4)-L-fucosyltransferase, Lewis blood group)	70.7072	141.278	124.26	184.718	71.8124	120.912	87.1784	101.664	104.971	106.319	123.765	107.132	94.3542	55.1967	42.1856	120.302	86.8353	90.7403	92.8973	66.5946	121.53	80.0401	107.85	82.5209	106.653	87.064	179.732	92.1408	73.257	74.506	57.9046	201.849	165.028	168.314	162.907	95.4703	100.926	106.798		123.305	88.9508	243.146	444.522	129.703	57.2423	153.474	156.289	91.7272
MXD1	MXD1:MAX dimerization protein 1	245.144	256.951	243.773	211.329	188.203	333.673	287.229	272.478	299.26	358.793	173.758	280.091	222.119	222.777	299.014	170.012	163.842	145.556	209.223	242.927	204.247	164.868	240.322	192.598	337.755	161.881	234.24	217.311	775.893	176.583	214.082	203.909	283.891	206.943	301.436	254.731	277.988	250.671		511.538	209.826	279.761	461.023	176.073	150.339	545.668	235.641	222.379
TNCRNA	TNCRNA:-	245.618	236.802	303.817	120.033	271.442	259.598	265.254	164.62	125.627	155.301	331.74	184.934	230.932	253.215	227.06	190.56	311.359	386.076	276.793	155.705	403.305	149.588	215.211	192.943	283.541	191.003	235.231	163.143	237.634	230.36	305.585	376.286	203.759	245.16	255.521	186.114	110.834	234.641		449.268	391.375	305.712	1163.95	106.184	306.518	215.12	311.801	318.715
ABO	ABO:ABO blood group (transferase A, alpha 1-3-N-acetylgalactosaminyltransferase; transferase B, alpha 1-3-galactosyltransferase)	246.682	1182.07	232.833	169.059	113.255	205.879	530.152	443.38	178.43	237.719	1044.77	779.12	2368	551.267	111.716	710.921	681.131	632.821	1168.08	1167.63	884.708	128.486	580.685	336.592	250.241	185.975	328.688	192.433	197.667	828.416	1134.55	1174.65	384.591	928.727	505.079	1159.99	724.139	612.987		1135.62	198.185	503.668	886.939	1824.92	1986.72	1719.76	957.815	498.85
S100A16	S100A16:S100 calcium binding protein A16	103.908	130.652	207.615	196.676	183.715	318.438	122.448	175.84	185.448	180.877	122.955	132.111	122.308	46.4423	70.5856	121.093	69.0183	106.843	96.517	64.1384	118.635	137.318	126.9	151.288	250.256	130.449	287.44	107.304	135.045	109.467	111.64	134.665	133.958	174.451	176.556	175.302	115.528	144.158		165.57	290.781	223.116	499.384	129.628	161.071	107.232	245.058	86.8564
S100A10	S100A10:S100 calcium binding protein A10	205.672	282.796	205.089	278.044	241.102	328.163	246.655	565.157	378.594	561.06	177.106	222.204	328.783	128.329	168.404	154.712	149.792	170.022	213.861	156.307	216.334	213.959	135.704	383.023	526.491	307.479	359.196	330.729	543.296	121.319	246.165	195.45	175.069	162.06	112.564	187.598	157.477	257.723		717	238.862	1078.42	508.897	266.644	198.864	525.995	529.729	333.816
TRIM7	TRIM7:tripartite motif-containing 7	120.467	122.51	120.57	123.095	115.949	177.931	163.595	146.591	114.746	110.419	149.58	71.6602	168.992	63.8049	55.0669	75.8651	93.6714	44.6534	110.352	75.0746	97.8224	68.4975	129.642	71.6375	107.523	43.1315	158.765	120.048	70.4567	96.2931	136.964	116.123	117.58	128.543	119.759	197.618	76.5394	110.312		212.67	119.009	193.089	120.154	132.496	145.406	129.726	202.07	83.2307
ANXA1	ANXA1:annexin A1	59.5091	99.0683	192.634	119.017	153.494	199.603	270.458	221.547	267.037	236.291	148.231	57.4235	52.0246	49.3217	39.862	29.2089	93.2413	89.8558	45.4023	24.3613	64.8281	59.3796	96.6584	102.957	158.767	165.09	165.768	152.409	163.058	53.3864	42.065	130.959	165.22	118.791	105.302	95.3373	75.7019	117.926		530.104	125.237	365.794	249.658	84.4532	28.133	101.768	61.502	46.5518
SERPINB5	SERPINB5:serpin peptidase inhibitor, clade B (ovalbumin), member 5	28.7419	115.664	114.996	69.0001	71.4719	44.7398	87.3709	70.4021	115.2	100.063	115.326	86.2836	137.921	24.2568	61.0356	96.4931	96.2012	21.6568	23.4851	28.9264	56.8243	22.601	150.567	84.048	40.3301	13.7868	57.0838	82.4847	76.2169	43.7983	108.71	51.2526	110.63	149.933	51.1732	93.0156	194.894	78.2861		277.681	121.574	198.653	174.365	154.393	167.136	94.973	149.002	56.3515
G0S2	G0S2:G0/G1switch 2	133.726	45.4815	113.895	130.355	78.4281	75.2445	170.998	104.601	87.9566	200.6	81.8389	91.0395	57.1552	103.181	136.857	98.8211	172.661	83.576	106.242	95.8827	61.8622	153.802	136.614	128.235	222.984	84.7338	59.1883	96.734	151.384	152.272	71.0599	107.531	84.9779	78.0631	79.1522	118.365	66.1503	108.693		178.184	99.8036	83.4258	56.9706	118.523	84.7949	74.0097	51.7391	147.858
FOSB	FOSB:FBJ murine osteosarcoma viral oncogene homolog B	24.3254	69.7566	688.83	450.918	537.571	820.67	1655.14	704.477	1002.36	1133.4	170.827	273.016	56.9472	21.0612	22.8121	58.0365	47.241	45.5735	39.2736	10.9864	32.2523	55.5928	41.1465	218.962	304.447	593.7	443.225	305.39	897.861	56.3203	21.7793	395.802	495.427	107.871	171.182	55.4056	311.681	333.548		3851.46	105.604	1477.16	560.307	73.6546	39.9903	157.162	468.337	176.008
FKBP5	FKBP5:FK506 binding protein 5	181.624	119.319	74.0731	136.171	154.248	133.991	124.671	262.43	194.968	169.236	193.073	80.6761	130.627	121.368	72.4203	71.8387	152.582	142.539	166.692	62.8812	64.0654	84.6198	107.363	156.489	169.742	177.594	102.778	96.4355	200.156	191.19	163.668	191.078	123.929	210.538	124.717	177.26	112.176	140.52		269.87	327.294	317.722	110.528	119.502	126.499	483.122	800.665	707.936
CYR61	CYR61:cysteine-rich, angiogenic inducer, 61	57.1012	93.6095	380.519	320.225	411.222	250.375	654.258	315.573	541.277	336.41	64.1168	185.921	40.713	112.558	58.6474	59.149	59.3781	59.8509	44.5122	66.9074	33.737	61.7865	80.5282	72.1465	137.282	236.511	110.641	205.57	330.746	44.2129	36.8278	79.7027	84.5312	20.5118	145.007	39.0604	205.969	163.165		1312.62	81.5791	494.917	194.05	72.026	74.0503	48.3256	189.836	116.542
IFIT2	IFIT2:interferon-induced protein with tetratricopeptide repeats 2	96.412	89.6639	123.923	75.7147	93.2082	114.472	112.138	85.5581	185.227	159.717	67.2107	137.687	61.9319	57.1995	38.3022	120.206	43.6269	32.6786	71.8013	49.0926	53.6259	63.2606	99.6918	71.5812	151.265	44.5492	59.996	80.1117	171.898	53.6836	44.2816	116.99	62.6119	76.4546	100.356	133.7	107.077	89.3758		82.3936	1376.29	151.581	43.2223	75.0316	40.0336	166.538	35.6618	56.1347
PDK4	PDK4:pyruvate dehydrogenase kinase, isozyme 4	214.831	160.46	165.523	245.161	196.838	260.872	239.284	256.37	449.729	404.729	179.759	185.153	150.66	354.134	313.271	212.796	270.929	240.386	235.876	275.078	193.997	277.762	199.953	250.682	249.17	540.26	161.963	331.311	450.359	284.777	175.009	179.623	297.462	174.674	160.667	222.585	304.469	255.853		264.962	216.552	688.814	174.123	269.753	170.202	943.995	233.162	1118.63
KRT4	KRT4:keratin 4	198.786	236.546	191.087	228.245	134.955	205.377	462.515	122.495	136.624	133.261	211.866	163.852	342.677	170.124	133.412	160.834	93.8514	70.6116	151.516	315.477	103.295	118.035	305.88	129.904	82.7088	207.519	264.625	212.919	298.305	164.024	188.023	265.032	201.627	784.645	57.7679	120.762	280.134	206.738		229.886	166.618	269.294	801.62	123.807	192.999	98.166	476.652	642.416
KRT8	KRT8:keratin 8	209.487	255.764	324.724	296.493	189.202	200.286	516.417	138.035	155.325	142.652	191.859	189.285	492.887	139.244	162.062	209.108	87.5865	86.8919	152.258	329.496	144.099	148.006	340.413	223.065	131.424	204.169	379.191	219.06	401.462	110.105	325.227	299.009	246.824	958.658	72.2296	141.073	338.438	247.338		246.524	211.804	301.72	800.494	144.756	207.085	100.625	589.833	730.487
LOC284801	LOC284801:-	138.109	115.333	164.664	210.263	245.774	371.159	190.977	455.481	145.177	207.832	77.6922	76.8364	304.851	176.553	43.2786	84.7785	100.554	61.4049	37.0995	87.491	156.164	82.7499	72.934	293.468	366.141	162.072	287.172	121.768	156.34	111.205	108.758	319.098	108.834	66.1096	79.8183	43.1863	60.8512	159.243		148.783	188.877	147.183	1664.83	205.035	499.192	120.069	104.741	99.9648
HBB	HBB:hemoglobin, beta	190.356	669.782	2310.69	99.3162	2511.95	543.573	3353.52	3977.58	464.379	3887.47	62.4323	1411.15	255.598	151.881	101.148	1279.31	693.979	157.217	128.503	63.8716	98.5461	107.309	58.5597	240.287	1920.74	300.207	1203.96	682.738	10417.6	120.872	9114.86	87.7642	91.2335	977.934	91.2773	326.66	1009.97	1328.76		17666.5	1407.77	1430.12	637.34	212.949	122.046	15141.4	2090.35	450.356
KRT23	KRT23:keratin 23 (histone deacetylase inducible)	135.584	211.715	203.085	142.258	246.597	334.748	159.738	298.527	143.374	140.8	157.76	160.658	211.078	151.002	212.711	141.167	197.572	86.8399	160.396	172.301	148.696	177.438	128.022	212.585	309.485	197.608	293.159	188.841	149.911	135.695	198.667	137.742	224.493	110.73	147.924	171.238	130.092	181.898		196.081	298.734	301.417	723.421	260.61	230.658	205.451	253.7	289.251
CEACAM5	CEACAM5:carcinoembryonic antigen-related cell adhesion molecule 5	70.069	535.294	144.586	262.854	370.912	264.425	60.1196	720.44	252.848	182.332	287.604	126.585	190.087	89.636	125.794	123.937	326.136	232.199	322.332	80.8124	604.174	120.936	239.671	168.382	689.286	193.005	1455.26	612.515	45.076	217.97	320.541	452.911	469.414	167.527	567.448	299.916	82.4455	310.148		375.709	314.929	1657.59	2483.54	1060.08	422.728	928.722	1459.36	86.326
CSTA	CSTA:cystatin A (stefin A)	471.44	592.706	783.818	639.836	892.955	777.542	457.134	852.603	692.106	495.615	371	396.321	393.086	224.334	284.417	263.907	228.673	241.186	552.009	297.258	410.125	287.256	597.299	604.215	822.577	313.239	961.364	503.803	436.487	306.398	443.557	826.936	905.235	800.016	586.104	627.836	598.65	538.893		788.352	755.235	924.818	2264.57	357.055	382.466	518.81	1053.93	417.696
CXCR4	CXCR4:chemokine (C-X-C motif) receptor 4	621.974	788.687	548.035	286.119	354.115	613.964	777.174	747.096	613.777	704.755	394.301	443.024	286.651	224.902	240.79	264.918	222.436	212.315	208.188	224.355	532.429	270.722	394.968	305.075	663.661	330.409	287.93	403.811	923.996	330.495	290.913	468.267	422.206	223.452	240.849	354.31	328.599	420.261		363.382	405.944	334.53	187.834	205.211	200.359	470.836	53.2683	182.05
PSPH	PSPH:phosphoserine phosphatase	99.0874	115.712	167.359	641.397	127.653	81.2513	772.73	152.794	595.326	157.854	113.185	69.4709	133.636	136.561	131.237	135.623	608.664	93.6123	98.3251	109.931	108.93	949.57	123.931	138.853	173.276	142.953	109.225	592.977	185.793	131.198	44.5786	103.263	631.138	386.167	870.133	137.214	163.681	257.683		152.618	139.461	120.327	130.328	697.07	79.6152	707.619	798.521	727.458
POSTN	POSTN:periostin, osteoblast specific factor	18.935	398.465	90.6701	78.5191	187.519	302.866	43.9673	828.327	91.0536	17.9422	107.7	132.88	83.3339	24.692	15.6406	133.953	59.7223	26.9195	72.3506	55.9629	161.564	46.4109	43.9695	80.1052	199.727	36.6182	371.271	62.4973	23.6236	63.9372	62.0743	86.0228	171.03	14.3949	16.89	163.637	19.4265	118.773		69.7131	691.004	33.3742	1077.27	44.0926	400.226	28.8614	185.465	51.9562
MYADM	MYADM:myeloid-associated differentiation marker	55.4661	66.1298	52.8323	55.2397	47.0101	61.6421	107.504	87.534	111.221	159.387	93.2094	52.8893	99.3853	97.1319	90.8105	46.7173	159.798	65.5784	87.6515	40.8894	92.8464	50.3272	47.178	51.9483	125.713	89.2188	112.35	90.4755	92.0086	89.8653	87.6017	106.601	95.4224	105.03	39.3752	102.087	80.0086	83.678		159.146	37.7832	246.474	232.251	106.042	92.5368	140.526	257.734	75.7277
PMAIP1	PMAIP1:phorbol-12-myristate-13-acetate-induced protein 1	115.973	118.922	338.711	284.534	307.373	403.548	254.215	134.873	309.927	131.11	128.428	228.815	165.266	80.5991	85.8463	105.904	73.153	113.817	154.469	64.3404	208.327	65.5708	200.468	120.29	285.722	155.841	136.792	144.265	101.435	59.7893	99.1472	316.621	315.828	178.549	368.917	205.391	330.813	186.313		1227.65	274.126	416.767	562.324	94.3532	87.2408	128.038	218.52	94.6389
CDH26	CDH26:cadherin-like 26	211.631	227.845	191.139	157.234	313.983	266.716	179.067	540.089	197.95	161.662	163.995	207.711	260.923	201.804	221.453	199.572	195.623	168.311	200.046	180.967	225.137	173.291	141.575	196.797	287.973	206.741	674.403	267.142	182.408	180.775	254.604	173.976	300.775	209.427	213.635	162.592	295.766	232.29		223.028	309.963	151.634	795.423	211.241	307.448	159.746	205.654	188.209
NR4A3	NR4A3:nuclear receptor subfamily 4, group A, member 3	51.0649	52.6736	301.486	179.266	355.637	224.528	419.366	113.181	329.519	344.303	56.0691	181.825	46.0051	68.051	38.1767	41.3529	61.3733	58.4897	27.3829	38.8927	56.2629	19.0643	40.4926	48.315	89.6649	133.11	62.8589	140.94	430.768	78.7367	31.9783	115.855	172.793	47.1124	99.8949	29.8644	133.371	127.56		1996.94	40.3862	230.264	83.4861	74.9083	22.5546	50.99	140.932	52.4374
UPK1B	UPK1B:uroplakin 1B	123.082	291.612	281.948	400.176	294.996	405.347	232.649	350.47	284.484	154.212	357.921	230.597	319.572	72.0844	71.94	141.537	106.875	156.775	166.898	98.0075	124.747	134.694	166.469	165.727	465.881	173.018	449.675	282.926	82.3936	192.306	189.821	254.687	353.078	534.258	213.702	201.114	116.375	233.569		259.187	297.48	654.033	1010.34	273.446	250.69	211.765	306.353	81.452
[truncated: 14 more columns]

## Sheet: Downregulated genes in asthma  
Supplimentary 2: Downregulated genes diffrenatially expressed between severe asthma and healthy control
NAME	DESCRIPTION	con1.CEL	con10.CEL	con11.CEL	con12.CEL	con13.CEL	con14.CEL	con15.CEL	con16.CEL	con17.CEL	con18.CEL	con19.CEL	con2.CEL	con20.CEL	con21.CEL	con22.CEL	con23.CEL	con24.CEL	con25.CEL	con26.CEL	con27.CEL	con28.CEL	con29.CEL	con3.CEL	con30.CEL	con31.CEL	con32.CEL	con33.CEL	con34.CEL	con35.CEL	con36.CEL	con37.CEL	con4.CEL	con5.CEL	con6.CEL	con7.CEL	con8.CEL	con9.CEL	Mean_Control		asm1.CEL	asm10.CEL	asm11.CEL	asm12.CEL	asm13.CEL	asm14.CEL	asm15.CEL	asm16.CEL	asm17.CEL
MGC26733	MGC26733:-	311.02	254.135	73.6835	185.621	102.262	164.291	129.774	238.53	223.004	159.681	343.136	272.755	356.514	452.777	346.816	361.801	653.317	470.264	409.693	541.556	526.579	188.642	239.511	154.741	179.452	256.296	311.015	372.575	256.992	479.816	445.855	235.144	318.906	394.881	380.472	273.603	266.301	306.254		159.465	281.265	132.735	136.381	333.043	199.398	380.055	360.998	264.236
SKAP1	SKAP1:src kinase associated phosphoprotein 1	148.655	116.929	139.561	148.878	191.882	145.241	163.486	62.0115	128.272	129.569	101.629	159.141	80.0206	36.9359	91.8422	76.6082	33.3165	39.5342	27.4821	63.2692	38.1853	45.0549	168.767	87.3737	120.62	36.3974	21.8593	78.3342	119.852	28.1993	40.7264	94.5171	115.687	117.495	66.2908	122.64	136.454	95.2086		48.8016	127.163	20.0909	37.3735	49.4297	55.1954	34.4071	29.9759	58.6518
RP3-377H14.5	RP3-377H14.5:-	169.691	145.687	231.463	158.02	303.198	407.708	188.758	145.375	236.744	125.809	188.398	258.893	129.192	158.314	95.642	201.787	180.962	102.336	269.465	192.666	104.981	144.32	275.913	220.879	387.353	84.7905	191.064	112.653	176.291	141.072	179.852	213.333	150.094	129.278	384.992	415.504	291.541	202.541		92.7869	378.597	73.3726	79.5814	74.2771	112.148	233.724	107.324	136.451
EPB41L2	EPB41L2:erythrocyte membrane protein band 4.1-like 2	294.402	121.597	177.179	296.346	220.541	138.161	254.615	212.351	205.42	247.654	272.583	210.751	92.9915	264.972	317.471	216.121	142.798	210.554	218.161	203.557	183.728	255.688	285.826	154.278	145.024	265.169	183.486	228.605	273.292	411.348	217.077	136.554	146.49	153.743	109.657	312.219	124.732	213.652		108.939	196.95	110.978	104.021	177.237	153.922	107.649	162.51	181.133
VANGL2	VANGL2:vang-like 2 (van gogh, Drosophila)	218.68	175.75	126.286	191.158	88.7982	131.251	173.125	185.433	146.731	125.177	230.878	158.033	180.904	126.309	128.701	150.863	183.054	100.179	112.396	144.844	170.892	113.596	179.03	98.9024	75.8965	95.4221	172.915	130.743	68.6215	161.18	122.529	204.521	199.075	298.005	125.428	192.465	223.031	154.346		158.546	130.775	80.1172	80.7768	203.455	177.626	96.0802	109.079	124.728
HLA-DRB1	HLA-DRB1:major histocompatibility complex, class II, DR beta 1	1103.97	1082.16	2688.08	1785.83	3908.95	3605.05	1212.25	2465.5	2251.53	3244.55	925.946	1918.16	767.029	455.395	732.643	1593.39	1623.99	1056.44	705.307	776.006	960.934	1538.28	2215.37	2202.28	4742.24	1227.1	1478.11	1262.29	2243.87	697.047	472.296	2435.36	1586.78	1059.76	3169.27	2152.81	2075.85	1768.16		1300.06	2371.22	2566.62	371.31	732.437	699.593	2281.79	876.766	635.453
HLA-DRB1 /// HLA-DRB	na	24.7132	161.805	254.69	6.44685	644.889	559.81	116.222	22.0519	24.0325	174.182	131.503	4.92419	1.74962	1.44146	5.30525	0.182293	14.974	257.285	163.562	0.61965	79.4663	0.198119	229.776	414.489	731.95	68.9109	29.5441	15.0522	125.351	70.1162	15.4086	367.853	46.6942	503.665	62.9357	281.078	0.443505	151.711		95.6473	157.3	3.42065	1.54559	60.6947	5.81947	128.962	101.972	52.503
HLA-DPA1	HLA-DPA1:major histocompatibility complex, class II, DP alpha 1	378.132	279.915	1018.6	585.393	1310.83	1482.51	463.028	643.106	794.28	1287.66	225.578	524.055	148.983	168.093	195.8	417.577	459.474	305.434	223.138	197.314	210.018	386.69	615.779	668.247	1420.85	316.131	237.325	351.28	586.485	174.571	106.865	872.062	616.946	340.97	778.8	946.676	582.55	549.22		303.239	563.023	963.635	85.4952	229.265	167.194	486.547	234.808	162.44
SLC39A10	SLC39A10:solute carrier family 39 (zinc transporter), member 10	209.738	202.669	167.597	105.223	142.696	98.54	128.133	90.9908	145.679	66.869	267.099	180.734	280.707	204.259	157.622	221.129	171.844	195.767	201.756	246.224	144.386	124.098	206.402	221.641	91.0075	165.802	137.798	195.979	121.52	295.97	261.478	112.985	157.66	385.819	131.662	132.552	159.595	176.531		48.8908	220.91	87.2877	114.069	138.575	131.659	95.7098	96.2337	171.913
KCNA1	KCNA1:potassium voltage-gated channel, shaker-related subfamily, member 1 (episodic ataxia with myokymia)	171.406	114.507	84.2386	156.963	165.21	39.8203	155.676	82.6463	114.076	225.917	141.996	84.3441	24.6429	123.984	185.25	79.6955	288.653	141.544	156.731	218.257	117.988	146.578	124.532	117.136	56.1832	195.398	88.3034	87.3875	186.02	268.253	61.8541	97.9688	145.264	127.469	61.2722	142.212	191.101	134.337		18.9358	126.837	51.7951	18.3532	534.543	70.8751	72.6698	106.801	149.436
ADAM28	ADAM28:ADAM metallopeptidase domain 28	253.709	223.566	325.05	158.806	407.368	186.632	250.611	194.312	336.347	204.876	295.059	225.997	209.801	164.823	158.017	245.532	178.562	146.092	214.808	151.128	160.212	181.494	255.58	187	169.501	221.973	250.602	306.398	259.488	240.935	193.49	192.594	218.371	331.718	243.982	240.029	184.182	226.18		201.84	482.035	210.645	105.51	112.799	188.099	127.919	137.676	149.974
HLA-DMA	HLA-DMA:major histocompatibility complex, class II, DM alpha	254.781	198.292	524.169	304.911	577.849	744.867	253.648	476.401	396.662	641.554	232.886	423.627	156.278	142.197	158.056	325.768	280.252	222.172	152.849	151.101	171.335	224.323	449.823	328.677	697.083	216.78	240.827	185.424	343.078	156.066	113.648	512.106	369.153	205.048	645.396	565.371	312.625	333.921		237.412	314.767	411.9	99.367	213.76	119.43	379.002	173.061	168.255
HLA-DMB	HLA-DMB:major histocompatibility complex, class II, DM beta	148.939	185.545	430.731	269.541	410.33	544.784	195.321	426.688	318.388	366.153	117.878	261.642	146.697	74.7304	103.821	250.583	276.456	158.65	137.466	122.949	97.0403	170.702	266.612	242.276	607.022	125.128	245.284	121.708	228.503	94.8178	107.925	257.718	248.028	183.206	568.9	305.351	294.37	246.267		135.586	230.373	372.802	86.0279	111.334	86.1307	217.481	115.815	93.2452
LOC285419	LOC285419:-	86.1415	124.953	60.5679	151.824	121.48	55.6251	49.851	26.6501	50.2393	85.2299	73.7828	119.117	90.5105	186.158	215.027	127.954	252.898	235.751	180.446	102.49	107.062	173.792	62.3875	135.948	56.5	124.294	65.57	120.237	124.667	234.226	158.17	68.7526	59.0079	94.3149	85.3853	109.316	18.7672	113.381		89.7454	64.77	51.5364	46.921	90.2545	106.527	75.6868	101.582	227.852
STAT1	STAT1:signal transducer and activator of transcription 1, 91kDa	448.346	564.889	965.716	443.171	901.512	1311.49	349.217	422.721	713.5	386.984	444.39	663.794	414.045	362.396	254.341	754.318	396.176	366.038	422.635	450.256	357.829	362.464	641.932	606.402	1121.98	238.074	379.856	294.014	280.745	308.799	387.092	620.256	552.718	404.233	1224.4	1072.65	696.988	556.388		323.446	1141	294.417	190.965	467.73	264.456	609.651	271.686	253.138
TCAG7.216	TCAG7.216:-	446.597	519.306	560.31	586.49	821.155	271.773	380.675	568.913	435.02	904.52	430.107	378.573	235.44	449.776	775.066	373.256	473.783	653.595	292.123	527.64	706.597	647	359.598	718.756	322.17	846.205	537.973	593.857	679.391	540.912	287.945	496.728	449.958	272.024	450.133	196.067	577.894	507.225		286.272	559.475	306.927	133.221	523.906	487.011	291.54	414.93	567.774
ETNK1	ETNK1:ethanolamine kinase 1	95.2492	89.0309	124.929	99.9247	88.965	112.522	96.6777	76.6543	86.8671	91.527	122.577	65.226	65.9073	150.022	106.696	98.9849	106.141	107.823	103.133	198.573	167.922	159.837	66.6878	153.448	75.5023	107.124	97.3967	128.823	144.621	156.92	148.982	83.7422	50.6039	155.933	99.6763	95.4489	128.761	111.05		49.9239	149.138	116.463	25.7253	103.742	90.3157	84.8352	44.4182	125.278
HLA-DPB1	HLA-DPB1:major histocompatibility complex, class II, DP beta 1	135.488	435.522	1177.62	334.315	1135.11	865.391	226.026	1385.25	764.461	1855.75	115.022	785.898	113.286	91.5644	80.5881	500.685	640.991	382.388	71.0747	119.62	340.889	213.892	948.829	771.564	737.272	576.822	461.616	305.791	1128.02	78.6817	76.449	329.278	689.497	638.605	464.936	455.196	262.964	532.334		141.408	300.819	1598.81	170.068	351.997	70.5426	480.527	413.704	116.338
HLA-DOA	HLA-DOA:major histocompatibility complex, class II, DO alpha	116.687	93.9826	290.05	240.123	412.886	445.207	111.691	160.617	173.239	220.678	40.2102	145.338	52.0764	41.4913	45.8562	110.047	104.279	53.6519	47.3667	32.3305	89.1519	108.406	310.814	151.509	466.29	42.0146	72.0687	51.1698	104.033	25.6577	25.3322	215.69	213.602	202.867	427.886	404.968	187.789	163.164		58.5451	55.0398	63.5553	23.1821	45.8816	29.1549	172.077	42.6068	46.1619
HLA-DQA1 /// HLA-DQA	na	659.992	691.259	1225.34	721.575	826.367	1020.55	401.399	1178.05	1212.17	1747.14	424.074	1579.8	279.006	383.277	450.111	1260.3	1423.43	399.341	268.598	593.436	555.852	348.767	1422.19	413.228	1247.89	393.382	383.642	377.239	889.792	278.358	174.522	1192.43	2158.11	107.397	1697.27	1284.72	2167.32	860.468		292.169	326.387	1123.57	159.666	421.078	495.249	1177.64	693.455	238.193
SCGB3A1	SCGB3A1:secretoglobin, family 3A, member 1	12950.1	6024.87	5735.93	7370.8	7042.74	1442.33	7356.83	2175.2	5306.28	7640.1	8539.68	12160.5	7294.65	5768.46	7966.72	7785.7	8373.5	5693.21	5284.91	7354.73	2331.26	8658.92	9786.44	6903.56	1161.32	7824.24	2386.21	4676.07	6983.75	6913.31	5913.32	10398.2	5416.2	10651.8	3106.39	5607.13	10338.8	6711.46		5083.64	5137.64	2301.6	268.271	2894.55	4041.08	11828.7	4368.7	4773.62
HLA-DQB1 /// LOC6505	na	181.839	36.6274	453.974	72.5075	504.961	626.9	171.288	665.952	560.03	999.998	27.9185	30.1305	121.174	180.653	191.12	61.4724	319.218	141.206	193.744	51.29	51.934	70.5105	111.987	307.104	719.192	379.209	300.42	343.828	539.383	33.9373	127.208	381.517	297.428	54.17	103.438	374.716	62.7188	266.235		42.6901	99.5408	617.918	41.1539	183.085	134.379	106.807	308.347	29.6724
CYP2A6	CYP2A6:cytochrome P450, family 2, subfamily A, polypeptide 6	289.405	214.077	207.356	120.162	162.881	218.769	214.65	94.0809	112.234	85.7051	438.68	170.28	2615.94	149.703	222.478	157.57	87.3643	111.876	247.157	101.478	197.311	206.118	247.382	167.166	160.687	145.506	149.64	82.5681	96.5065	603.327	2200.17	167.741	105.642	204.129	189.578	193.786	167.385	305.581		172.636	140.286	78.2157	273.059	101.269	166.248	98.937	308.685	118.226
FLJ21511	FLJ21511:-	27.2489	75.0313	23.7812	107.087	159.89	24.1144	47.3946	18.1223	22.9482	212.506	31.3557	236.522	77.3339	257.166	148.445	318.269	245.15	403.938	283.457	186.85	210.364	197.966	9.74407	174.208	52.9943	230.162	121.813	215.407	209.702	205.488	126.493	27.5802	96.8474	48.1529	63.5165	4.98172	79.4031	134.633		41.9485	45.6091	11.4882	19.2749	460.41	67.4794	153.184	87.0967	178.337
PLUNC	PLUNC:palate, lung and nasal epithelium carcinoma associated	5724.29	3494.4	5907.02	123.449	5848.21	131.885	6450.36	2018.56	4807.69	5122.7	6557.56	4301.1	3072.21	95.8865	616.49	1155.91	1418.11	1153.03	207.007	497.464	437.328	27.7246	7006.07	1992.91	69.0398	2008.09	372.251	1695.74	3782.13	1010.97	298.462	1378.5	7093.18	3932.01	7176.03	4386.67	5177.56	2879.68		1077.68	3029.67	2213.94	128.634	60.3687	31.809	737.822	2505.69	16.4855
USH1C	USH1C:Usher syndrome 1C (autosomal recessive, severe)	105.937	106.085	117.842	247.189	89.414	187.493	110.784	129.139	97.2022	149.803	104.788	183.977	157.142	75.0122	65.442	128.733	144.029	72.0546	67.7866	54.4644	101.146	124.585	115.001	88.9062	268.661	59.0637	75.5281	82.7405	91.4379	57.0203	87.6461	209.495	126.561	87.748	197.731	131.783	64.0268	117.93		105.496	79.4885	67.1609	27.8564	80.0759	72.7731	54.3857	96.9906	51.7911
CCL5	CCL5:chemokine (C-C motif) ligand 5	298.264	401.379	376.255	179.105	329.196	657.971	212.822	214.559	409.284	141.968	67.148	350.821	187.324	74.9268	109.464	209.91	161.359	78.8938	116.78	111.331	284.751	87.8487	335.024	265.389	691.129	50.9721	113.122	107.865	440.832	36.0177	202.616	225.961	199.741	179.595	365.125	349.96	188.132	238.185		59.1077	169.566	65.0238	57.6722	86.4317	177.818	120.739	71.9417	50.5514
NELL2	NELL2:NEL-like 2 (chicken)	167.88	343.717	339.146	473.341	601.799	349.615	112.995	268.559	577.938	828.368	247.98	419.84	100.068	352.918	338.13	399.299	635.391	701.262	442.431	309.324	275.422	543.913	333.999	525.833	366.256	597.177	332.955	687.74	518.141	389.625	207.17	358.812	744.263	286.992	119.766	129.314	269.793	397.221		42.7059	263.841	138.444	129.623	233.184	400.584	382.335	349.709	178.447
LOC63928	LOC63928:-	70.412	73.1787	457.695	101.234	338.8	706.752	703.806	283.086	48.7382	395.013	790.318	39.7503	350.73	222.287	60.4497	61.0974	55.4414	30.0943	52.7523	370.899	60.5534	40.293	619.578	312.003	549.557	59.0418	437.611	30.0477	307.03	747.899	306.014	377.266	65.0673	813.673	207.353	76.7382	463.785	288.812		43.5833	299.167	297.417	34.7513	50.8239	285.948	22.392	212.429	246.084
TNFSF10	TNFSF10:tumor necrosis factor (ligand) superfamily, member 10	500.667	1145.92	518.864	298.469	387.047	582.189	440.317	306.933	492.435	175.407	728.286	770.372	735.787	640.157	413.639	1111.1	729.311	618.749	669.535	798.185	932.159	236.139	729.815	337.94	319.062	291.988	458.305	281.987	145.023	769.08	779.924	831.954	807.978	1493.49	1304.56	694.755	1067.18	636.344		367.036	570.359	258.958	689.184	525.379	775.509	660.349	404.642	247.71
CFDP1	CFDP1:craniofacial development protein 1	294.025	238.271	62.0451	97.5385	69.5923	66.823	50.1678	104.053	61.4338	55.4293	228.65	199.022	163.341	298.378	439.612	143.762	248.629	216.939	348.85	192.287	143.976	69.2246	207.529	105.667	64.8872	60.5982	71.8331	95.0195	63.5765	214.954	215.427	214.447	120.848	164.582	234.977	188.604	100.513	159.879		163.869	97.6016	59.665	168.348	98.462	90.3823	139.685	160.079	245.534
IFI27	IFI27:interferon, alpha-inducible protein 27	336.222	372.85	579.522	367.333	737.082	727.901	306.919	516.719	496.525	407.782	153.575	331.329	323.671	165.932	133.814	291.044	363.637	201.105	236.008	146.052	213.885	234.774	374.452	518.45	935.45	166.139	352.381	149.072	171.017	115.356	154.42	342.47	410.613	111.327	651.088	867.74	434.238	362.105		174.146	752.041	166.712	127.491	423.051	136.363	225.49	221.16	124.452
EPAS1	EPAS1:endothelial PAS domain protein 1	642.853	411.131	789.546	821.62	604.753	419.69	882.211	792.817	838.04	853.532	660.908	379.444	453.964	130.346	341.177	293.369	230.699	178.796	369.395	238.637	306.851	384.643	637.204	294.019	427.56	522.036	643.157	415.757	572.517	399.821	328.195	449.253	426.473	479.453	413.793	714.711	660.262	497.531		540.086	577.35	362.016	275.591	139.917	460.35	232.945	327.834	214.489
ST8SIA4	ST8SIA4:ST8 alpha-N-acetyl-neuraminide alpha-2,8-sialyltransferase 4	298.652	313.381	264.303	282.566	306.208	227.368	245.292	136.688	331.752	238.504	327.905	306.496	278.025	251.3	213.847	359.353	276.687	524.604	267.285	246.762	299.634	509.562	326.645	386.651	191.72	324.569	200.352	230.75	261.422	397.513	385.088	257.955	190.233	399.984	229.835	234.59	260.208	291.451		305.906	140.57	329.37	44.9056	192.259	305.41	217.983	204.622	229.704
SLAMF7	SLAMF7:SLAM family member 7	1432.72	454.163	279.399	336.306	385.957	337.265	533.63	586.676	311.203	343.884	775.368	1126.99	506.173	271.456	956.418	469.595	490.903	414.472	561.945	196.192	366.261	330.052	563.746	265.059	353.357	539.832	794.778	190.229	462.819	516.953	359.406	752.594	587.467	636.777	275.652	578.52	494.66	509.159		153.899	674.381	122.371	246.177	221.003	360.593	161.979	302.45	218.178
PCDH20	PCDH20:protocadherin 20	205.124	193.398	221.432	97.6325	143.995	81.7181	106.38	60.3184	132.325	52.3321	154.123	128.499	233.211	133.675	200.875	90.9614	237.522	144.275	209.267	133.725	125.092	130.69	179.106	137.869	57.7506	133.207	82.6668	161.87	52.7685	315.217	253.462	114.635	225.489	258.018	218.745	270.542	82.4076	155.684		127.8	39.4589	63.3639	169.551	158.952	146.335	126.692	43.9311	110.199
SMARCA1	SMARCA1:SWI/SNF related, matrix associated, actin dependent regulator of chromatin, subfamily a, member 1	105.722	115.925	129.2	116.695	117.817	72.9864	156.174	103.021	114.371	131.84	146.196	123.319	81.5697	140.585	156.887	127.539	52.8925	142.751	135.892	77.523	98.2536	176.952	124.942	100.003	63.5398	122.122	132.89	143.509	125.968	196.507	154.351	91.6698	124.669	99.2532	72.8443	148.904	112.971	119.953		94.2119	136.739	80.7623	100.322	138.904	126.318	61.1317	72.5948	112.975
KIAA1919	KIAA1919:KIAA1919	184.586	152.274	61.4814	123.622	89.8057	93.9871	76.7243	100.932	73.4888	86.3132	146.361	146.286	136.735	231.096	185.259	82.5727	192.236	124.683	202.991	191.603	250.485	122.526	150.515	115.031	89.7544	118.408	116.786	95.1095	113.208	204.352	213.645	163.576	126.227	139.774	157.019	102.497	115.581	137.231		139.023	87.6191	65.6666	82.1843	95.8793	201.812	86.6505	119.785	99.5053
MUC13	MUC13:mucin 13, cell surface associated	645.404	290.336	960	931.692	885.228	1151.74	632.198	400.122	764.282	1148.05	516.371	1069.62	303.794	163.227	454.705	734.871	538.368	308.503	317.141	312.217	216.939	488.772	800.321	273.275	1333.67	259.615	244.834	442.938	385.392	240.699	126.392	1184.3	1115.81	465.353	2151.84	1085.95	1686.1	676.488		363.503	432.449	524.283	651.722	181.396	269.44	705.829	305.275	88.248
C3 /// LOC653879	na	787.868	1361.43	1849.16	1145.88	1521.2	1004.46	1723.77	537.829	1138.66	1724.39	1675.44	3505.97	1033.85	629.644	527.567	2721.39	1463.76	1779.13	1279.03	1471.99	873.082	1706.32	2232.31	792.974	910.738	1426.73	600.986	657.712	1339.72	1833.46	990.665	1247.78	1417.19	1172.78	3591.5	1688.89	2970.85	1468.54		1238.35	1951.96	293.26	578.295	288.52	268.34	2153.33	1169.93	606.772
KLK10	KLK10:kallikrein 10	187.217	162.027	586.488	409.092	389.579	348.289	583.15	430.998	588.33	298.602	215.726	104.567	232.022	141.681	114.209	117.561	186.781	107.248	122.877	113.528	170.02	459.726	79.7909	422.307	306.195	508.581	405.423	620.302	240.744	215.181	179.371	251.299	75.6502	149.274	133.607	196.828	296.298	274.34		289.461	355.826	263.413	202.398	37.5501	194.628	95.1506	231.666	78.3632
LINCR	LINCR:-	177.628	123.206	111.373	165.979	106.152	155.935	167.348	76.6331	134.011	78.7006	162.471	295.985	290.074	74.578	81.4776	267.274	179.74	52.8842	168.064	143.003	98.394	91.0936	233.326	94.7564	95.0919	57.4681	173.766	63.3393	111.031	153.333	131.554	71.0396	214.501	242.067	72.7401	216.979	117.995	141.919		224.821	85.5164	86.7935	72.2715	97.4518	164.909	49.7919	106.454	85.9
PER3	PER3:period homolog 3 (Drosophila)	102.252	194.177	202.732	237.509	257.812	405.919	205.341	387.273	337.33	175.21	503.752	176.544	478.758	334.943	193.163	217.262	360.789	289.558	308.546	132.935	131.433	216.511	103.419	248.018	259.128	343.819	357.687	310.36	250.325	408.567	376.692	334.732	211.207	416.334	208.211	336.793	105.196	273.52		190.276	490.442	99.6185	155.726	185.154	402.887	99.5282	148.916	157.008
HNRPU	HNRPU:heterogeneous nuclear ribonucleoprotein U (scaffold attachment factor A)	80.7496	112.628	259.019	269.038	184.25	315.198	208.741	270.087	176.289	256.932	91.4513	116.628	157.025	93.515	84.5727	77.3378	68.9304	122.053	96.9169	92.2862	123.871	120.155	111.899	250.633	243.316	165.84	209.504	123.999	181.77	102.709	141.326	122.475	79.5824	103.377	45.2715	114.297	99.6844	147.929		61.9753	137.489	116.177	42.6039	101.008	112.099	107.19	77.4125	86.9907
NPNT	NPNT:nephronectin	61.5766	183.067	102.22	84.2679	99.7809	35.797	74.1863	54.0706	64.3296	50.5272	110.577	89.5719	153.096	93.188	154.111	96.3709	110.408	146.424	195.865	156.026	175.962	79.9788	75.7923	185.52	41.5656	112.377	145.29	141.738	68.6811	215.784	169.566	69.8655	67.5784	142.531	24.4456	68.957	79.9652	107.596		19.3174	66.0842	52.2421	79.413	79.6394	138.736	99.2811	119.667	87.8047
SCNN1G	SCNN1G:sodium channel, nonvoltage-gated 1, gamma	216.938	76.1953	292.908	97.2838	106.066	94.6124	137.009	85.9968	129.16	161.424	201.969	97.7617	84.3196	96.0335	98.5821	157.535	86.3915	174.346	205.977	171.187	55.5869	173.462	123.031	76.7335	55.8473	175.463	74.9325	153.654	131.652	184.289	84.3304	102.183	133.702	150.52	209.113	217.267	195.192	136.991		105.164	143.153	55.8393	32.9831	101.112	120.138	83.4505	92.6441	72.087
PAR5 /// SNORD108 //	na	131.37	95.2369	80.0506	98.3	88.9955	51.5072	101.135	61.702	109.929	83.831	136.376	111.208	96.5631	115.05	113.836	124.635	123.632	148.983	93.6788	98.4962	115.883	89.7704	100.33	98.2872	95.6627	128.29	106.53	125.729	93.8522	178.967	105.898	86.6887	59.4348	93.5628	86.6197	105.542	81.1728	103.155		88.0371	87.6154	75.9183	37.3776	61.8268	94.7738	55.7964	69.4131	130.304
GCLM	GCLM:glutamate-cysteine ligase, modifier subunit	136.19	114.14	404.037	296.606	20.7213	167.445	371.764	297.374	505.461	181.575	106.773	115.263	79.4082	53.5895	101.681	185.869	30.8933	260.825	151.32	92.8416	93.4173	365.529	118.37	50.9987	218.825	203.615	282.158	292.455	193.79	141.812	111.153	136.485	33.3898	163.81	141.263	162.133	127.658	175.963		32.7263	131.965	226.536	26.7829	90.2391	110.318	152.988	116.459	129.31
ELF5	ELF5:E74-like factor 5 (ets domain transcription factor)	196.264	179.402	204.036	98.0423	206.858	140.001	213.789	125.16	140.997	112.256	291.583	288.946	247.452	120.26	122.355	219.985	113.9	46.5657	139.43	209.701	128.514	77.7138	284.826	165.459	127.677	101.326	143.888	105.703	98.6411	167.197	112.194	169.55	244.896	319.66	187.837	201.955	271.558	170.962		219.314	95.8039	69.7645	149.452	102.187	101.926	69.0072	181.194	103.758
SCN4B	SCN4B:sodium channel, voltage-gated, type IV, beta	161.172	186.855	41.749	132.921	236.972	33.8738	217.831	120.424	64.9085	246.173	292.225	103.913	41.8694	265.714	256.559	141.212	579.081	347.184	220.886	140.214	253.108	190.159	113.691	185.718	64.7143	202.245	88.4106	165.594	205.828	235.378	128.57	111.814	425.837	133.57	65.3422	279.073	108.793	183.502		101.601	67.2937	103.582	44.101	289.24	78.9832	166.088	185.839	226.015
TMEM45A	TMEM45A:transmembrane protein 45A	244.557	245.728	238.656	44.9653	139.727	54.1699	183.709	77.5254	72.3176	216.998	366.062	317.376	103.634	419.881	387.969	464.081	599.091	419.458	560.323	207.573	244.05	477.547	145.635	242.036	72.4728	513.609	144.5	176.005	194.897	809.591	273.261	97.2973	313.67	219.549	186.618	204.043	100.191	264.291		106.833	79.1752	17.8378	77.2992	306.792	283.633	261.067	146.169	190.127
C4A /// C4B	na	134.595	123.409	275.03	363.427	528.157	311.022	145.046	70.0226	332.034	241.439	63.6622	207.709	45.7476	173.537	136.569	246.304	179.642	285.713	126.404	106.223	93.2297	367.753	77.5746	346.734	351.181	268.697	34.6823	353.333	162.771	88.0928	90.8651	126.109	75.0428	61.1461	278.003	192.193	171.092	195.519		45.7744	320.061	26.3005	40.7119	144.636	191.912	248.031	87.5994	126.422
VEGF	VEGF:vascular endothelial growth factor	281.399	162.746	328.634	232.574	256.378	340.804	270.957	230.639	336.525	368.986	286.084	240.219	197.18	215.974	258.141	133.606	141.164	102.88	161.595	136.719	230.512	132.789	197.746	176.502	327.688	197.826	254.28	267.243	289.639	226.257	163.314	344.431	288.505	228.263	296.688	246.635	247.49	237.811		396.885	118.429	143.351	145.208	129.03	177.849	67.9273	89.113	53.2684
NOD27	NOD27:-	132.558	96.0819	119.103	106.68	182.839	250.155	82.2183	125.158	127.843	64.2211	98.7556	144.685	141.415	110.099	55.2331	101.566	93.5825	76.4201	100.949	60.3072	88.472	47.0072	168.455	181.268	256.394	72.8074	85.6005	57.9046	105.102	33.4196	27.3227	164.508	103.134	44.3711	316.44	233.098	79.7873	117.161		71.3147	274.139	35.7854	98.1598	65.5727	90.3315	128.228	34.4255	50.4637
HLA-DQA1	HLA-DQA1:major histocompatibility complex, class II, DQ alpha 1	442.722	129.91	1141.43	1578.87	1636.77	1521.49	451.084	1964.27	1887.61	1867.26	95.0858	0.4825	443.253	740.916	522.872	0.185038	914.541	407.894	354.642	0.935569	230.752	673.858	286.771	822.189	1603.6	583.795	748.507	644.958	1067.59	122.813	276.534	1605.65	1417.22	336.516	397.99	1320.82	6.61731	763.47		122.944	220.86	1329.96	9.87232	148.648	315.632	382.321	1175.7	156.371
LOC644943	LOC644943:-	117.548	58.4923	87.8909	208.53	117.735	95.4353	196.794	81.8132	131.944	221.586	122.777	132.659	50.2751	124.697	113.31	169.027	134.836	179.772	98.8223	207.195	89.2331	193.476	96.758	89.7315	99.1163	171.538	56.0433	154.539	233.075	122.428	73.8713	98.4374	110.718	56.3723	34.4442	122.652	123.213	123.697		87.3912	168.571	71.6416	34.1834	109.805	86.2988	74.1131	76.7342	177.014
CNTD1	CNTD1:cyclin N-terminal domain containing 1	186.843	169.499	200.616	112.268	142.033	194.586	205.187	151.687	117.469	267.253	96.0826	290.881	125.744	303.036	373.615	292.549	202.668	176.219	151.471	183.513	189.186	291.379	86.0773	287.131	163.957	415.564	129.645	280.208	226.348	180.371	219.384	170.66	145.124	157.962	95.9168	107.676	122.652	194.931		209.906	120.572	101.012	111.205	155.696	174.179	151.459	203.581	282.121
HLA-DQB1	HLA-DQB1:major histocompatibility complex, class II, DQ beta 1	468.728	196.094	463.458	491.341	779.662	1527.58	521.688	1273.14	1377.8	2178.2	134.751	316.806	342.427	799.449	307.665	201.716	870.195	517.561	458.084	230.618	301.437	347.663	485.242	425.795	1724.56	768.028	691.74	598.935	1145.96	108.842	333.193	1228.52	868.574	159.829	608.347	1047.59	435.404	668.557		111.917	247.53	1452.4	76.9769	171.354	123.048	364.974	848.834	74.7155
SULF1	SULF1:sulfatase 1	495.588	284.373	222.995	366.832	303.275	227.751	238.942	155.744	336.925	101.497	235.533	315.789	339.579	242.129	300.337	258.716	125.693	249.286	261.239	391.112	200.318	242.184	262.828	194.049	172.114	232.133	141.947	215.042	77.3796	173.05	243.096	240.821	238.534	163.028	453.092	354.45	469.418	257.482		239.395	372.902	52.7824	173.934	128.337	303.25	44.5222	138.701	158.522
RIMS1	RIMS1:regulating synaptic membrane exocytosis 1	257.008	384.591	288.548	134.175	225.965	138.639	146.406	192.141	221.934	114.205	306.819	252.15	177.53	65.916	176.579	220.655	252.077	166.505	184.266	207.786	268.083	120.972	292.004	157.174	65.2859	106.697	172.086	153.974	116.624	169.646	133.812	139.292	231.803	322.467	214.147	269.836	138.91	194.235		114.413	330.075	89.8227	218.37	121.297	212.052	179.952	128.485	72.3095
C8ORF42	C8ORF42:chromosome 8 open reading frame 42	293.451	153.777	95.8435	152.996	163.277	106.56	231.989	90.1717	130.291	194.53	139.396	207.108	224.469	406.02	357.915	290.143	342.994	357.758	231.447	354.369	282.44	286.83	168.994	181.654	94.3752	355.918	129.656	192.272	268.346	313.438	387.322	113.181	195.496	283.789	219.869	113.042	257.831	226.188		98.5417	126.725	89.2561	63.1932	377.085	200.066	279.146	151.766	354.148
SNRPN	SNRPN:small nuclear ribonucleoprotein polypeptide N	355.569	115.872	96.4425	91.7177	146.043	105.255	89.2576	63.5318	134.781	97.5415	137.657	126.867	124.176	120.107	131.207	65.294	147.965	144.449	172.094	226.239	213.884	96.8558	181.548	163.032	50.2307	147.545	115.403	138.237	66.2857	259.896	354.057	185.695	113.532	35.8573	82.2725	133.526	66.6392	137.745		103.815	119.262	92.3137	52.9208	70.8818	244.773	131.906	94.3576	164.292
PLTP	PLTP:phospholipid transfer protein	67.5246	92.0458	126.305	118.366	160.512	238.727	126.518	151.259	215.618	351.894	101.319	68.5901	126.434	65.8405	47.3528	29.1772	61.5831	61.2549	72.3748	45.738	139.636	86.7766	43.1271	163.138	236.334	94.8142	118.567	230.017	121.971	50.316	141.513	82.7756	94.3738	55.5217	66.459	30.2714	101.56	113.124		85.885	97.1906	91.9651	38.8818	66.5253	89.6399	69.8584	60.909	64.9877
RAB6B	RAB6B:RAB6B, member RAS oncogene family	303.846	97.8142	117.798	163.689	103.472	101.449	157.53	72.7027	145.154	232.078	109.248	134.659	55.6017	155.792	101.802	85.3559	112.304	98.7801	103.25	84.3088	92.91	192.279	118.309	91.2821	112.488	157.2	133.797	91.8606	182.613	97.7647	121.546	111.136	99.9766	57.0955	99.825	115.205	201.36	124.683		45.8663	96.3599	66.4984	26.5061	167.713	85.0238	105.139	91.736	84.0202
PIP	PIP:prolactin-induced protein	78.8444	244.034	264.515	335.909	214.839	405.265	61.4403	54.2582	117.508	166.527	141.84	570.619	70.9938	273.76	162.349	446.106	676.634	388.915	345.265	189.023	337.034	633.556	139.526	225.03	396.785	218.98	204.175	327.257	174.122	377.548	151.364	526.857	509.388	355.858	345.896	209.204	244.717	286.107		95.3864	166.893	119.571	39.9752	95.0557	158.27	266.919	108.624	302.42
C3ORF50	C3ORF50:chromosome 3 open reading frame 50	265.768	156.909	225.855	215.269	351.369	179.374	100.982	251.729	171.955	252.424	208.463	190.524	144.499	347.037	251.593	340.427	305.741	373.427	325.31	290.072	260.267	365.463	181.302	349.206	219.164	333.642	330.618	315.446	270.201	331.654	426.367	221.675	146.851	154.01	132.32	246.634	161.895	253.931		42.0872	242.001	66.5939	46.4818	260.696	280.803	172.766	187.819	265.407
SGCE	SGCE:sarcoglycan, epsilon	46.3915	71.1911	89.5978	124.543	128.72	59.3067	113.204	106.485	108.679	92.7447	85.9811	144.451	54.1052	229.928	169.9	160.524	147.449	193.797	188.2	81.0811	72.9399	299.485	66.9803	227.318	80.2788	243.978	124.84	262.406	194.888	210.669	94.5591	44.2099	104.249	101.476	43.6437	58.8491	36.1682	126.033		22.5136	127.047	41.0646	78.9769	95.2056	130.362	113.562	96.7687	228.808
SLC13A2	SLC13A2:solute carrier family 13 (sodium-dependent dicarboxylate transporter), member 2	196.207	116.074	295.252	347.411	275.623	183.289	189.909	72.2098	183.908	112.034	224.832	159.973	148.212	78.3286	65.958	121.632	121.094	79.4483	73.7927	72.0032	82.9423	134.967	219.666	102.964	130.367	70.7108	89.4157	69.3112	47.9008	101.347	111.232	226.306	309.571	325.637	362.962	177.857	238.526	159.969		95.7484	118.465	77.9956	108.482	93.7743	73.9203	60.0562	40.2995	53.8077
RFC3	RFC3:replication factor C (activator 1) 3, 38kDa	173.296	61.1211	39.2056	75.3584	96.2701	71.4381	37.0697	55.2064	41.4099	33.934	140.473	79.0745	102.678	134.823	186.627	123.619	88.0072	136.505	192.495	164.85	145.348	93.0646	116.938	69.1284	27.0727	29.0463	87.8681	28.0962	63.4608	113.78	193.092	78.4027	128.156	130.916	106.08	100.52	137.86	99.5214		84.0323	69.6394	23.5953	56.2638	47.5127	85.4664	49.2086	102.982	115.037
SLC13A4	SLC13A4:solute carrier family 13 (sodium/sulfate symporters), member 4	135.657	87.3462	78.826	61.2428	170.873	55.981	100.316	77.1686	99.4728	79.4071	121.272	106.481	113.995	153.672	118.907	64.3581	149.08	105.847	133.479	144.68	116.92	101.924	97.9529	115.611	85.0878	99.9158	100.282	151.026	106.848	152.002	151.633	51.9317	88.4782	120.287	87.5411	93.9809	76.4733	106.918		68.5242	136.04	84.7976	61.1762	60.6053	97.6187	76.9497	83.7687	113.749
MUC5B /// LOC649768	na	6706.94	3303.24	2381.03	5137.1	1180.64	257.758	2717.88	440.409	1957.89	4482.27	5684.03	2820.62	1631.59	1388.98	4926.55	2560.88	6017	3166.78	3975.7	1834.43	3063.39	3335.58	6650.96	1138.86	208.79	2176	721.108	1397.83	2088.74	4305.09	1992.4	5223.42	4454.26	3869.49	7414.66	4835.29	1642.46	3164.6		1271.59	1046.82	261.052	1704.66	7906.43	1941.27	4724.99	858.035	1805.76
KLRC4 /// KLRK1	na	286.873	313.912	252.277	197.201	246.248	290.18	126.65	104.132	202.484	61.5469	164.15	181.799	209.333	147.002	135.06	240.111	90.06	86.6518	110.593	127.991	306.231	100.909	259.16	194.164	370.406	45.652	91.7547	99.017	446.099	51.4219	168.358	191.26	293.172	210.645	321.177	302.138	187.755	194.961		86.3303	181.027	84.7288	42.5661	52.9571	114.847	84.3274	98.69	80.2033
FLJ10781	FLJ10781:-	148.303	81.3995	135.967	79.9242	45.9256	26.6451	80.7759	66.8761	135.523	199.769	111.873	196.908	98.6453	272.055	194.337	321.715	247.524	245.196	160.117	245.86	94.9083	165.053	69.1791	198.693	36.0905	300.224	105.098	150.514	197.026	236.88	148.456	84.7299	211.207	287.046	89.4134	48.5235	65.1263	150.906		200.01	40.7155	60.916	92.6057	179.678	114.628	110.749	107.269	288.829
KIAA0565 /// FLJ3649	na	124.544	175.429	197.342	66.1909	58.6167	138.088	28.3925	97.4398	122.513	48.0986	123.582	28.48	155.677	82.0406	33.4708	26.7417	185.273	292.549	210.174	141.412	151.003	68.1778	35.5326	65.9141	145.006	74.086	120.479	107.441	87.4197	116.654	151.705	62.2572	157.57	148.42	107.023	224.637	51.7351	113.814		93.4855	99.3323	118.515	22.0722	47.2445	147.999	23.8643	27.5709	58.8348
MGAT4A	MGAT4A:mannosyl (alpha-1,3-)-glycoprotein beta-1,4-N-acetylglucosaminyltransferase, isozyme A	107.738	130.387	189.72	137.893	135.296	134	106.768	127.338	168.707	136.079	133.831	102.046	154.155	137.85	141.352	100.21	117.775	149.768	111.353	87.2184	158.002	106.077	138.877	127.492	176.622	118.319	122.822	121.071	133.258	126.033	138.257	104.22	143.586	307.8	207.382	164.681	141.267	139.061		90.1654	119.222	185.24	97.2513	96.7396	123.625	84.8969	98.6244	57.8653
SLC6A13	SLC6A13:solute carrier family 6 (neurotransmitter transporter, GABA), member 13	244.776	249.657	244.459	176.534	214.489	168.081	202.274	240.898	157.751	267.234	162.428	91.1643	184.843	120.488	159.093	118.749	330.432	80.4906	367.911	322.726	266.362	292.571	138.751	345.32	127.254	202.933	189.122	55.2745	286.926	118.472	203.893	141.715	193.242	169.053	32.5067	243.125	208.432	197.822		102.08	215.244	41.3931	47.1484	201.935	468.893	150.972	150.696	78.2926
ACSL3	ACSL3:acyl-CoA synthetase long-chain family member 3	241.855	121.076	169.121	71.0318	243.542	150.067	93.5743	100.456	209.839	85.8773	225.149	170.585	172.792	162.366	207.693	141.518	54.7326	97.2402	190.975	253.984	140.322	139.924	154.366	130.105	134.805	94.5835	140.166	249.511	119.34	216.112	149.186	139.077	50.9867	100.328	238.218	195.214	186.205	155.187		113.209	147.74	95.873	165.254	92.6003	127.435	71.6001	94.3581	91.4245
PTGFR	PTGFR:prostaglandin F receptor (FP)	271.18	237.337	139.391	90.5137	120.496	48.7916	200.56	116.373	195.955	215.456	319.022	217.766	126.5	104.605	338.497	234.065	261.407	200.458	128.528	296.154	173.232	240.477	339.856	184.2	39.9109	226.953	134.227	127.974	162.812	348.472	193.131	149.298	269.9	431.106	153.579	140.74	233.167	200.327		172.433	91.4809	110.348	46.9811	85.8647	208.962	123.767	131.224	130.664
MAOB	MAOB:monoamine oxidase B	300.661	270.571	170.675	359.169	237.19	217.117	376.938	284.896	322.066	486.585	215.88	358.972	204.884	270.285	350.627	463.934	390.368	426.722	295.709	437.729	224.002	617.837	239.467	327.637	244.35	365.355	232.651	336.282	426.696	369.203	251.487	306.045	317.993	245.167	98.7075	185.936	301.948	311.669		72.391	279.596	153.402	57.9795	409.557	191.679	206.662	320.084	144.42
BCL11A	BCL11A:B-cell CLL/lymphoma 11A (zinc finger protein)	208.279	259.56	149.3	209.436	132.484	136.717	191.825	89.1215	169.433	109.523	271.481	138.025	336.425	206.675	212.905	202.855	116.137	184.917	306.963	435.851	192.096	178.527	219.225	134.193	76.6764	136.923	125.681	150.495	77.6497	216.581	444.608	138.478	217.881	404.41	168.868	218.292	324.82	202.522		223.19	179.163	101.6	113.468	164.305	332.814	100.232	164.576	186.746
VNN1	VNN1:vanin 1	67.8904	103.958	163.041	237.813	183.967	122.728	37.4838	55.2017	188.82	48.3954	49.0501	75.012	211.319	155.657	55.9697	55.6074	77.5285	103.433	102.309	79.3834	74.983	200.406	32.7478	318.773	156.578	72.3314	53.3054	126.387	67.1499	76.0843	148.604	141.266	166.632	116.484	141.963	87.2059	61.403	113.969		48.8494	190.89	63.0937	70.689	80.2386	148.101	68.7856	84.6446	27.852
VNN3	VNN3:vanin 3	178.915	211.903	350.502	346.204	512.058	300.054	190.189	124.425	322.615	187.215	114.328	196.589	226.322	118.157	116.641	190.43	348.463	212.621	107.515	147.161	179.938	322.337	181.72	303.447	277.537	303.35	129.88	361.917	225.638	88.3664	141.014	322.324	436.852	188.271	367.949	201.077	163.211	235.058		170.676	297.006	253.401	88.0915	79.9639	133.963	100.564	112.578	111.867
LOC646215	na	168.185	163.919	123.607	174.909	204.823	171.648	81.9476	64.748	75.9478	108.747	129.536	267.288	199.498	200.059	196.526	200.222	183.7	201.567	171.186	225.307	223.203	167.135	147.256	140.495	163.804	109.003	87.4094	154.213	124.76	137.732	227.481	227.474	173.474	80.9502	201.64	102.673	213.624	162.046		81.7048	230.83	103.721	78.646	207.073	174.903	109.584	94.9368	208.447
BTN3A1	BTN3A1:butyrophilin, subfamily 3, member A1	115.027	167.911	193.133	162.454	197.669	298.66	170.807	145.547	172.423	114.864	186.268	163.036	119.667	116.248	97.0164	225.117	194.154	142.805	151.752	117.724	122.922	70.8838	257.913	129.835	276.834	94.8681	119.538	89.6936	165.251	110.828	108.873	178.515	162.972	113.823	326.518	282.986	152.781	162.63		96.6801	154.814	103.281	80.9653	86.4442	128.462	228.663	154.566	104.717
BTN3A2	BTN3A2:butyrophilin, subfamily 3, member A2	117.94	137.176	144.724	125.352	197.196	297.518	121.093	155.983	150.813	186.523	104.137	126.356	151.391	180.992	121.513	196.08	174.113	131.969	105.705	111.485	184.778	85.9698	255.19	137.835	347.515	99.2231	132.136	92.1617	125.749	128.134	82.0582	144.173	221.813	22.7797	252.265	304.402	162.549	157.211		149.154	196.967	87.0417	148.59	159.427	68.2628	149.891	90.8468	78.2608
SAA4	SAA4:serum amyloid A4, constitutive	74.1019	145.684	390.682	408.833	569.185	846.176	62.2241	21.9392	89.582	89.8872	34.7409	201.807	130.743	81.7889	35.303	110.575	237.656	140.238	87.6084	35.8121	106.397	433.036	157.358	249.077	653.35	97.7428	86.0396	64.5675	50.4478	30.9809	36.3801	346.002	432.348	65.2766	946.32	81.702	90.8751	208.715		76.6564	181.925	50.0837	29.4756	21.738	109.871	276.582	20.605	53.4298
CXCR7	CXCR7:chemokine (C-X-C motif) receptor 7	180.313	328.134	140.043	185.997	80.8723	61.5832	119.69	88.2163	105.365	68.2411	154.887	293.553	118.901	90.078	79.0534	289.545	166.264	99.974	88.497	113.52	148.586	117.249	252.314	110.007	74.7519	175.096	108.51	118.813	154.347	100.563	81.896	148.278	170.652	119.49	269.517	166.006	258.986	146.697		46.4569	108.012	80.9745	72.0554	62.4975	133.252	59.4981	63.4902	71.0285
FCGBP	FCGBP:Fc fragment of IgG binding protein	4022.55	2886.12	2133.93	2191.18	2620.35	2887.03	1579.18	1455.8	1198.97	2182.71	1965.52	992.132	1161	441.914	718.261	464.386	377.946	342.165	285.574	533.916	1025.47	1049.47	3703.52	457.774	1891.05	1053.76	505.568	542.734	900.174	525.086	321.579	3279.35	2760.49	3252.34	3594.93	1922.91	4489.4	1668.01		906.565	780.641	1566.03	1271.11	112.696	517.785	854.71	529.966	342.83
STEAP4	STEAP4:STEAP family member 4	1462.01	1151.67	728.902	795.71	494.268	186.227	1303.8	342.094	901.201	1097.62	1307.12	1511.35	875.203	740.023	1224.24	1413.87	661.891	849.152	1318.31	1134.78	741.203	1386.43	1303	536.223	203.545	941.154	418.129	768.596	1064.11	1379.63	847.568	845.657	482.49	1611.42	601.226	1127.81	1100.18	942.103		803.114	560.993	1010.97	288.814	503.56	702.47	742.512	657.261	951.116
MYH15	MYH15:myosin, heavy chain 15	167.784	128.929	58.1893	111.938	130.632	60.812	66.2848	108.754	91.8415	103.004	100.166	151.242	114.684	235.413	202.68	155.248	188.298	197.338	172.855	132.774	171.073	186.49	97.2302	153.538	61.6014	179.593	84.6522	174.9	156.235	121.018	171.256	110.147	39.5304	81.1973	100.823	83.7501	110.675	128.718		73.6388	108.958	79.4003	56.7657	95.2173	99.8381	68.3402	111.773	190.031
FAM80B	FAM80B:family with sequence similarity 80, member B	173.848	145.515	133.458	80.6122	117.371	97.4182	99.5227	75.5838	111.881	80.2215	236.932	63.3389	181.793	379.573	104.883	250.868	186.049	238.585	137.921	204.906	289.187	157.463	104.556	171.699	85.0163	139.641	114.81	157.919	104.177	218.242	336.748	194.645	166.267	246.058	140.275	132.075	221.386	164.336		120.847	168.499	108.107	53.8595	100.391	189.933	160.449	150.131	188.594
STEAP2	STEAP2:six transmembrane epithelial antigen of the prostate 2	349.618	171.36	142.622	132.214	211.463	96.316	201.256	81.8681	141.974	80.3079	184.167	138.575	208.913	110.71	234.275	157.355	174.516	93.3327	79.9214	172.529	127.232	116.601	154.466	161.182	91.8852	130.07	127.239	114.742	84.3371	200.65	155.847	136.399	182.577	187.541	141.398	159.826	154.05	151.063		128.364	134.094	77.4658	53.8347	84.8266	94.2039	142.419	88.9144	160.333
DPP4	DPP4:dipeptidyl-peptidase 4 (CD26, adenosine deaminase complexing protein 2)	224.272	231.002	246.266	167.316	140.381	55.2772	237.377	275.483	235.39	169.884	231.008	460.717	156.743	171.202	420.308	465.964	212.107	243.068	318.053	253.585	407.892	301.725	121.64	128.98	72.9129	186.565	690.084	325.058	145.821	289.284	188.184	75.3609	131.911	87.3659	89.1787	315.233	173.248	233.672		16.2928	288.679	49.0874	248.585	266.522	113.897	56.5324	299.262	39.7062
LTF /// LOC643349	na	366.623	171.09	396.844	114.072	181.005	66.9107	404.087	85.5897	89.0806	211.14	177.241	372.952	148.849	1657.03	714.638	658.244	1003.35	507.672	1245.13	669.814	421.319	994.153	153.843	1021.45	115.014	1055.12	121.223	327.6	636.019	1269.69	448.059	46.4037	262.447	231.57	146.947	179.179	255.156	457.475		424.026	308.512	168.4	174.943	310.091	343.995	709.639	152.772	787.356
USP51	USP51:ubiquitin specific peptidase 51	135.597	115.684	133.631	251.293	114.231	54.5582	355.61	83.7244	139.015	266.4	159.77	108.568	55.0486	74.0059	249.17	152.136	83.7358	265.583	218.718	123.459	101.963	305.304	86.5933	127.276	85.195	174.861	115.561	141.609	142.314	182.256	133.449	126.491	70.7118	78.2502	65.2775	222.748	169.285	147.813		92.5569	221.224	81.5995	44.6375	114.688	69.7802	100.71	125.691	94.1449
HIST1H1E	HIST1H1E:histone cluster 1, H1e	253.512	126.257	219.534	486.003	519.226	213.958	148.581	320.064	238.752	237.675	98.1949	238.097	160.425	63.8959	149.177	112.46	76.3003	57.9316	84.3262	38.0091	29.3544	209.089	271.37	251.945	354.326	241.473	303.288	229.45	165	46.4403	103.716	126.65	156.864	166.144	62.8224	285.19	218.942	190.931		54.5103	297.852	123.135	86.4887	110.152	67.599	136.13	102.562	67.1631
ABCC4	ABCC4:ATP-binding cassette, sub-family C (CFTR/MRP), member 4	139.985	108.243	151.756	77.6676	145.354	77.1217	152.094	85.0764	144.848	78.0272	288.322	151.11	146.367	106.996	176.318	127.133	153.368	126.616	141.653	116.415	143.836	117.461	194.792	101.371	65.3929	97.7271	112.16	94.6274	118.342	220.823	186.574	150.509	184.756	220.798	101.386	260.814	84.5232	139.199		90.2177	117.087	83.4391	105.089	77.0669	153.532	73.9191	80.6557	72.6877
C1QDC1	C1QDC1:C1q domain containing 1	132.502	157.286	88.4059	135.221	138.423	81.2759	135.507	84.4682	98.7164	174.214	119.501	167.189	113.554	117.18	191.766	103.988	175.386	182.812	226.317	203.179	93.2295	181.132	177.088	131.171	77.525	164.685	132.834	114.485	222.495	202.537	122.516	83.1944	93.1927	106.533	66.2193	145.972	82.3007	135.784		94.3895	79.6384	114.067	73.4174	85.2182	135.355	94.5007	90.9983	108.798
ERICH1	ERICH1:glutamate-rich 1	166.736	301.458	244.683	149.252	276.675	104.462	191.474	480.306	218.517	170.962	439.432	204.372	262.426	423.914	86.7896	302.08	215.318	351.196	349.312	240.145	289.065	106.265	335.74	420.405	94.2436	317.173	313.421	396.311	319.445	312.682	168.107	241.012	298.314	236.08	98.6261	239.314	140.961	256.937		168.922	228.358	110.383	211.951	182.432	208.044	158.326	127.285	310.274
CAPN13	CAPN13:calpain 13	112.674	144.715	287.051	49.4653	51.0799	52.7281	122.394	62.2938	85.8495	104.39	432.366	207.077	92.5092	227.527	83.9687	268.311	143.276	205.719	74.1215	127.465	201.569	67.0502	117.168	73.2715	24.1806	154.542	45.343	40.0012	102.855	315.883	157.912	146.964	146.306	151.049	99.3353	72.906	150.445	135.183		85.8907	69.8709	67.7075	45.2356	32.317	68.3041	94.2415	50.2849	77.281
TRBV21-1 /// TRBV19	na	194.242	240.142	300.967	127.418	258.408	384.149	165.001	170.272	267.039	158.653	70.4037	163.689	107.46	53.2193	110.635	146.873	106.154	62.3557	59.0632	64.3483	306.611	89.3713	205.964	276.617	459.85	99.2078	57.085	72.4369	671.013	34.6442	82.1832	178.318	116.442	50.6395	286.108	222.628	137.787	177.227		34.7722	256.994	46.1177	39.0864	49.5399	101.612	131.767	28.0472	28.5498
[truncated: 14 more columns]

## Sheet: Upregulated genes in LC
Supplimentary 3: Upregulated genes diffrenatially expressed between Lung Cancer and healthy control
NAME	DESCRIPTION		con1.CEL	con10.CEL	con11.CEL	con12.CEL	con13.CEL	con14.CEL	con15.CEL	con16.CEL	con17.CEL	con18.CEL	con19.CEL	con2.CEL	con20.CEL	con21.CEL	con22.CEL	con23.CEL	con24.CEL	con25.CEL	con26.CEL	con27.CEL	con28.CEL	con29.CEL	con3.CEL	con30.CEL	con31.CEL	con32.CEL	con33.CEL	con34.CEL	con35.CEL	con36.CEL	con37.CEL	con4.CEL	con5.CEL	con6.CEL	con7.CEL	con8.CEL	con9.CEL	Mean_Control		LCA1.CEL	LCA10.CEL	LCA11.CEL	LCA12.CEL	LCA13.CEL	LCA14.CEL	LCA15.CEL	LCA16.CEL
SCOC	SCOC:short coiled-coil protein		131.971	315.909	346.613	192.574	202.263	367.986	272.388	153.436	253.524	261.103	175.253	321.926	198.677	160.011	202.954	401.835	196.392	237.142	194.27	179.858	187.628	335.074	224.713	287.969	324.598	242.038	247.598	185.447	232.55	173.206	201.057	288.813	313.868	266.498	243.854	283.214	305.716	246.214		1303.76	1842.18	1203.05	628.384	643.439	880.613	709.221	253.663
TFRC	TFRC:transferrin receptor (p90, CD71)		236.47	455.502	599.327	623.217	787.798	567.839	814.608	1149.83	1023.7	2016.19	456.517	555.267	357.409	405.937	339.28	557.806	483.964	410.309	421.196	394.202	413.201	566.546	351.037	1127.29	1121.99	601.062	440.175	704.258	1307.38	559.354	348.793	583.674	435.824	625.602	667.511	356.628	424.067	629.48		1506.57	2646.13	2075.05	1027.76	2782.62	2328.39	2733.18	1188.79
CAPNS1	CAPNS1:calpain, small subunit 1		757.098	768.689	1119.87	1153.68	832.658	1033.58	749.845	841.801	917.353	1084.04	702.314	737.445	972.763	437.968	783.415	628.851	852.915	530.845	748.486	794.149	632.361	839.386	718.536	708.174	976.888	722.892	1108.81	640.84	705.781	611.294	892.471	1010.21	904.13	754.906	814.048	972.952	1109.26	826.235		1325.15	1270.75	1603.76	1958.84	2097.35	1689.78	894.642	1302.52
SCP2	SCP2:sterol carrier protein 2		327.594	420.153	812.218	508.554	521.371	668.663	600.437	551.403	491.722	411.7	410.072	498.302	364.696	333.762	364.411	608.912	395.755	433.025	403.201	422.391	396.713	640.088	459.424	590.63	568.369	644.05	618.24	357.768	439.188	430.591	445.238	463.657	637.644	404.198	483.481	441.037	496.841	488.257		3983.66	1849.57	1952.28	1274.11	1367.7	1590.05	1942.97	2002.57
EPSTI1	EPSTI1:epithelial stromal interaction 1 (breast)		69.7753	73.2508	79.6731	41.6041	118.63	191.328	16.8491	47.0863	85.9956	65.5834	39.233	60.8296	69.917	91.3237	26.8603	82.6232	68.5298	63.199	84.9172	26.0016	63.8371	29.0806	60.0231	122.634	222.454	13.7723	49.4676	42.4527	40.259	39.3847	38.4665	118.802	74.0138	54.5915	216.056	148.628	41.1351	75.0883		104.725	510.916	543.576	131.088	333.015	167.693	111.047	86.0328
PRKACA	PRKACA:protein kinase, cAMP-dependent, catalytic, alpha		23.4444	43.8692	37.9462	53.9898	41.1154	44.4155	58.042	66.0083	52.3793	76.1499	54.9903	35.9264	65.4651	16.8715	64.4084	26.547	46.8513	61.0838	48.1654	69.9023	38.0307	49.987	43.7301	58.4262	45.4503	36.9575	53.5613	48.9609	53.7864	54.7165	55.6308	33.8501	31.2033	38.4536	32.0002	44.669	21.784	46.7235		158.827	168.544	150.395	235.133	158.304	169.941	179.605	164.586
PRKACB	PRKACB:protein kinase, cAMP-dependent, catalytic, beta		94.7669	149.623	110.445	110	94.4198	153.415	80.0921	119.142	90.2771	125.034	95.2857	124.596	113.343	67.3341	90.3463	86.3064	115.202	74.1577	85.4229	99.1173	115.758	78.8731	140.928	104.156	189.13	71.0356	120.037	70.7859	170.197	89.6904	109.464	102.785	149.935	89.822	92.6608	136.772	110.584	108.674		1652.64	817.292	712.015	509.284	396.638	644.299	1299.67	193.438
UNC5B	UNC5B:unc-5 homolog B (C. elegans)		42.3465	52.5234	63.1112	82.3965	59.4092	21.3673	81.4394	84.3818	55.6884	74.9189	68.3799	0.931652	83.7947	27.5935	47.934	44.5483	54.8738	42.8621	63.4208	58.1739	32.5683	49.2684	68.7714	47.185	54.3694	64.0079	61.9148	62.2594	89.4789	45.9702	57.49	57.8656	35.7521	46.6056	8.0266	57.7129	89.0075	55.0905		261.889	348.618	305.239	154.524	177.368	164.293	121.423	202.675
BCR	BCR:breakpoint cluster region		40.7806	24.2394	54.0996	60.6887	41.7025	45.5349	41.2331	73.2818	32.6695	41.3869	14.9172	36.0335	38.2951	27.1691	19.7182	27.1123	20.6893	21.304	28.2212	35.5914	30.9402	35.3779	38.4825	20.2015	47.9144	38.7081	49.4438	35.1594	40.2011	38.0453	36.1943	38.4475	20.9608	34.2571	38.8203	38.0625	57.0983	36.8374		183.618	270.836	115.357	221.507	190.352	143.754	268.525	193.11
SCO1	SCO1:SCO cytochrome oxidase deficient homolog 1 (yeast)		86.9559	46.5519	63.1085	83.3422	47.7168	54.0579	63.5424	81.665	35.5811	50.0836	50.1739	58.6782	73.5013	68.9905	63.9647	80.1105	71.8377	38.2137	46.7794	76.9334	64.9295	77.7775	53.9971	65.4098	72.8877	40.1469	49.4348	55.283	88.2133	72.8387	34.9832	89.7723	62.0119	55.9152	45.3524	60.2689	49.276	61.6294		62.4886	138.221	156.903	159.892	115.101	120.589	76.4488	84.6347
SCO2	SCO2:SCO cytochrome oxidase deficient homolog 2 (yeast)		115.562	68.6069	75.3007	113.055	139.508	129.997	78.8761	74.1318	69.4935	95.7917	45.1977	59.6123	233.325	88.9305	68.4811	46.1755	66.5337	120.55	79.3565	90.703	37.7665	64.2794	45.9575	207.878	146.485	89.0778	85.5718	119.785	113.809	46.2357	128.985	143.108	46.1694	73.3227	69.3364	83.4744	44.8874	92.0355		225.389	534.435	180.209	315.874	290.888	246.36	356.307	324.232
DDIT3	DDIT3:DNA-damage-inducible transcript 3		61.9302	44.2552	65.4106	58.8364	58.238	87.8706	45.7783	36.5732	43.8622	50.5255	62.5154	43.2333	59.5592	29.0293	41.1457	36.8378	22.8854	29.8681	45.0625	33.4987	50.0517	45.9713	47.0429	53.1169	46.6478	37.6994	45.8091	32.53	53.3346	51.0147	37.8256	54.821	55.7721	61.4148	36.6243	43.7713	26.928	46.9538		89.579	516.992	127.535	141.263	104.488	163.533	108.646	763.322
SHMT2	SHMT2:serine hydroxymethyltransferase 2 (mitochondrial)		52.0551	66.3386	68.9909	89.1882	69.5946	71.0851	78.0205	92.408	87.1514	97.5703	49.6561	43.021	45.4413	39.7231	38.3137	49.0815	50.9946	68.3155	71.46	42.4909	62.8907	54.3084	118.415	38.3726	80.0506	83.0227	66.9361	49.6312	123.898	45.6971	46.6259	58.9595	61.3353	145.205	56.2401	65.8802	60.8481	67.2761		84.3144	87.2373	137.596	155.609	129.505	114.713	171.402	218.922
SHMT1	SHMT1:serine hydroxymethyltransferase 1 (soluble)		132.419	133.873	81.7442	141.562	82.1378	96.8898	102.841	63.9689	75.1775	58.9177	115.928	126.641	98.8128	75.3871	91.8113	98.3297	87.2486	86.5632	133.492	79.6364	79.2859	93.5427	100.758	95.6345	107.164	76.3213	108.327	106.259	77.3862	100.066	90.3779	91.9711	88.1738	190.677	80.9621	182.566	159.668	102.501		84.6836	281.87	133.976	328.698	193.053	134.227	170.69	260.384
DDX21 /// ZNF596	na		132.712	91.1691	117.262	80.0896	81.5997	75.4616	117.675	101.776	127.215	143.14	132.888	143.383	74.989	66.7218	89.4484	131.908	149.957	90.7928	72.8156	64.6915	97.2268	150.575	86.2498	58.1333	100.15	115.054	98.6874	137.973	108.312	113.252	73.9385	126.759	123.435	119.205	93.6554	133.439	109.032	106.237		740.466	830.948	735.218	643.883	2099.59	735.001	823.491	199.487
RDH11	RDH11:retinol dehydrogenase 11 (all-trans/9-cis/11-cis)		173.181	171.872	213.213	213.032	199.044	185.568	111.711	151.335	162.823	110.569	194.431	176.46	164.798	102.166	133.816	183.984	167.179	164.136	126.915	195.994	145.7	184.446	197.088	204.76	180.462	176.44	190.459	166.867	125.997	171.195	184.344	154.192	138.848	167.749	262.075	157.866	169.829	169.744		1038.29	931.453	548.894	423.478	473.454	377.848	1190.24	409.098
SFN	SFN:stratifin		100.127	100.062	94.3848	129.474	93.3759	98.2225	78.6906	101.254	129.636	140.812	63.527	65.1945	102.065	33.2008	73.2185	59.9392	52.1402	43.3675	42.4706	39.5559	54.399	23.665	88.5069	26.9546	62.1642	14.9059	109.958	50.9272	73.6771	45.4912	44.2037	75.3196	66.3335	85.9708	75.0673	66.1744	192.117	75.5825		94.9164	308.284	211.009	320.918	374.254	43.7045	152.883	174.442
GSTM3	GSTM3:glutathione S-transferase M3 (brain)		41.9147	31.0341	19.193	39.0769	41.2427	35.984	25.9881	25.7676	28.7354	29.7013	50.3618	38.3102	34.0601	32.2279	16.3195	25.8592	34.4762	40.0695	43.8792	38.2284	48.3326	29.2493	60.382	39.2502	31.5209	24.0998	35.2477	21.7881	29.131	58.3795	36.749	17.7256	49.98	70.8887	15.3171	30.6574	41.8757	35.4866		390.449	468.89	467.341	333.206	378.196	304.088	307.505	310.395
FLJ22662	FLJ22662:-		140.859	197.205	113.924	166.615	230.426	203.391	123.72	242.272	191.941	310.216	141.399	177.544	118.603	101.809	88.4629	165.261	147.731	135.439	137.106	122.671	105.011	160.34	146.193	131.727	222.87	108.097	110.009	184.398	234.244	98.839	158.185	234.96	168.841	141.673	180.709	159.437	120.734	160.077		1354.05	552.373	657.123	656.364	522.51	482.365	601.224	122.418
ZNF32	ZNF32:zinc finger protein 32		81.5517	67.1152	83.5921	46.3289	67.4897	83.3721	73.3798	66.5539	60.6391	76.1142	40.2908	52.5054	38.0852	73.0107	70.4993	73.6641	39.3091	57.5067	36.4226	61.5281	35.7262	71.6047	60.0041	65.6334	79.3331	77.9637	61.1136	44.8352	69.7792	72.882	35.7561	50.0661	55.5856	47.9241	32.1164	68.1291	61.6451	60.515		103.506	156.06	250.836	167.634	146.031	136.056	262.678	200.077
MGC26963	MGC26963:-		246.886	276.783	309.428	240.001	334.937	241.987	299.486	385.818	294.684	357.341	186.127	269.27	157.714	196.521	278.068	306.079	222.287	260.953	231.378	267.01	242.783	359.916	203.044	278.012	313.289	419.19	348.984	377.708	330.507	249.763	158.024	256.213	284.097	211.599	209.082	231.939	218.777	271.775		705.312	920.553	595.909	645.809	1870.17	750.149	276.837	138.516
PPFIBP1	PPFIBP1:PTPRF interacting protein, binding protein 1 (liprin beta 1)		21.0289	171.416	100.989	99.8692	12.224	81.7583	105.189	69.5929	123.13	23.5498	126.571	113.021	174.759	67.2058	12.3177	115.536	94.5327	33.1506	72.9046	76.4398	42.4554	81.7769	142.463	80.48	82.0721	5.58031	134.719	16.6626	50.4314	135.102	165.058	112.253	63.4581	161.748	123.651	76.8157	76.7733	87.7482		248.57	177.531	266.222	222.835	296.293	275.294	146.509	87.8636
PPFIBP2	PPFIBP2:PTPRF interacting protein, binding protein 2 (liprin beta 2)		76.8895	90.4755	89.0668	86.2841	98.3078	80.7587	106.437	101.252	79.0142	52.9222	67.5984	78.1827	73.7084	58.5428	120.51	100.916	61.5409	99.065	62.0725	99.5654	102.488	66.6841	87.6429	66.627	69.5449	41.1249	67.8739	67.2775	70.7034	76.8098	76.355	75.4809	76.0391	57.9366	93.9281	85.5215	75.0067	79.4636		223.355	131.96	100.981	108.93	76.0858	127.933	172.169	300.377
SFXN4	SFXN4:sideroflexin 4		66.7256	54.4331	93.6297	93.2186	110.892	120.494	208.151	73.9817	51.4959	135.138	39.8199	57.3394	90.9283	46.3724	62.9463	69.7434	79.698	118.468	117.976	85.8163	91.3102	80.1245	116.459	128.491	67.3441	161.767	91.8112	85.6636	138.131	60.6393	51.6777	85.6685	100.648	50.6454	75.416	115.673	52.4792	90.0329		146.038	151.655	101.618	301.087	113.525	97.7214	213.672	322.848
HYOU1	HYOU1:hypoxia up-regulated 1		96.8776	81.1608	102.162	73.2817	86.8177	69.8647	94.8384	103.594	83.6432	96.7158	69.4068	74.9404	85.4461	46.802	75.7465	65.2029	114.541	83.2908	86.3574	69.2984	91.3043	114.191	100.289	102.911	76.4548	119.593	106.651	81.9806	73.1255	62.8363	67.5442	126.967	60.3996	72.8349	75.7615	77.6976	73.2397	84.9667		989.158	370.171	451.301	766.079	389.603	420.474	784.001	429.825
FXYD6	FXYD6:FXYD domain containing ion transport regulator 6		27.7955	26.7419	37.8744	32.3375	40.5909	27.436	103.094	75.9047	90.1917	78.7895	63.9619	52.6095	44.9738	54.9192	76.2793	66.3259	66.1742	41.0093	49.3196	65.7723	23.3918	61.0538	55.7934	69.5646	31.7762	144.824	55.4115	53.8868	87.2668	83.7055	59.7151	13.7402	38.3245	60.5013	7.25671	69.019	43.281	56.2328		222.459	199.229	426.585	251.893	305.844	437.998	200.512	268.187
FXYD5	FXYD5:FXYD domain containing ion transport regulator 5		38.4448	39.2262	34.7479	55.771	33.7334	36.7549	65.1486	90.577	82.4422	102.811	50.5262	70.1406	55.4478	21.6798	40.927	22.3221	22.7788	13.812	22.0298	23.756	26.8409	25.9963	43.4079	30.8609	84.7531	31.327	24.8284	51.079	102.75	30.4303	22.4145	79.5094	39.6648	57.6124	30.4761	26.8699	41.1008	45.2162		572.83	785.11	1065.16	999.259	830.655	577.341	1100.11	711.951
RP11-93B10.1	RP11-93B10.1:-		58.4448	89.3109	58.4335	41.3751	74.0253	51.5527	58.8923	41.3001	53.0137	46.1962	78.4739	50.5725	75.7914	66.4892	57.8364	82.4804	58.3219	51.3442	55.5389	82.711	124.429	53.1339	56.6023	100.582	54.3383	54.7294	58.8261	53.9718	46.3296	100.447	92.0143	67.8357	64.6549	85.361	89.0386	53.2214	63.8051	66.2547		106.133	173.958	205.536	56.6991	120.187	146.825	115.849	116.331
PRKAG1	PRKAG1:protein kinase, AMP-activated, gamma 1 non-catalytic subunit		86.0073	123.449	158.984	154.507	130.91	183.258	184.883	133.611	198.804	160.56	133.177	179.395	91.6499	86.3113	159.327	152.881	114.954	145.346	136.027	93.6784	133.97	128.814	196.379	162.303	191.839	162.268	138.887	149.745	148.333	158.813	154.782	164.626	130.096	109.253	187.973	154.034	131.589	146.255		251.467	233.8	321.391	264.065	185.924	186.255	156.511	106.933
SHE	SHE:Src homology 2 domain containing E		7.54527	0.492906	1.88241	1.94653	2.03371	7.89366	1.54247	8.96418	0.52515	5.12864	0.871541	0.93921	1.72987	1.58739	1.28008	0.794768	11.7975	0.565285	2.0752	10.0982	5.05293	9.59324	4.31287	1.74429	10.8167	5.48649	1.36572	2.39889	10.8834	12.8982	4.99458	6.18533	0.878297	8.42564	0.836995	4.33255	0.437285	4.33345		153.501	142.855	376.667	144.626	202.494	264.64	287.666	92.7175
GSTO1	GSTO1:glutathione S-transferase omega 1		205.253	214.934	226.643	230.623	305.867	296.77	263.298	378.612	287.875	402.35	176.414	212.934	132.295	108.61	152.245	183.96	177.964	143.556	118.112	124.929	142.221	275.638	236.989	246.804	450.575	220.019	188.073	212.642	320.888	187.688	99.5886	258.041	227.845	183.107	187.803	213.87	248.859	222.808		654.005	964.244	751.773	612.923	847.319	574.691	1217.77	296.52
LOC389203	LOC389203:-		78.8688	89.3173	110.714	108.606	128.123	133.132	100	89.4134	117.885	131.179	72.8408	72.2488	81.1781	83.3535	103.137	89.9299	75.1687	72.1984	94.4848	75.4745	76.6979	112.442	125.48	136.289	127.848	118.46	104.187	84.6468	100.405	98.0989	68.1312	117.101	115.178	87.4998	85.4475	124.144	96.1027	99.6058		262.313	535.039	215.673	311.327	177.254	204.148	364.348	147.269
BGN	BGN:biglycan		29.045	3.3318	31.5469	4.36161	5.61784	10.7296	4.15853	5.89077	5.67801	2.3006	4.30139	40.818	24.0475	28.2881	10.1677	19.7199	6.41599	14.1546	12.8915	16.455	18.0578	3.41812	4.47369	15.0754	11.1132	9.91293	15.7876	16.5275	44.9772	11.3611	16.8794	3.65426	2.34576	20.6576	11.8118	3.61265	9.72037	13.4948		395.017	834.778	1618.56	365.37	776.088	410.674	1426.28	1124.44
LOC643722	na		54.2439	81.4743	66.5585	63.9673	16.6352	67.0792	62.2445	58.766	67.7506	52.9012	53.5304	39.8945	34.8953	34.3832	26.6716	46.5705	47.7947	51.7736	42.049	46.9626	15.4362	29.9049	54.0523	48.3715	44.6449	57.1753	50.847	37.5813	53.9795	42.7807	60.157	85.7935	47.2904	36.8893	55.0545	31.3956	44.4426	48.9714		276.562	299.213	319.269	188.561	210.303	217.445	126.546	194.281
MMP12	MMP12:matrix metallopeptidase 12 (macrophage elastase)		9.51097	21.6712	6.98672	1.01937	10.8429	11.1069	11.4067	9.92274	21.127	9.52144	14.9013	12.8303	10.5019	4.2811	17.4807	16.6285	2.95858	28.3119	6.25845	19.1739	27.3549	4.65072	18.8469	15.2142	4.5398	10.6901	4.04197	10.9407	7.03	14.9182	12.4043	14.5346	15.8995	15.8225	22.7051	17.0466	10.8704	12.8096		40.6243	706.423	138.31	65.4664	573.114	29.9486	987.243	80.9675
MMP11	MMP11:matrix metallopeptidase 11 (stromelysin 3)		2.98975	9.56751	8.88312	11.4171	3.09598	1.98378	2.12709	2.95091	1.80226	0.886945	8.24116	5.82934	11.3905	20.6347	9.68532	1.70916	17.4898	4.16301	1.67632	8.66514	3.87399	6.49164	8.75814	1.27569	10.2672	7.63407	8.4986	8.7147	2.31369	2.05912	2.18269	4.40641	1.57256	17.4857	3.66359	0.954845	9.0374	6.33457		155.559	3400.59	1442.32	93.7295	434.654	16.4342	588.189	104.575
MMP14	MMP14:matrix metallopeptidase 14 (membrane-inserted)		29.0848	9.13569	42.1112	41.0618	26.6203	31.4239	47.6474	41.0434	46.4954	52.0214	33.1539	2.44313	40.1041	25.069	22.7276	18.7946	32.6455	34.8526	37.8273	16.7823	38.8187	48.5238	32.8129	34.4256	34.8105	31.268	36.4546	24.4236	37.1225	38.2734	18.4619	40.6277	29.5425	23.8923	23.0094	27.9034	28.8979	31.9004		81.1128	354.133	354.301	190.123	274.223	116.461	268.002	267.246
RAPGEF1	RAPGEF1:Rap guanine nucleotide exchange factor (GEF) 1		53.9851	63.0893	72.968	95.6906	73.56	53.2559	79.7088	99.1266	67.5722	98.9987	84.3462	41.8092	54.1242	90.0618	54.1563	86.3445	66.6061	55.675	79.3064	62.894	61.1767	70.9047	63.9227	54.0782	62.0957	48.8318	57.313	54.4955	93.3966	89.3718	40.9754	82.6622	75.6671	22.4399	80.3039	60.7466	51.2261	67.6456		89.918	137.504	190.717	192.136	266.568	175.197	158.536	155.672
RAPGEF2	RAPGEF2:Rap guanine nucleotide exchange factor (GEF) 2		84.2276	180.809	95.7069	113.241	128.717	126.711	101.821	91.2138	116.451	125.757	138.365	108.838	151.193	233.432	99.5694	183.051	171.663	153.443	146.86	234.785	186.916	126.056	111.404	143.269	109.874	109.144	142.079	99.4034	131.948	131.298	197.093	144.524	174.313	163.849	226.552	126.913	178.539	142.947		819.476	694.098	591.556	628.814	876.424	1034.47	930.392	494.738
RAPGEF5	RAPGEF5:Rap guanine nucleotide exchange factor (GEF) 5		28.4044	1.8108	18.93	14.2593	11.8182	20.7092	12.8069	14.6262	26.2938	12.7358	4.43361	9.73982	13.6436	1.31263	3.7871	15.0054	9.41767	15.756	25.4647	2.48595	2.14893	9.86371	8.94265	18.6715	6.37895	9.41112	13.0261	14.2592	11.1894	8.51916	16.2638	21.4133	9.67412	21.8399	2.11253	16.8115	19.749	12.8031		493.013	391.111	577.899	457.124	735.816	660.451	358.417	595.443
RAPGEF6	RAPGEF6:Rap guanine nucleotide exchange factor (GEF) 6		243.971	277.622	163.994	153.523	165.274	145.016	162.778	112.636	212.782	145.7	186.664	186.333	106.551	181.364	154.816	165.187	174.72	185.522	163.542	166.702	141.549	181.255	207.995	109.258	180.828	133.141	191.663	200.849	168.703	176.294	194.738	145.73	263.156	163.255	157.92	163.639	233.703	174.821		260.678	235.98	448.921	305.433	414.204	469.166	557.598	221.08
CRYAB	CRYAB:crystallin, alpha B		6.53531	9.97754	11.1869	7.75455	14.4304	6.92757	13.2192	2.00124	6.7088	12.3212	15.0049	10.4235	12.0751	21.5855	0.724716	22.34	13.2148	77.8468	23.2059	22.5518	1.88685	23.8167	13.9314	9.20739	4.12887	10.1466	2.08531	14.8908	20.1437	5.94828	0.930246	9.46496	14.7064	17.3128	1.87932	16.8469	15.6115	13.3236		126.387	131.198	266.16	241.866	249.069	528.926	371.669	99.3171
HCST	HCST:hematopoietic cell signal transducer		20.6063	22.1479	31.9055	21.2819	48.0312	38.3339	29.5155	53.1103	24.0062	40.7502	14.1322	11.2904	22.8443	3.17219	26.8307	12.5069	7.56966	14.2263	25.6448	7.50429	14.2315	20.9441	21.9763	19.3666	50.2644	13.339	21.8695	21.8081	48.1971	13.3666	36.2114	20.1169	18.592	7.18321	14.3477	10.7964	17.5385	22.853		70.8376	180.299	216.854	209.05	151.249	213.446	202.402	169.168
TRUB1	TRUB1:TruB pseudouridine (psi) synthase homolog 1 (E. coli)		49.5619	43.8801	41.3331	27.1809	39.2604	27.1467	23.3669	23.8478	23.7925	15.124	48.8591	16.8763	26.3218	25.4284	38.68	36.1909	27.9208	19.0712	41.2234	41.17	28.9733	35.9705	35.2162	36.7242	25.0945	22.283	31.6493	25.6438	26.5089	29.2669	47.1908	37.6482	35.6407	31.1809	30.252	25.4385	30.6484	31.664		156.202	186.145	164.018	269.457	147.975	166.98	205.969	89.5591
SYNPO2	SYNPO2:synaptopodin 2		11.6044	15.8486	8.85287	17.632	15.7172	9.76182	17.997	15.9795	20.9167	6.96895	24.355	13.9542	20.9591	11.4236	11.377	22.798	18.5825	8.06816	9.98634	31.8686	8.99016	9.77715	21.8418	19.1101	11.9738	1.51799	13.8034	8.79514	12.9724	15.8996	14.8979	5.98389	20.4995	6.47311	15.0521	9.52657	26.2065	14.5398		835.031	125.812	509.325	223.724	233.072	1203.36	1094.09	215.03
PTAFR	PTAFR:platelet-activating factor receptor		2.74401	22.7894	37.8462	38.6817	43.9018	47.5884	16.6533	37.9044	35.8098	30.8412	22.3663	17.3345	39.8982	25.9238	8.85654	17.5448	18.221	3.66125	12.9629	30.3496	10.6175	14.6732	16.5482	26.2212	57.8292	13.723	35.3732	11.9382	36.3766	12.888	24.5852	21.0769	16.275	21.7919	42.5709	5.6228	12.4663	24.1204		158.472	86.8959	198.234	142.649	149.2	138.793	39.341	42.996
PLAGL1	PLAGL1:pleiomorphic adenoma gene-like 1		41.7409	76.596	43.8984	47.6538	32.0903	40.5219	40.2524	57.3124	55.9602	43.8942	73.1364	79.3363	75.1112	66.3541	56.8972	103.801	59.5347	43.1142	50.1875	105.748	73.7533	42.509	33.4591	67.5214	69.1058	57.2515	51.7825	74.2831	67.3034	68.7916	77.2766	33.2672	86.4306	58.3791	57.9621	49.9494	44.378	59.6363		280.657	338.646	321.1	173.729	265.673	376.526	99.8033	419.213
STX6	STX6:syntaxin 6		291.86	256.106	194.922	266.148	237.647	191.913	300.341	225.765	199.342	234.212	244.747	199.847	269.555	254.446	225.088	307.474	228.803	193.384	225.625	229.736	252.907	211.182	251.036	219.024	185.856	166.63	237.574	169.406	190.394	248.63	231.407	248.479	229.871	231.847	264.574	209.838	332.468	234.002		398.638	621.827	401.199	751.48	347.946	350.573	618.085	471.714
FLJ20035	FLJ20035:-		189.759	136.391	161.526	98.6904	144.179	201.817	133.11	159.485	197.537	208.022	139.051	145.314	93.9797	83.6618	119.506	137.914	113.669	114.026	147.593	106.082	128.674	105.584	156.756	114.03	185.602	115.261	100.439	164.858	162.94	85.5529	101.719	95.197	140.748	95.7338	137.448	259.283	97.2189	137.253		492.663	638.556	784.147	194.737	437.86	192.65	206.854	154.742
STX4	STX4:syntaxin 4		80.9463	77.2964	63.2903	116.069	54.7329	121.887	87.3034	107.337	94.1171	125.88	51.6737	112.091	41.88	31.6816	65.9591	74.2454	43.3406	67.1513	70.9888	48.3696	107.12	102.231	93.6028	72.5955	98.2896	88.8487	104.97	60.0808	60.0407	82.0294	45.297	119.411	92.4325	52.5633	92.4136	117.126	66.2651	80.8529		178.505	641.419	362.928	375.918	422.201	277.941	179.432	464.594
STX3	STX3:syntaxin 3		56.2454	82.2795	104.855	133.369	90.8279	83.0122	102.174	84.8871	87.0376	121.197	79.4949	82.315	77.2854	75.9111	71.6429	131.885	81.668	90.9256	113.896	124.034	63.2783	111.418	81.4253	40.8726	90.1209	111.005	120.292	106.402	163.941	62.5064	57.381	96.5774	109.316	53.1842	73.4524	86.7139	65.5149	91.0364		393.421	188.141	252.382	303.321	428.975	270.364	294.125	197.214
BID	BID:BH3 interacting domain death agonist		69.4499	40.3765	39.8272	60.7989	62.6869	74.2456	56.5698	58.8598	49.7519	51.2296	88.3939	33.3999	68.0258	71.4472	59.2114	49.9031	58.1706	50.4389	38.6962	65.4468	53.399	68.2416	55.4548	70.5016	69.7986	50.866	57.5459	41.49	63.8433	57.2826	46.5725	48.4484	34.7198	63.1018	43.1148	64.3329	63.013	56.7204		112.937	315.801	154.285	168.855	160.591	102.08	198.83	116.417
SPDEF	SPDEF:SAM pointed domain containing ets transcription factor		55.8966	72.5813	91.3227	56.5037	55.0485	68.1418	30.3523	91.868	44.2808	56.2739	52.0232	32.2702	100.228	70.5955	41.8661	46.707	44.1158	54.9043	62.3907	84.736	40.7171	21.7428	41.4665	90.8532	69.3502	37.4871	78.3626	44.707	46.3407	85.4446	50.3571	92.2131	44.0202	32.9477	55.3386	62.9896	51.7179	58.3287		366.173	191.041	179.77	161.825	75.7032	59.6544	62.3102	95.0758
MBD3	MBD3:methyl-CpG binding domain protein 3		19.053	15.1567	27.2615	52.8198	35.5502	29.6955	17.7078	34.3135	30.1498	39.412	7.46967	12.4039	37.2402	40.1294	5.99728	21.2531	2.16714	10.3543	5.56789	5.5391	5.65026	21.8601	17.6092	15.2022	31.2922	19.4206	16.4171	4.66077	25.1767	6.41644	3.47406	19.9991	2.48245	5.5021	1.80596	2.4593	5.74435	17.6869		203.441	318.291	268.707	250.997	302.912	273.427	276.828	402.991
MBD4	MBD4:methyl-CpG binding domain protein 4		45.2285	72.6786	92.2344	59.8399	75.8346	125.394	70.9084	92.7872	85.0721	77.567	81.4897	77.5058	71.9019	116.437	80.3447	67.9257	115.124	93.482	98.5709	140.453	75.0556	135.072	97.8529	70.2868	101.017	72.3953	82.4544	57.3453	94.0762	98.4906	104.4	89.8923	89.1537	86.9232	93.6933	80.1638	91.7557	88.1299		401.314	333.274	288.66	240.592	316.609	325.652	206.265	102.933
PKM2	PKM2:pyruvate kinase, muscle		301.346	305.866	613.961	485.913	475.529	604.376	442.936	505.493	431.264	753.65	303.636	331.311	307.145	219.425	313.942	260.576	261.341	239.444	260.924	305.826	305.648	457.665	366.771	466.118	543.757	427.768	434.64	350.012	607.198	267.36	281.858	330.722	380.742	312.443	291.117	334.127	388.791	385.693		1288.31	2364.34	1297.81	1739.14	822.558	747.697	330.771	527.327
ARCN1	ARCN1:archain 1		143.808	240.201	224.542	200.794	163.707	204.996	193.77	236.513	202.869	225.595	161.791	280.823	153.968	159.284	222.673	302.849	261.236	234.138	172.971	254.482	122.966	250.305	181.383	166.359	192.303	250.964	201.085	198.494	215.224	163.043	182.151	254.059	237.461	198.073	214.256	220.961	196.511	207.746		942.563	736.114	684.7	605.462	625.711	580.172	568.148	335.185
IGH@ /// IGHG1 /// I	na		24.9104	3.9259	29.6422	3.02228	12.8339	5.19964	2.32466	16.7921	1.23486	4.51535	8.82331	1.75488	41.5965	10.0891	9.97064	1.67553	3.16369	3.69311	6.28352	9.32603	0.650249	3.42895	5.11486	5.20652	2.28761	3.17556	4.2896	2.28096	6.14852	18.0433	18.2842	3.67314	0.851059	2.26843	3.5787	5.73763	26.1764	8.43171		8208.88	8611.26	4861.74	11613.1	11195.2	13338.9	17975.1	10790.5
FBXO28	FBXO28:F-box protein 28		111.172	138.258	107.924	91.8102	116.685	126.217	104.063	122.084	95.4866	114.376	143.797	134.203	127.376	108.891	162.989	133.541	142.938	153.982	108.529	153.046	229.135	128.953	117.576	128.899	131.367	104.039	111.996	108.788	109.019	147.646	117.591	129.608	148.623	160.949	114.409	130.867	161.244	129.137		453.557	389.43	341.624	468.724	314.073	320.702	485.761	247.601
FBXO25	FBXO25:F-box protein 25		57.5083	52.258	81.5618	61.3858	71.8368	72.1273	58.2375	60.24	54.1612	67.4011	41.268	66.8682	47.9891	72.4924	78.7113	66.3164	59.1623	58.68	55.1709	72.2414	87.8245	64.0891	66.7039	81.3924	77.5561	73.3665	88.988	72.6403	59.2508	71.1379	74.9941	80.7763	47.8283	82.6767	59.6924	61.672	57.6645	66.5911		296.051	188.649	180.859	432.696	146.966	235.172	346.984	158.389
SLA	SLA:Src-like-adaptor		44.2331	35.8252	49.8579	58.2938	50.3679	57.3102	59.0486	168.64	128.56	316.102	38.8364	32.567	22.9864	36.0491	28.505	47.5674	17.1333	29.011	21.2599	17.7344	36.0066	73.1719	43.3737	70.1532	188.384	39.437	24.4022	41.1088	236.445	80.0226	30.3991	96.6587	33.88	44.8102	66.6462	43.7648	16.5045	65.5421		107.962	407.81	946.915	710.804	930.015	664.106	414.287	217.163
IL1RAP	IL1RAP:interleukin 1 receptor accessory protein		37.3993	54.9976	87.6008	56.9525	30.1576	57.5466	65.9602	80.2028	63.8328	35.5266	78.4762	56.1061	24.5714	23.4075	25.5891	49.2951	19.3823	22.7676	18.8692	57.8732	29.5979	40.3427	35.5182	20.0532	23.0427	21.2928	54.087	23.2752	63.5352	37.1931	35.366	40.161	33.658	63.1261	29.6574	34.7253	62.1743	43.0627		92.1444	69.6035	128.381	62.4804	276.898	102.081	69.5306	33.6783
APEH	APEH:N-acylaminoacyl-peptide hydrolase		78.5174	49.5667	68.2092	80.1985	60.3627	78.9935	77.8299	60.7187	66.7456	97.3433	58.546	63.0337	67.0121	68.8159	51.8875	36.1414	49.3036	80.263	67.4604	54.6939	70.7696	47.6059	45.8049	73.4826	96.1356	71.8783	79.1869	53.9327	72.8141	40.2885	76.7858	64.2276	49.4745	78.8314	69.4781	56.0457	62.3119	65.5324		213.229	244.394	186.506	275.86	157.148	210.67	117.212	104.017
FBXO22	FBXO22:F-box protein 22		54.2045	42.7631	60.4918	50.9356	57.7831	42.8577	49.6735	28.0095	57.8931	37.8854	57.7442	37.2036	86.4382	87.8173	29.2211	77.3366	42.342	55.2931	48.4165	49.8226	59.9454	56.9639	50.2468	73.8172	28.7737	42.8718	40.3999	46.3414	32.4198	59.9513	58.361	26.7072	61.5389	50.3543	34.4576	71.5015	27.3574	50.7065		180.617	137.93	104.08	178.909	63.8889	152.06	147.74	47.793
BTN3A3 /// BTN3A2	na		345.878	408.954	347.313	258.534	583.38	639.936	238.737	349.957	325.111	259.699	295.38	518.894	329.088	249.705	244.534	474.157	375.021	281.969	382.346	296.772	379.612	186.492	494.301	352.459	648.293	205.757	245.649	217.923	227.653	247.004	188.888	295.091	576.969	154.303	649.197	692.844	348.824	359.909		776.763	1648.06	807.105	1280.76	977.1	1060.42	1401.01	1189.29
TNFRSF7	TNFRSF7:tumor necrosis factor receptor superfamily, member 7		57.8694	23.7584	31.8085	28.0023	19.2341	24.4768	32.2915	51.4423	21.4573	31.5465	23.4629	27.704	37.639	16.0434	38.3039	20.3382	23.4917	24.6256	20.3501	19.8717	29.6112	19.9969	42.2386	35.4986	21.5026	24.4047	50.1311	20.2578	32.4115	51.3949	25.2068	76.1511	20.5308	25.8645	18.1778	30.8357	17.6054	30.1497		85.036	50.2298	108.504	301.346	130.856	230.616	205.237	86.328
NFATC2IP	NFATC2IP:nuclear factor of activated T-cells, cytoplasmic, calcineurin-dependent 2 interacting protein		73.6668	167.694	78.0095	71.5282	24.6749	83.6415	94.4078	56.4401	107.701	63.3545	112.17	61.7806	89.0908	120.559	81.7788	132.506	90.0101	79.7731	77.8607	125.999	95.9274	68.6264	95.9208	75.0884	66.921	69.4132	79.5269	51.9304	63.413	140.014	108.239	95.4416	123.111	172.077	118.702	73.0916	92.7559	91.4283		421.18	376.059	445.916	575.363	419.222	551.99	293.963	736.058
MAP3K6	MAP3K6:mitogen-activated protein kinase kinase kinase 6		5.44363	20.167	14.0237	34.4213	22.0205	31.7774	18.1972	16.361	23.4999	38.7801	23.3917	0.879625	28.5705	2.12714	27.8245	23.4862	1.83994	16.2161	4.19112	4.15137	12.9203	29.2445	28.6107	23.9309	26.2523	28.3598	28.6459	28.0434	37.6666	17.9903	10.9154	5.88547	16.9931	14.4556	14.5116	21.6126	3.48594	19.1052		61.45	168.496	166.71	150.732	121.24	241.439	120.765	177.681
MAP3K5	MAP3K5:mitogen-activated protein kinase kinase kinase 5		177.854	150.642	129.194	94.8479	133.04	141.998	176.543	186.899	148.397	115.491	188.442	190.62	229.192	267.867	253.593	156.885	245.9	231.681	177.133	190.736	170.208	163.081	193.537	221.596	79.8649	123.369	123.164	123.739	88.9822	192.809	198.848	209.707	131.905	296.153	190.393	153.77	171.304	173.497		892.225	697.059	452.082	264.916	404.871	352.044	268.652	217.805
FBXW4	FBXW4:F-box and WD-40 domain protein 4		81.7963	87.6517	132.093	134.137	117.968	123.669	99.2608	179.272	127.668	125.767	117.129	115.113	117.627	97.0068	114.282	118.718	161.44	86.0233	109.87	92.321	74.2442	108.329	97.2352	115.554	111.767	114.816	120.873	133.458	103.715	69.9117	70.0602	132.054	106.541	158.116	88.2692	87.4664	127.865	112.408		254.364	184.439	197.682	339.948	168.007	250.948	200.365	457.847
FBXW5	FBXW5:F-box and WD-40 domain protein 5		17.6067	8.03562	4.986	29.7733	5.24751	59.8505	19.8131	19.376	4.85033	19.0161	34.4181	16.2901	4.67912	5.32088	18.8973	19.922	25.619	4.20169	10.0122	22.5037	21.9204	24.4097	20.6943	3.58479	21.5878	19.863	2.95226	2.2292	21.4496	16.2381	14.2602	11.0852	16.0978	12.0081	24.5056	18.3652	21.5215	16.843		158.233	189.246	164.978	215.298	210.689	205.997	169.527	133.461
FLJ90709	FLJ90709:-		13.6952	32.4708	55.4645	25.3998	41.2628	36.3849	39.8639	33.287	29.895	31.2875	52.3918	30.6874	49.2944	23.9542	42.5409	42.3545	51.0242	34.1171	28.3303	47.5227	22.7826	30.2126	38.2251	41.867	34.3669	37.0869	41.265	49.5864	29.5455	39.4371	53.3104	36.8553	38.9684	62.3176	37.8936	44.7544	34.4847	38.2213		98.7091	114.301	160.353	113.708	113.168	125.835	158.455	120.923
FBXW2	FBXW2:F-box and WD-40 domain protein 2		144.413	113.553	137.189	111.356	127.478	151.875	162.3	129.349	177.756	138.962	137.909	105.671	150.343	168.311	104.936	154.503	156.132	157.804	119.072	178.48	125.147	131.435	139.806	152.032	107.585	105.994	173.208	100.668	174.7	143.962	142.615	144.939	192.363	128.451	102.362	155.529	142.892	140.299		239.349	212.203	278.084	324.268	290.622	514.964	281.322	110.175
MINPP1	MINPP1:multiple inositol polyphosphate histidine phosphatase, 1		40.5898	66.7319	72.3681	86.9609	75.9185	39.4834	68.7844	53.4487	60.3527	58.1659	77.025	100.065	60.3654	102.859	71.6883	102.848	69.8045	81.3554	72.257	121.516	47.7467	87.5033	68.3627	71.0754	57.8693	79.8644	71.6236	72.1988	70.42	84.6293	45.5584	81.6393	95.4731	68.886	65.6743	57.455	82.6682	72.7361		225.422	173.713	172.002	136.53	130.577	156.643	195.76	53.6058
PKP3	PKP3:plakophilin 3		45.4893	29.7122	24.2141	36.1513	36.0295	46.7958	40.0752	52.3231	26.4634	34.4126	21.9748	35.3624	17.286	25.1474	9.01464	18.3072	16.2178	31.9357	20.753	25.8009	44.1406	21.4584	11.7747	42.4229	42.1686	25.7425	37.5035	18.7779	48.2723	28.066	29.9997	23.4421	23.6555	28.3353	26.2345	17.8748	24.652	29.4051		355.505	123.235	137.708	289.752	110.048	72.6053	87.0665	153.775
XX-FW81657B9.4	na		51.0214	32.8818	68.4708	45.6784	30.1956	67.1784	39.791	32.0472	32.9526	40.9584	22.3261	60.3637	24.8566	13.4687	4.94966	30.4023	23.1085	31.0889	18.8999	18.7251	23.957	28.9971	56.8159	50.4942	43.113	35.5003	28.1693	15.3253	18.1841	27.3417	29.6905	74.3188	22.082	40.7607	56.7116	33.693	43.6794	35.627		206.775	269.563	205.849	451.763	253.448	151.411	373.312	281.116
FBXO46	FBXO46:F-box protein 46		39.1355	19.8112	27.0373	19.6928	23.5151	27.1892	42.6557	25.801	19.3411	21.5046	35.2427	20.5674	52.6101	47.9077	25.7264	35.0571	30.6388	43.9602	25.0693	41.8525	35.8633	24.0277	30.5657	40.0838	21.3334	22.6816	22.272	22.2407	47.5077	23.6827	22.6115	23.7916	25.1869	23.613	15.3002	45.4479	9.48469	29.1895		193.977	110.665	124.358	252.055	120.031	175.154	163.17	176.827
FBXO42	FBXO42:F-box protein 42		51.9977	29.4195	37.3909	45.1002	40.941	52.3675	25.3032	39.9607	43.1179	47.3221	47.6302	38.6822	27.7829	76.4913	52.9517	41.2622	23.4824	43.3608	53.9358	30.6569	55.8209	38.0544	36.63	51.2388	32.3718	42.1507	48.0627	25.1727	52.0641	28.541	44.6413	43.444	67.2082	50.6762	20.2564	34.1004	86.141	43.3982		73.2438	160.714	190.109	217.256	112.661	158.928	92.8267	188.036
SNN	SNN:stannin		96.8521	79.0647	86.081	64.9095	65.9472	76.639	127.8	78.7458	107.248	102.443	79.7266	78.9056	62.8103	53.5974	83.4318	58.7592	49.5233	116.681	85.8873	64.3317	77.4253	71.7256	105.939	38.1356	87.311	49.9964	98.8894	76.7128	139.888	74.8905	95.2848	80.0579	119.722	126.839	76.2262	114.266	50.5404	83.8712		129.715	492.4	272.386	150.453	364.595	309.234	247.068	218.155
RAP1A	RAP1A:RAP1A, member of RAS oncogene family		199.053	213.395	139.284	109.132	107.522	182.587	129.598	116.205	106.113	106.817	126.244	116.5	176.923	179.225	124.991	156.641	102.482	147.407	157.246	119.151	122.238	68.7081	156.02	158.977	142.432	100.357	149.797	150.783	133.364	121.027	124.197	95.9233	123.812	172.761	114.47	115.779	108.73	134.483		1680.11	943.473	1477.14	1078.4	1644.3	1110.78	1107.65	417.623
MBIP	MBIP:MAP3K12 binding inhibitory protein 1		26.3102	41.5354	49.5043	49.0439	29.2695	65.5759	50.9785	20.6028	49.7109	25.8394	58.4836	34.9225	51.6125	16.6986	34.9709	43.5356	48.7609	27.7223	25.842	45.3717	29.5531	57.3752	38.386	43.7656	39.2272	31.6548	32.8411	37.1037	39.8144	44.8875	48.1024	71.1431	39.251	34.0859	30.1338	64.9256	42.7708	41.1166		114.579	488.349	352.069	552.09	356.194	510.409	359.358	411.738
FAM38A	FAM38A:family with sequence similarity 38, member A		15.8389	2.43359	14.5681	14.4711	5.03553	7.87172	14.1839	2.16146	11.1298	1.74654	11.3213	22.7246	14.4391	20.5626	8.69903	2.38071	15.3895	1.74824	14.5346	2.91011	3.17224	10.1112	0.863602	1.62347	1.76113	12.1859	2.68153	3.2485	8.7204	17.8185	2.12903	3.90529	2.56943	14.676	0.561442	1.45287	4.44208	8.00197		140.674	240.556	300.928	258.667	333.403	379.381	227.053	293.471
SDF2L1	SDF2L1:stromal cell-derived factor 2-like 1		53.8012	45.4776	51.2979	60.6114	45.1966	50.1454	21.9483	72.541	22.5235	71.8382	19.7459	30.0012	37.6221	9.9622	70.483	47.5473	29.2125	27.1833	27.1359	14.5214	58.6673	57.5503	14.6689	80.1021	63.5952	46.9705	68.8155	25.9561	24.9626	36.6185	31.0995	58.9989	64.9818	29.6785	71.0255	62.4266	43.3007	44.5463		163.225	392.876	126.166	279.687	162.982	204.163	378.639	339.229
NOP17	NOP17:NOP17		88.8105	61.3493	136.366	97.3606	92.0743	112.858	107.161	135.281	107.363	114.983	56.8502	99.7994	54.9405	92.2683	80.6048	86.5148	106.598	46.2263	33.8645	63.2409	48.9792	98.6536	105.979	80.0874	96.7178	107.42	84.3922	87.5354	81.1817	105.006	78.2777	91.7002	103.488	55.7167	53.9927	92.5843	64.6546	86.7805		401.507	524.11	411.421	595.013	306.113	348.053	371.847	346.18
FBXO38	FBXO38:F-box protein 38		115.386	162.608	174.948	183.622	128.626	237.544	146.873	144.502	144.082	186.001	135.595	110.165	196.324	173.178	129.766	166.377	93.9616	146.571	99.6713	186.09	116.286	178.786	130.384	97.6168	186.946	124.308	135.679	109.177	183.192	179.145	187.275	222.625	127.738	200.644	182.503	121.05	197.467	155.208		279.647	406.904	283.368	358.108	222.816	366.099	535.494	318.265
LOC283677	LOC283677:-		131.497	82.0523	154.385	139.002	94.1492	94.6317	85.5616	115.01	78.2642	89.8668	88.9328	77.1902	55.8457	60.2159	70.0351	106.053	95.9191	104.106	99.3446	53.7092	118.241	88.5465	88.0154	80.8292	81.5838	111.176	110.574	69.1826	113.097	123.204	49.8949	125.336	113.525	109.301	70.68	103.636	65.0749	94.5316		1540.64	1382.62	1041.59	673.198	480.474	526.762	791.416	426.621
RFXANK	RFXANK:regulatory factor X-associated ankyrin-containing protein		77.2531	29.4831	62.0928	46.6266	38.4105	77.8626	60.8984	57.4417	44.177	45.4995	47.4842	22.3508	62.8733	67.5897	33.5212	38.1932	15.8823	33.6752	4.10508	22.0002	27.1976	33.9145	34.8366	48.0417	66.9167	63.7691	53.5944	29.1244	48.8776	13.0098	52.966	21.984	41.9356	49.9239	32.6773	36.2087	54.7588	43.1664		82.1458	134.95	101.763	191.856	108.139	158.007	148.244	210.899
FBXO33	FBXO33:F-box protein 33		113.854	43.3082	73.1914	51.8844	99.1675	70.9207	64.8162	86.6994	76.9423	87.4407	68.9111	86.8017	86.609	58.3426	28.6657	98.5313	13.0861	69.2577	70.8993	105.971	72.6577	59.8922	81.0564	49.4423	75.7931	66.8685	47.1379	75.685	58.5198	102.661	50.5105	42.4116	67.0297	52.7121	63.3645	62.9068	141.33	70.9535		83.2	212.163	138.281	98.8869	174.634	136.395	161.394	147.987
FBXO30	FBXO30:F-box protein 30		19.407	40.8281	77.1257	67.5031	67.4568	32.6125	56.7258	80.0128	57.8295	50.4054	59.8613	22.1522	29.2705	15.261	46.2787	45.5849	57.2232	58.1813	17.4153	56.9513	30.2461	53.2377	39.7671	55.941	35.9467	46.4915	33.1317	26.0392	45.8559	42.5466	36.2875	38.316	44.4193	30.1178	37.5125	32.7598	46.8599	44.1503		214.509	146.752	187.283	80.8016	225.515	218.861	145.464	83.4228
G6PC3	G6PC3:glucose 6 phosphatase, catalytic, 3		59.2619	105.688	117.897	135.269	78.7852	154.505	134.372	134.409	95.6714	157.934	64.7802	95.6684	86.5499	77.8463	70.9888	87.9282	83.4229	92.5427	81.3165	77.9933	94.961	120.933	133.85	149.329	153.274	92.3524	124.122	81.5666	67.9343	99.2015	67.996	131.961	78.6982	103.665	114.1	102.966	108.217	103.188		505.284	446.511	364.373	760.303	341.881	359.693	357.149	321.324
SP2	SP2:Sp2 transcription factor		103.019	82.2356	46.0535	87.8524	20.1711	50.7846	93.2638	56.6129	82.8934	84.0177	75.6596	83.932	109.984	133.538	109.788	133.458	80.4603	121.156	121.74	95.7267	127.475	75.4788	87.5027	57.3653	63.8453	34.4443	83.7078	54.3308	66.5677	91.798	81.3456	112.159	113.678	171.681	96.7309	124.089	101.934	89.6345		88.9073	179.68	407.498	366.511	342.172	426.66	106.171	95.5703
SP4	SP4:Sp4 transcription factor		63.376	105.805	80.7381	61.8102	77.7988	69.4773	106.664	79.2115	70.1034	70.0812	90.3278	61.4643	73.9894	51.4189	57.4809	93.2023	56.0091	86.1377	49.4199	116.267	106.95	91.8518	51.2291	61.4618	58.1738	91.3689	65.6713	66.7109	73.3603	76.6579	66.0522	43.5112	91.3329	61.5452	59.8124	108.513	77.7054	74.9376		173.97	285.535	272.385	179.077	210.864	190.677	187.021	280.922
LRCH4	LRCH4:leucine-rich repeats and calponin homology (CH) domain containing 4		35.8265	45.6325	45.3684	63.5203	20.5221	52.1139	50.7901	49.1894	46.4158	42.7698	28.1871	35.9092	43.7874	58.7077	24.2027	18.1549	35.7969	40.3039	53.5213	58.0198	38.8959	49.6284	37.6211	34.6804	40.4203	64.7138	28.1993	35.9286	57.2112	33.4333	32.7518	7.37952	13.6844	31.2801	21.0259	47.5834	37.2778	39.4718		77.2098	189.428	140.988	199.415	225.288	186.839	177.178	304.63
KCNK5	KCNK5:potassium channel, subfamily K, member 5		1.44173	33.311	24.2265	17.1022	13.9111	3.64495	37.8154	27.5164	31.5443	27.2407	30.0746	32.2495	36.7794	25.9943	23.4278	53.7774	51.8536	15.6333	39.3633	29.6295	3.95459	31.0259	11.4367	7.54521	12.3526	46.0512	36.9929	34.513	18.335	44.5575	27.0758	16.5314	12.8632	25.6079	4.22255	28.6523	17.6126	25.2937		195.274	242.865	109.886	180.717	108.173	110.305	401.267	405.668
ALAS1	ALAS1:aminolevulinate, delta-, synthase 1		104.61	125.097	162.764	154.733	171.653	257.918	164.141	197.23	152.828	191.593	78.0374	121.942	86.5018	87.4579	112.944	106.796	97.102	110.069	92.8713	69.2548	72.9464	154.53	113.738	165.901	314.482	123.311	168.4	108.585	149.933	109.927	71.8311	175.674	157.473	145.869	138.228	148.149	142.233	138.02		241.824	394.156	331.27	437.615	351.634	346.184	351.701	224.499
DYSF	DYSF:dysferlin, limb girdle muscular dystrophy 2B (autosomal recessive)		12.7826	9.73883	8.61574	13.8317	13.2846	12.6328	16.155	18.4201	14.6175	20.4934	4.05361	2.43355	18.3319	16.4681	13.8753	9.7488	13.3782	8.42222	6.30574	10.0404	13.6636	11.358	14.116	9.4808	16.6388	11.7565	10.6479	6.58809	55.9235	9.96937	7.44732	14.8332	0.899226	14.702	21.4329	1.51042	11.1244	12.8574		98.5893	188.034	205.907	239.765	262.29	153.382	122.179	190.899
NENF	NENF:neuron derived neurotrophic factor		251.226	229.363	298.72	233.492	219.991	287.417	309.679	214.691	197.101	324.257	237.116	281.574	171.192	125.091	291.406	293.793	217.042	189.167	173.381	234.452	206.998	252.821	237.724	165.709	284.3	255.465	257.641	207.511	213.275	252.941	233.97	213.674	306.829	356.779	175.018	307.497	368.946	245.331		360.2	891.918	443.753	781.386	460.594	416.724	605.641	579.806
TNFSF13B	TNFSF13B:tumor necrosis factor (ligand) superfamily, member 13b		21.2455	50.4592	18.1908	10.317	49.6155	29.8326	40.2567	49.239	36.3008	78.5289	23.6825	31.1099	26.5765	22.9904	18.0777	26.2538	9.21785	11.162	8.84955	39.9479	54.1946	21.5402	27.9734	24.4468	63.9624	23.2928	24.7162	28.0244	91.8915	24.7811	36.5448	32.246	15.5013	21.4919	21.3761	26.2961	18.4841	31.314		232.36	936.658	875.75	576.469	884.814	331.449	648.829	435.074
SPR	SPR:sepiapterin reductase (7,8-dihydrobiopterin:NADP+ oxidoreductase)		115.407	43.3517	93.0791	118.138	109.912	79.434	95.2439	77.1454	101.11	136.473	63.8879	122.032	24.9535	2.92178	100.852	82.6108	127.767	96.2661	97.2644	82.9342	76.3972	155.386	59.6876	111.293	132.169	117.546	87.8398	80.8933	148.105	106.558	57.4937	60.5118	35.2825	30.196	68.9602	130.945	87.9726	89.6762		295.408	192.554	179.949	261.139	105.713	164.543	206.2	200.945
FARSLB	FARSLB:phenylalanine-tRNA synthetase-like, beta subunit		188.186	208.648	180.272	140.926	208.681	237.92	153.67	159.762	135.089	148.377	178.547	179.806	210.907	117.259	167.309	158.244	127.374	214.279	188.362	160.964	168.067	171.947	186.442	137.486	168.392	169.101	179.759	163.229	137.332	136.96	221.148	132.539	146.778	180.699	167.476	172.487	161.308	169.344		411.836	436.272	303.03	344.407	269.013	273.104	373.095	324.79
BOK	BOK:BCL2-related ovarian killer		0.671728	6.08237	5.91722	22.0111	30.6549	1.99652	10.2028	12.5938	16.2452	9.46918	10.2411	2.30869	2.96431	2.1026	5.43125	9.09212	13.9765	2.1342	11.8831	9.15105	1.9247	17.2964	4.75845	7.71951	2.56124	14.0105	7.68518	10.3465	6.27446	2.2561	18.896	8.09206	11.3636	0.62225	1.09051	0.397737	0.819312	8.14174		218.221	349.517	211.457	346.8	155.187	194.909	189.375	299.244
RNASET2	RNASET2:ribonuclease T2		192.016	148.696	196.304	179.892	205.159	194.096	194.753	297.114	195.105	217.866	143.716	176.375	179.198	111.019	138.616	165.957	141.375	162.646	113.014	185.969	151.122	150.894	220.935	143.569	238.47	160.984	224.594	193.15	226.874	174.275	171.477	169.865	134.012	265.248	179.236	195.163	155.73	180.932		5191.93	1916.28	1767.37	1570.11	1478.39	1214.07	1335.74	802.723
DDEFL1	DDEFL1:development and differentiation enhancing factor-like 1		55.6619	81.2027	54.5435	8.6969	34.5686	58.9361	8.77134	52.6416	46.2279	53.6993	36.409	114.043	80.3087	45.4783	3.67798	54.672	58.2955	74.3566	7.96167	30.6128	66.3517	47.3195	63.1439	36.5207	5.35063	54.0026	45.3284	59.5084	36.7285	55.5699	54.5679	89.1425	57.7306	19.1834	43.2815	77.0037	58.1949	49.4512		140.485	118.89	112.609	110.06	67.6289	99.7078	141.75	161.464
FLJ90757	FLJ90757:-		106.228	80.923	102.874	69.7831	72.7816	97.5529	67.4431	97.5559	72.9635	92.8472	138.026	75.1372	102.44	132.521	110.565	119.267	94.6597	123.14	218.993	139.212	76.3101	88.2492	92.3544	80.5868	108.384	91.1551	90.8969	80.3281	84.9813	146.161	103.506	109.638	136.383	53.2092	118.19	94.6317	78.9039	101.318		78.6032	292.37	87.2425	217.883	73.8054	234.269	177.173	290.743
C1D	C1D:-		33.7274	127.723	89.6347	154.294	71.9781	102.545	83.6785	74.1596	95.6201	46.5106	58.3972	52.0647	99.5521	87.4004	54.7027	83.6765	32.0162	51.5648	47.9086	108.22	67.2018	140.1	48.568	106.02	65.1023	53.8626	101.851	35.6509	35.2213	70.9648	74.0525	45.2469	62.6182	90.8918	55.2557	44.4046	85.6112	74		338.138	585.361	400.384	330.235	329.568	370.211	399.194	124.485
BCAT1	BCAT1:branched chain aminotransferase 1, cytosolic		14.66	11.2653	14.6524	22.1017	22.9564	13.8927	22.0641	37.5269	59.1845	45.0836	12.9818	13.3637	11.9689	17.9226	0.747214	16.5396	20.8454	15.6923	16.6321	10.6519	10.4213	18.7132	15.8123	38.5941	55.3771	28.0301	24.5418	29.2242	25.8021	7.7497	21.7357	16.6135	29.6082	13.9481	30.0046	9.29571	2.9631	21.0586		119.919	1477.27	737.136	649.425	607.555	386.711	735.236	348.408
GAPDH	GAPDH:glyceraldehyde-3-phosphate dehydrogenase		432.814	308.553	950.231	834.96	955.82	845.708	615.12	775.103	716.503	830.3	369.577	377.469	411.649	226.348	336.492	298.801	396.402	271.073	219.467	269.461	243.075	566.667	486.324	600.056	884.105	568.018	696.799	548.972	601.253	294.08	329.095	502.318	414.039	400.062	439.938	397.604	518.355	511.692		6159.71	6906.1	5417.75	4567.82	5449.11	4430.37	8619.3	6807.99
BCAT2	BCAT2:branched chain aminotransferase 2, mitochondrial		25.9828	26.2942	71.4975	69.7721	84.0343	61.5181	50.2166	85.8458	39.0609	77.8047	52.8448	14.9782	58.0895	8.42996	42.2463	22.7881	37.4767	24.1195	17.9385	27.927	28.7093	30.9634	39.3792	36.9528	57.9393	44.2003	44.6299	51.5674	44.8773	30.1826	41.8778	48.4406	23.4332	31.3354	37.2712	43.4962	48.0807	42.7622		76.2786	119.684	171.861	365.888	135.512	243.734	103.515	187.738
C1S	C1S:complement component 1, s subcomponent		31.8942	15.8419	20.9651	19.8674	32.9109	36.5534	2.86128	13.8116	15.9018	18.7887	46.2696	14.1465	33.4928	13.5184	8.59862	30.7567	38.2438	22.7652	31.3527	13.1945	3.12787	15.4882	22.8455	2.06378	22.9208	18.2159	7.33157	27.2861	18.2774	11.4508	26.7746	22.7556	22.5992	22.0588	31.0599	37.5151	25.8189	21.6034		1532.51	1935.42	4254.62	2098.83	2002.26	2251.37	4154.2	771.524
UHRF2	UHRF2:ubiquitin-like, containing PHD and RING finger domains, 2		92.2943	107.509	78.2301	125.05	99.8203	82.7765	110.746	69.0708	78.9502	66.845	111.568	86.9946	167.058	116.012	155.447	119.367	71.7776	108.586	89.3076	144.762	114.672	120.596	131.411	93.0692	76.5523	96.0855	76.1085	95.5348	109.092	122.237	163.599	60.163	91.2183	153.969	102.589	90.8237	62.4767	103.848		257.745	444.744	325.482	408.321	314.227	372.206	562.322	293.66
SRC	SRC:v-src sarcoma (Schmidt-Ruppin A-2) viral oncogene homolog (avian)		44.622	41.3273	65.0861	113.122	56.2854	55.7274	68.5472	73.02	48.8707	43.7183	52.679	32.245	55.5262	42.4232	18.1443	46.1613	26.0239	60.3375	43.7103	40.4634	53.302	62.8399	36.7772	54.1787	85.1647	35.4586	41.3592	40.5153	37.4419	35.1584	47.3568	59.6312	49.2766	50.0115	51.1294	49.6641	48.6613	50.4315		454.517	10.0115	140.391	119.107	113.427	63.5299	102.074	135.33
PSCDBP	PSCDBP:pleckstrin homology, Sec7 and coiled-coil domains, binding protein		27.7118	43.2733	21.4143	28.1769	18.3341	14.4086	22.0798	62.4456	29.8616	50.6885	9.71225	29.6172	30.0477	24.5471	17.25	28.2849	7.07907	1.84318	11.0998	11.8465	27.9246	38.1287	34.18	7.84044	48.0587	17.2386	15.3632	21.6276	90.7613	15.6844	11.9145	35.7318	13.3669	35.8278	37.413	20.7498	26.5278	26.7044		416.683	284.299	372.598	303.751	518.374	332.451	535.791	171.987
MLLT1	MLLT1:myeloid/lymphoid or mixed-lineage leukemia (trithorax homolog, Drosophila); translocated to, 1		75.9609	96.6188	50.4057	76.5846	50.7591	66.2103	81.7474	76.1688	59.2561	53.7728	110.912	73.1855	107.289	139.868	87.6656	113.634	79.051	86.2291	103.071	119.222	131.727	83.6665	122.014	66.4542	52.5966	81.1716	85.7795	75.9989	94.3562	82.7896	107.416	97.0632	86.0598	95.0598	70.2746	94.0986	68.201	86.5497		150.123	239.515	280.273	403.234	394.217	401.848	428.572	366.63
IL2RG	IL2RG:interleukin 2 receptor, gamma (severe combined immunodeficiency)		37.7253	41.9174	36.3642	39.8163	37.7798	64.3801	51.9747	94.8516	87.5595	78.6435	34.6324	35.2673	26.0303	14.3879	14.3149	31.9971	59.3988	13.8201	44.8805	26.5531	36.2715	33.6609	72.0512	65.475	126.467	27.7724	18.3754	28.4957	162.958	21.5922	12.7553	66.3199	35.6029	16.7638	62.9682	52.4829	51.7821	47.6781		380.272	212.016	362.377	420.7	387.497	450.112	135.422	132.299
LENG4	LENG4:leukocyte receptor cluster (LRC) member 4		12.2924	37.7336	14.0002	56.4545	35.8881	71.9705	44.9331	54.3238	37.0045	32.9091	12.057	20.5786	17.4	26.875	12.8544	37.5506	30.3818	34.8077	15.3918	28.931	40.8615	32.6995	24.7663	27.657	55.1573	39.8027	37.3039	34.9454	49.8568	19.6793	58.2875	19.7769	22.8203	28.2738	27.8867	19.1807	33.5158	32.6165		191.946	229.469	143.445	279.685	290.527	194.767	166.028	116.667
SRM	SRM:spermidine synthase		21.0261	52.5904	51.227	53.8839	35.2034	63.8277	55.5184	64.347	57.1283	50.5697	24.1729	54.5334	5.03532	22.9878	25.8652	28.5167	39.4448	30.4244	22.5712	23.1842	43.5668	46.6964	29.837	72.5264	63.7106	27.1899	55.616	27.9156	64.1518	44.0109	36.5425	22.0836	35.8101	25.9708	18.9417	40.7074	18.8926	39.3575		77.8252	245.164	280.5	314.459	320.745	196.755	288.761	314.295
BGN /// TSHZ1	na		1.26989	1.09075	28.1071	2.26212	1.85052	1.84506	2.48723	9.64808	2.57087	0.719236	2.32163	2.52345	2.34809	0.875376	0.657261	1.74021	1.17358	2.38614	1.78062	1.26364	0.775235	0.797197	1.32688	4.24656	2.26658	2.48026	0.960047	2.27289	26.421	1.95191	2.6313	1.8845	0.596935	2.31093	1.18606	2.84558	5.5824	3.49884		831.688	1328.79	1956.71	830.301	1225.63	709.77	2634.87	2626.26
MLLT6	MLLT6:myeloid/lymphoid or mixed-lineage leukemia (trithorax homolog, Drosophila); translocated to, 6		345.793	178.021	80.1922	171.738	112.846	135.076	240.68	200.707	118.165	231.244	84.4434	75.2825	140.822	94.7441	241.94	126.208	94.5854	102.045	82.5114	182.961	154.961	132.987	140.317	93.2356	81.0631	171.173	87.7938	165.102	207.756	166.946	105.342	145.25	110.567	172.557	140.866	172.225	89.0139	145.329		276.455	168.691	267.876	319.778	203.423	255.059	291.942	354.183
KRIT1	KRIT1:KRIT1, ankyrin repeat containing		44.3506	29.9899	36.6059	46.5407	29.0223	35.2955	33.9334	35.2966	36.9645	25.3671	30.3248	18.6553	42.2348	40.0434	15.8208	45.1535	21.1893	41.8066	25.9138	46.0906	19.2941	40.9478	30.5869	41.1768	24.7902	27.7705	19.9523	17.1647	31.9288	51.4618	72.731	26.5243	58.1364	28.7043	36.4435	17.1376	18.5048	33.6177		245.398	202.001	233.858	562.861	301.2	344.051	149.176	759.111
LOC203547	LOC203547:-		152.164	116.649	128.621	118.132	94.7203	94.3868	121.703	127.941	81.9767	139.359	109.899	95.8491	187.828	91.1509	109.948	160.555	117.153	116.844	161.351	129.171	145.144	131.107	117.277	107.068	89.6817	122.823	104.67	94.4907	125.809	93.4642	177.186	115.019	119.919	145.933	104.866	92.0617	145.898	121.292		406.436	862.708	612.044	708.813	638.405	693.038	893.331	282.775
PCQAP	PCQAP:PC2 (positive cofactor 2, multiprotein complex) glutamine/Q-rich-associated protein		34.7493	20.3258	38.7346	40.7946	27.6862	57.1873	42.6348	46.0706	44.0437	64.8776	22.335	31.6993	48.091	32.0709	10.6521	35.7634	37.9545	24.5427	15.0183	22.9483	27.6081	32.5118	28.1867	46.2221	63.3323	63.0902	50.8884	46.5506	36.0932	34.009	19.0384	42.5875	31.4463	27.0373	25.1383	21.4323	6.66288	35.1356		147.84	233.059	195.739	306.925	179.067	151.145	349.875	238.995
SORL1	SORL1:sortilin-related receptor, L(DLR class) A repeats-containing		248.925	389.14	298.742	224.269	216.478	143.447	277.841	243.197	283.317	275.042	412.721	302.193	211.061	294.64	359.046	437.4	424.473	258.131	352.607	378.634	445.076	304.058	471.205	187.885	182.356	238.448	407.954	329.32	452.014	390.17	306.885	302.791	337.278	320.153	472.022	400.287	496.54	326.372		1636.06	972.504	613.147	1055.53	857.853	875.508	235.89	579.046
NECAP1	NECAP1:NECAP endocytosis associated 1		73.5882	76.0546	128.256	57.0257	95.0782	126.365	97.134	83.3521	102.118	88.1743	84.6635	46.8032	53.6588	59.8142	57.6479	97.8816	66.2335	68.347	79.5769	87.43	43.8316	74.2089	72.5619	105.386	87.9902	86.1259	69.9693	66.4881	89.0906	69.1631	59.5883	85.214	81.6863	90.0464	65.22	102.455	87.1136	80.1444		381.427	186.752	201.323	317.998	191.876	241.801	268.004	148.949
BRE	BRE:brain and reproductive organ-expressed (TNFRSF1A modulator)		52.4424	107.061	93.6242	90.0716	81.8113	53.3928	54.9344	48.7543	67.4306	62.8823	91.1557	142.49	115.032	63.7335	72.7268	94.151	97.9333	103.404	67.812	53.9931	41.8916	65.7355	59.6498	93.1491	58.068	74.3748	61.1748	58.3502	63.2107	55.3875	70.2267	71.2667	103.159	102.14	69.3813	50.182	82.0889	75.5209		287.683	346.934	275.392	445.607	228.571	273.617	246.417	176.353
ST7	ST7:suppression of tumorigenicity 7		38.3963	53.4998	36.1465	53.0069	45.4382	48.7976	29.7957	36.0548	65.0379	46.2672	80.9287	110.474	42.9649	33.9098	23.2817	53.9393	49.0171	47.3685	65.4778	42.4935	47.782	99.5207	46.0272	34.7438	33.3684	54.4235	52.527	44.1625	54.4937	59.5204	35.4141	46.2785	46.3593	60.7449	43.0908	72.5457	48.9768	50.8723		188.411	182.377	171.583	235.218	187.468	299.586	113.936	397.195
KCNK1	KCNK1:potassium channel, subfamily K, member 1		171.621	164.67	293.962	263.5	270.375	247.518	198.855	222.905	241.306	263.563	279.279	208.301	191.246	176.501	154.408	231.414	186.196	228.726	225.027	196.156	227.562	333.058	142.905	247.567	257.632	276.6	237.443	279.248	181.919	236.507	226.08	218.881	220.964	210.128	288.016	277.769	145.86	227.667		3264.22	568.436	175.925	629.951	180.052	343.221	372.401	366.114
CERK	CERK:ceramide kinase		28.5225	25.1321	21.6163	26.2153	37.7494	26.588	14.6155	16.4705	9.40287	19.7239	18.9923	21.6605	19.4752	15.9886	20.4642	25.4776	29.7534	27.2067	17.4088	24.5101	6.64965	6.29313	43.6425	11.0036	18.1925	10.3051	10.9073	21.3015	29.8014	25.2114	29.148	36.5321	35.477	14.5922	39.4126	16.7337	21.5672	22.2634		234.617	286.178	272.271	291.394	255.752	270.647	358.249	224.988
MT1M	MT1M:metallothionein 1M		260.502	315.989	616.36	255.758	437.313	347.955	408.259	315.36	435.768	292.892	412.601	262.173	272.776	245.873	132.365	283.165	224.797	175.291	171.843	176.662	137.41	175.197	485.187	317.935	247.586	280.332	276.168	243.369	268.221	277.941	203.378	238.038	367.002	604.702	364.181	308.88	461.557	305.427		3433.47	1636.88	1900.12	600.403	3784.82	2588.36	661.069	510.51
MT1X	MT1X:metallothionein 1X		405.47	477.568	626.33	331.311	476.507	336.406	717.115	427.124	438.38	446.067	440.86	399.715	399.045	159.8	248.296	303.857	260.762	153.451	198.301	198.809	203.097	191.193	459.39	315.515	252.322	258.085	263.544	202.595	290.357	283.303	209.005	286.057	356.562	644.758	258.397	581.428	442.523	349.819		5087.58	3119.39	3351.49	1043.22	6396.93	4768.34	2126.9	827.462
MT2A	MT2A:metallothionein 2A		797.17	765.482	1046.03	545.855	1074.36	800.069	1022.47	671.261	695.025	835.013	633.572	878.666	708.423	405.546	391.423	474.032	513.929	336.006	435.175	373.686	414.842	437.099	1067.03	728.692	542.099	489.63	468.135	452.923	614.804	502.011	401.847	562.306	793.016	1103.35	701.644	1182.74	778.898	666.061		5615.39	4245.21	5220.75	1648.61	9383.06	6214.96	3283.92	1581.33
LGALS1	LGALS1:lectin, galactoside-binding, soluble, 1 (galectin 1)		94.3845	74.5093	66.7622	103.357	115.658	93.775	87.7989	238.12	160.152	227.957	40.1691	43.5539	57.4794	53.7318	51.8328	44.5709	66.4236	61.3242	29.3939	30.912	41.2999	70.7488	60.8072	132.843	215.433	73.8789	89.5638	103.302	135.739	46.7476	67.2511	65.9496	33.6932	50.8869	42.7991	59.6151	34.9546	82.9021		1352.67	6412.18	4710.1	2891.43	3443.25	2098.95	4382.22	2172.49
STS	STS:steroid sulfatase (microsomal), arylsulfatase C, isozyme S		113.738	85.0419	57.9257	40.6138	80.3997	48.2906	34.148	56.8798	109.922	63.2414	63.4749	64.3758	52.1971	95.704	70.9741	97.9048	77.0793	41.3188	50.8803	67.9959	93.3744	68.0727	143.989	30.985	83.2355	94.2558	88.1957	118.227	60.8969	30.4774	58.9968	84.2756	80.3519	53.752	120.07	39.3541	48.1479	72.1288		644.92	223.822	155.667	172.478	106.979	171.109	105.826	67.9785
PEG10	PEG10:paternally expressed 10		91.372	77.0364	50.2978	26.5941	65.2778	47.3335	64.7722	44.1054	67.0296	49.0587	31.9182	127.129	29.1376	84.0097	87.2463	102.872	43.5343	78.1445	69.6956	19.3955	29.8589	103.967	62.9361	113.134	50.3933	125.284	53.1634	97.255	40.365	107.53	64.1045	33.4325	62.2554	167.139	30.5189	14.4993	42.8286	66.3412		75.4992	275.413	66.2245	321.528	535.716	146.413	100.273	481.968
FBXO4	FBXO4:F-box protein 4		36.2755	67.5275	54.5883	59.9192	85.7474	116.674	70.748	75.8309	54.0133	54.7045	54.7313	47.6162	70.3046	43.0194	73.2669	62.7629	32.0333	63.2941	56.9717	61.7696	50.059	61.8855	75.2008	101.627	83.7969	43.9122	70.9424	65.139	48.088	61.9212	60.1332	81.8578	55.8953	40.0785	56.588	83.3128	51.5234	63.0746		101.638	135.632	93.9427	122.125	96.8408	100.078	157.932	97.8986
FBXO6	FBXO6:F-box protein 6		29.3694	30.7824	34.2965	50.3791	91.2801	106.236	60.2577	36.0529	34.7085	69.6077	34.2135	174.68	38.3805	78.9848	58.5714	53.1328	48.596	56.3485	26.8723	39.1358	26.8092	46.251	55.0921	49.9492	77.6796	37.2235	46.2692	34.0238	255.957	35.2534	48.8046	57.3553	66.5713	24.3752	48.0198	27.3611	60.7519	58.0982		130.121	432.649	381.518	238.992	181.415	121.27	180.464	153.114
LGALS9	LGALS9:lectin, galactoside-binding, soluble, 9 (galectin 9)		23.6598	14.464	83.9053	66.1504	54.7757	100.122	48.6582	90.8055	62.4779	102.775	19.7671	58.1143	34.0545	56.3501	2.23536	36.5428	19.2755	33.0145	24.4929	26.3274	30.7749	36.9909	26.5649	90.5215	93.4684	19.021	49.2984	55.9764	49.0113	23.2944	8.30658	59.3614	32.7015	42.1488	32.1759	36.6281	38.0547	45.4667		272.74	312.435	237.426	220.906	184.517	127.177	86.3719	151.688
FBXO8	FBXO8:F-box protein 8		74.3905	93.2253	118.222	77.9532	107.591	106.035	97.3857	92.3572	97.9383	124.779	86.9089	135.249	91.082	65.7084	139.1	144.322	103.268	93.9507	87.1217	112.938	77.8087	108.329	81.3599	140.168	95.2394	111.934	82.9652	89.7345	109.873	80.2506	90.8755	80.4828	107.595	115.709	92.2157	73.9736	127.968	100.433		378.37	196.932	231.339	142.89	132.165	259.529	181.723	71.0595
ATXN7L3	ATXN7L3:ataxin 7-like 3		34.3874	32.3156	25.5851	22.9216	20.7304	37.2245	36.2475	35.7295	48.0077	24.4835	17.0432	21.8718	22.1984	35.5923	7.4333	10.8466	24.9842	20.4388	23.0616	35.0067	22.2198	23.1173	31.851	30.0615	39.4583	20.1568	30.2687	28.2367	35.0692	18.6232	46.3346	38.049	20.5941	21.7755	13.7548	13.4539	33.9965	27.1116		88.7455	97.9065	149.058	185.42	137.307	144.22	84.2293	192.955
SOAT1	SOAT1:sterol O-acyltransferase (acyl-Coenzyme A: cholesterol acyltransferase) 1		101.448	143.994	198.097	131.778	158.644	131.433	139.457	118.851	157.497	149.03	93.5748	176.28	129.924	116.694	111.06	174.988	175.745	191.815	124.329	182.879	169.404	179.907	116.658	150.704	126.85	129.992	125.4	100.184	127.826	140.523	107.809	154.873	158.658	149.385	200.612	112.846	141.818	143.269		166.501	399.562	481.094	283.22	374.029	355.782	309.84	75.4822
CRISPLD2	CRISPLD2:cysteine-rich secretory protein LCCL domain containing 2		36.3249	15.4279	28.9281	1.96505	13.2199	31.3765	29.3981	19.5368	18.4524	60.3398	23.2012	22.4025	25.6387	60.0565	37.6917	26.3149	44.837	23.5215	37.9183	39.8981	20.9275	14.7926	43.5855	2.6673	6.5572	36.1837	20.9645	27.4252	75.9706	17.817	50.5908	3.17597	21.978	11.7471	28.7863	2.82855	47.8406	27.8456		578.1	733.183	810.634	504.982	2302.42	1304	925.442	463.706
SUB1	SUB1:SUB1 homolog (S. cerevisiae)		230.509	193.055	329.273	262.589	426.461	336.469	350.057	322.813	285.429	324.883	269.086	236.642	204.551	153.412	238.311	277.926	231.242	223.589	168.892	195.062	193.696	376.421	266.044	345.318	364.526	320.685	284.706	240.3	390.927	212.963	189.741	343.878	334.184	194.938	281.193	272.888	324.923	275.61		473.529	1176.89	547.72	874.392	872.691	562.37	2508.08	627.876
NINJ1	NINJ1:ninjurin 1		50.9747	21.2642	16.3774	47.0408	24.7895	36.1898	30.8775	52.0577	30.2301	41.5149	20.8835	28.7318	40.234	31.4361	30.0186	59.8194	30.6057	1.75833	39.1532	2.52449	60.3408	23.422	18.5672	2.5694	19.3258	32.1538	50.3177	16.4467	43.9095	34.2408	7.97826	26.1995	17.4262	30.2069	22.4725	3.38197	26.4948	28.9712		164.31	309.476	306.162	359.259	340.716	212.73	287.479	197.964
MT1F	MT1F:metallothionein 1F (functional)		259.144	288.136	529.284	230.944	364.886	251.039	378.134	216.484	361.645	297.31	266.073	351.411	229.322	151.391	183.743	183.623	195.865	89.3859	152.49	131.007	175.071	163.798	449.933	309.429	202.654	346.608	196.442	167.393	253.192	192.201	150.112	168.892	350.951	373.002	276.762	337.291	358.567	259.017		2976.93	1676.42	1451.02	285.569	3062.81	1773.54	715.344	300.139
MT1G	MT1G:metallothionein 1G		234.696	265.645	407.791	157.979	341.197	276.424	399.439	234.924	260.244	338.36	243.774	234.131	276.566	129.136	122.964	145.239	152.943	85.8441	126.482	120.983	114.548	134.888	455.229	166.774	137.225	134.958	177.634	76.3398	180.643	149.413	149.98	122.293	261.191	438.271	328.25	344.224	324.478	223.003		5028.14	1147.43	828.946	363.117	2511.59	1140.85	630.261	319.301
MT1H	MT1H:metallothionein 1H		263.512	289.578	523.108	163.494	308.127	243.698	407.038	209.253	248.663	321.635	239.919	263.241	244.906	119.794	90.0857	135.143	163.476	49.8416	100.944	150.18	79.477	140.219	492.644	145.705	147.45	176.412	146.496	97.7775	191.704	169.442	147.3	155.464	230.05	525.904	216.296	350.492	348.002	224.229		4700.71	1897.81	1606.82	450.61	5360.66	1870.95	718.358	468.33
MT1E	MT1E:metallothionein 1E (functional)		220.854	362.814	390.113	144.745	345.738	315.391	499.224	235.759	301.247	319.48	340.174	327.425	220.977	140.28	96.3521	154.652	188.096	126.563	153.049	160.268	151.824	110.354	568.903	202.646	199.813	210.673	200.217	152.26	217.035	204.271	129.788	136.596	355.387	513.414	315.48	448.581	395.91	258.28		5037.09	2877.53	3500.28	853.385	5596.63	4449.25	1403.07	957.763
SVH	SVH:-		127.237	160.81	118.305	134.252	147.145	150.914	143.325	135.915	137.184	167.116	99.3987	133.643	124.165	140.4	173.784	135.462	127.697	122.975	78.9475	102.239	127.269	164.18	122.931	153.463	170.727	130.683	139.733	140.582	115.614	135.189	123.034	65.175	169.244	139.722	95.829	135.78	137.357	133.174		234.577	403.774	292.843	204.967	128.78	227.24	172.554	71.0851
SDC2	SDC2:syndecan 2 (heparan sulfate proteoglycan 1, cell surface-associated, fibroglycan)		44.0179	52.9929	48.891	28.7881	64.9353	32.7077	58.5607	74.1897	47.4809	81.5065	53.4425	98.3732	38.1015	34.575	39.0263	70.6804	24.3259	26.1275	34.462	57.8126	23.7021	58.9433	46.4645	49.1544	33.3415	30.9676	43.0941	36.5001	45.3421	60.5891	35.27	23.0888	39.5407	32.4369	56.2479	46.6104	64.1719	46.9314		408.696	759.33	716.562	238.493	672.975	522.794	690.864	325.359
MYCBP2	MYCBP2:MYC binding protein 2		326.082	276.306	259.705	284.711	352.586	251.358	216.681	213.958	275.816	215.645	290.86	257.047	300.462	215.717	187.515	274.736	238.358	252.172	243.666	281.193	395.378	173.355	259.872	200.447	191.583	169.653	314.713	193.937	178.721	304.169	271.818	238.748	244.683	328.714	213.108	228.951	278.134	254.069		524.466	417.943	616.526	883.24	626.388	631.493	1494.35	780.044
SDC3	SDC3:syndecan 3 (N-syndecan)		19.3599	15.4677	14.8922	59.7546	4.55012	11.9576	20.2592	16.5953	21.5298	15.2394	8.69032	27.6874	19.6146	23.954	21.5139	11.2625	16.6214	11.9996	8.61889	2.44749	2.84166	9.33799	26.2758	4.21006	8.58457	19.3268	14.4343	14.6517	24.8386	12.387	13.0427	36.437	12.0185	23.2369	27.0459	20.7489	12.8381	17.1425		169.854	171.14	205.28	149.404	165.386	129.663	102.885	102.688
TGFA	TGFA:transforming growth factor, alpha		66.1927	136.624	87.5671	108.085	101.552	91.835	59.0696	97.5935	90.6619	67.1145	108.372	94.7089	89.5918	48.7233	88.7307	96.7326	68.1357	80.7818	104.498	133.059	153.021	88.4818	78.4762	100.924	64.0995	93.7763	138.813	92.2805	65.8967	95.1928	85.598	91.4196	92.0134	113.191	71.8245	119.715	114.427	94.021		680.072	172.973	88.456	117.776	137.96	146.173	136.453	98.1788
ZBTB5	ZBTB5:zinc finger and BTB domain containing 5		27.9155	64.0886	55.2849	37.9903	75.6601	64.6949	62.9882	53.9713	59.6207	30.5509	46.1911	61.5102	69.1533	37.1204	57.3355	55.9904	36.3919	75.5207	62.0628	60.8031	18.8699	36.8607	50.5075	38.4882	39.1436	59.9207	70.1502	36.7293	40.9963	37.7125	53.0934	42.4021	61.0716	45.7209	57.3593	44.9538	29.7597	50.232		120.76	231.591	187.727	170.348	168.96	175.484	155.283	101.231
ZBTB2	ZBTB2:zinc finger and BTB domain containing 2		21.6546	45.9672	35.4979	40.6288	30.8146	52.5065	35.0052	45.2878	45.5978	35.3261	37.7883	27.3298	29.0627	30.7079	25.032	40.1842	20.3315	27.1272	28.5442	27.3721	27.2965	35.2272	30.0266	48.8228	27.8026	34.6536	37.9413	31.3801	23.8833	43.097	27.8222	57.7434	31.1645	33.2581	11.8126	41.621	68.6983	34.9734		120.468	154.721	105.363	115.332	142.78	137.534	163.218	94.4256
RRAS	RRAS:related RAS viral (r-ras) oncogene homolog		33.3575	36.0168	41.259	47.3923	23.5138	34.8632	36.4782	54.6891	25.4714	46.0382	17.3854	24.689	47.5406	35.4919	30.4013	25.8417	22.9156	29.8429	26.3754	17.9326	34.6541	25.8875	26.1572	59.1128	46.5027	52.3995	45.2003	38.8019	42.4009	21.077	39.3041	32.4164	8.61998	37.733	30.1261	22.0472	19.2229	33.4908		608.643	223.542	261.579	346.197	286.308	573.149	255.871	240.385
RACGAP1	RACGAP1:Rac GTPase activating protein 1		89.853	85.9301	141.363	74.171	83.9595	144.096	115.601	53.3811	124.302	81.4365	153.041	111.641	176.634	147.522	97.4206	83.5727	65.9225	70.8259	130.524	118.841	99.5258	68.4068	139.037	78.671	92.3773	67.6581	80.2037	71.686	68.1734	105.789	119.267	119.622	133.288	149.95	119.72	130.654	107.971	105.461		69.0506	208.707	108.783	156.923	177.339	172.39	286.648	190.354
NEU1	NEU1:sialidase 1 (lysosomal sialidase)		30.7689	27.6694	61.4072	59.4401	47.6335	63.8033	51.8578	58.1457	42.951	41.1182	56.2536	29.1126	17.3677	25.4763	20.308	44.1359	40.6466	31.4075	61.8607	35.1566	27.8574	54.9964	35.7912	55.7569	43.0401	47.5394	55.4452	31.9956	56.3545	50.1353	30.7426	33.7748	31.8448	20.6422	10.6998	38.2227	28.1481	40.5272		189.712	395.45	324.572	505.678	255.921	223.962	196.587	195.483
STK38L	STK38L:serine/threonine kinase 38 like		87.8645	104.818	110.792	71.8141	86.4116	105.633	81.3568	68.7339	112.038	67.7154	129.273	94.3929	71.3324	44.1206	71.5473	95.1834	93.6017	75.7141	102.226	111.5	80.6944	68.0826	116.838	102.747	77.204	74.7334	118.148	72.095	66.3974	91.7757	37.9661	77.613	118.778	105.948	98.0018	122.521	105.871	89.7698		426.14	378.897	313.694	322.795	321.277	264.599	708.106	96.4481
APOE	APOE:apolipoprotein E		20.6613	15.9683	19.7989	41.65	20.0441	20.6332	49.8133	81.3569	34.8011	138.738	19.5957	20.737	38.3798	32.0797	27.374	15.5737	22.0469	35.8596	19.8929	24.8066	18.4571	20.5522	8.45349	41.6888	40.9432	26.3016	26.4654	22.3591	42.4174	20.5432	40.2631	50.6713	23.7824	31.0205	16.7414	14.582	14.2802	31.3333		105.579	1224.3	2723.03	2797.25	1738.83	446.438	473.552	811.558
YES1	YES1:v-yes-1 Yamaguchi sarcoma viral oncogene homolog 1		98.7219	207.228	163.663	149.845	138.262	60.7977	123.938	104.92	187.27	138.052	147.917	125.426	135.553	134.558	65.892	183.169	144.401	167.127	190.948	170.086	192.051	156.635	126.902	129.273	68.3201	98.035	124.902	114.366	96.4429	141.062	96.4417	152.53	189.9	172.741	159.568	203.536	180.194	141.64		476.001	223.94	303.201	170.08	409.839	203.251	124.854	102.408
TGDS	TGDS:TDP-glucose 4,6-dehydratase		29.5453	31.2431	45.2121	36.5516	39.2906	41.2112	45.9812	32.7088	41.8026	38.812	38.5968	26.4442	36.0635	37.6382	37.0014	29.1684	43.0184	31.5467	27.9194	25.0933	32.9982	41.8119	56.2734	40.4484	32.7738	36.0792	55.082	35.516	34.8269	45.3963	27.6579	41.1618	37.2434	31.3263	30.0818	48.5827	59.7696	37.8886		196.37	168.571	157.859	148.418	105.094	183.901	189.582	88.8043
SLC10A3	SLC10A3:solute carrier family 10 (sodium/bile acid cotransporter family), member 3		31.1371	13.6955	25.118	41.1352	30.2911	25.4317	32.7877	49.5409	43.9473	24.4635	39.1174	10.9134	49.413	11.3664	33.7894	27.4329	30.7566	23.747	44.8868	21.3357	41.4065	21.8211	39.3748	18.9468	42.548	30.6314	37.4982	18.969	29.8939	31.3942	45.4412	8.05275	23.4956	13.8592	17.2888	24.3746	44.7915	29.7323		69.4592	158.795	220.817	142.263	112.365	135.337	75.0031	124.858
IGF2	IGF2:insulin-like growth factor 2 (somatomedin A)		10.9135	9.99736	7.51181	2.60173	0.713479	9.46578	8.60183	11.8164	7.98857	2.91091	8.83123	11.4742	1.03563	19.0962	1.70561	1.45484	8.71734	8.14355	7.93113	6.63087	7.49699	9.92345	8.05091	4.12722	1.07011	4.84675	1.53291	12.0563	0.499412	7.78702	2.02933	11.9569	15.8444	13.7079	13.6181	0.963996	1.14305	7.14045		199.567	557.799	498.374	51.3394	258.729	52.4226	858.031	545.429
IGF1	IGF1:insulin-like growth factor 1 (somatomedin C)		5.66447	7.1794	8.87831	4.09019	1.03357	1.37787	4.09944	1.11523	11.4388	4.5673	1.65556	5.06467	1.12799	16.4783	4.37741	11.1608	3.65629	6.85454	5.92133	5.62751	18.1836	0.736485	10.3051	6.21743	9.41793	1.69587	4.44448	0.960514	0.817038	0.917192	0.46918	10.4497	0.745603	5.49661	0.472593	18.1436	0.324609	5.43693		82.387	183.755	672.232	145.47	170.604	148.683	1311.5	56.0763
BST2	BST2:bone marrow stromal cell antigen 2		16.167	87.0094	132.935	52.4044	101.471	171.044	72.8037	47.365	82.7311	85.7722	49.7292	65.8345	56.5367	26.4877	16.0117	53.3465	29.9591	11.6256	30.112	13.9281	54.6665	14.4177	111.416	36.1519	92.1865	26.9126	70.8106	23.5889	30.5181	30.185	16.0435	86.2137	62.928	36.7919	93.2146	110.241	93.7033	59.2774		54.8399	729.912	672.133	427.451	1031.03	254.329	223.375	343.166
ZBTB8	ZBTB8:zinc finger and BTB domain containing 8		44.9952	46.2949	67.9767	54.4353	55.6064	37.0994	58.9915	29.791	78.6053	34.0571	61.081	60.8796	71.6785	85.5065	49.0678	72.364	57.4537	48.941	54.3572	60.0062	62.5141	48.815	58.7675	48.7157	41.6627	68.9373	60.6376	52.3082	58.7264	53.3559	55.266	33.5227	19.094	74.7384	48.1107	51.4945	69.5909	55.0121		200.742	217.712	315.671	183.168	203.311	459.477	100.038	254.026
SDC1	SDC1:syndecan 1		300.129	436.394	346.468	445.789	331.756	183.511	439.712	326.379	350.341	296.923	596.663	426.192	474.885	230.987	265.815	358.774	364.577	277.934	307.439	314.739	273.973	246.616	423.616	209.683	188.925	257.878	498.24	299.867	189.197	446.025	269.954	432.523	483.748	391.139	401.704	430.507	424.088	349.813		1115.99	1976.61	1024.37	1268.09	481.401	766.911	770.674	903.789
GRB2	GRB2:growth factor receptor-bound protein 2		163.969	209.974	173.096	237.955	164.287	288.91	207.645	303.348	221.369	350.449	170.742	180.958	201.987	186.829	202.86	170.919	187.446	194.302	181.182	165.773	198.049	261.95	190.103	254.833	256.34	188.964	156.706	170.228	317.409	144.829	164.08	210.783	198.682	211.703	208.029	168.787	177.666	206.571		443.382	596.073	471.252	835.458	591.394	483.709	1043.71	320.485
FBXL5	FBXL5:F-box and leucine-rich repeat protein 5		50.0564	78.4929	119.596	59.4571	102.905	82.7767	65.4975	78.7709	55.4692	62.9676	103.878	74.9036	40.0009	55.8045	80.1054	89.4016	42.0356	61.3551	26.8855	102.033	136.462	104.026	65.1771	141.306	70.1786	83.0844	99.1703	49.5	73.8753	96.501	151.095	60.1886	40.8605	88.2072	35.079	86.8269	80.6246	78.2312		270.887	288.428	207.63	283.635	222.779	343.901	375.439	223.537
MRPS17	MRPS17:mitochondrial ribosomal protein S17		90.083	108.265	192.024	122.216	134.308	205.868	153.015	112.296	118.555	127.876	102.653	119.727	86.2166	208.683	129.207	164.694	94.0951	210.321	117.534	120.955	92.0683	193.77	148.67	93.3308	164.862	141.447	150.958	141.134	121.08	165.619	99.7473	154.398	142.544	100.215	128.46	154.983	192.743	137.963		174.331	477.433	233.911	374.71	307.46	176.37	254.554	206.946
IGHM	IGHM:immunoglobulin heavy constant mu		24.2757	12.2051	8.79594	14.7575	21.0306	6.47865	12.0531	17.8129	19.5193	13.941	16.705	15.2606	25.0022	14.815	12.1838	16.3422	16.3587	12.0943	16.4929	12.0191	18.5666	14.95	19.3675	3.6064	5.23433	2.21591	7.94308	30.4982	18.9862	17.3437	18.935	25.0371	1.46532	4.38928	24.9662	26.9815	2.42084	14.8933		1767.69	2358.69	534.686	2590.12	5882.52	6121.62	3366.48	1216.83
MRPS15	MRPS15:mitochondrial ribosomal protein S15		324.224	366.533	339.08	388.33	405.289	449.369	390.111	366.771	330.337	359.245	346.894	453.086	358.206	313.432	300.202	396.19	363.234	343.422	301.701	237.141	364.425	328.395	372.394	348.956	393.762	328.663	321.916	313.736	349.97	243.064	298.873	470.244	393.463	294.514	364.409	386.679	408.74	354.459		1098.4	1255.92	871.764	1202.42	819.572	765.848	919.431	1707.4
FAM33A	FAM33A:family with sequence similarity 33, member A		268.013	257.277	273.308	251.461	245.27	292.941	278.533	230.192	206.593	242.416	243.949	358.533	237.033	219.454	202.96	281.404	233.738	179.283	184.237	184.292	190.694	222.991	344.48	223.862	234.798	177.63	229.131	129.16	197.685	220.211	187.416	220.961	266.334	345.388	242.594	310.921	293.005	240.761		277.932	568.588	306.316	488.749	312.166	273.086	753.323	358.462
MRPS11	MRPS11:mitochondrial ribosomal protein S11		48.4079	53.8744	73.1848	54.0285	81.0344	71.6493	83.4902	73.991	74.1456	76.866	38.7676	59.3099	76.99	45.2738	36.4028	93.0601	54.3027	51.5221	32.0565	43.4014	83.0436	66.3896	59.7397	100.298	86.2763	68.9333	48.6769	70.6475	59.229	47.1416	62.1428	60.005	46.6753	59.4393	52.4789	80.3937	60.2415	63.0678		126.185	204.253	145.02	178.001	121.512	113.265	225.485	119.068
MRPS12	MRPS12:mitochondrial ribosomal protein S12		9.34563	52.4629	64.8589	52.957	62.5435	62.8568	64.123	11.6066	58.3002	51.3898	12.2531	49.3496	48.6827	6.75146	52.9848	8.33606	27.3434	4.80102	35.1193	25.6019	3.89197	43.3077	29.2197	30.5507	26.7625	26.2968	76.0008	27.5586	63.541	2.6906	67.6929	24.937	6.94718	22.3466	12.5459	6.12592	33.0158	34.1919		160.785	154.51	212.114	249.249	181.475	190.402	237.358	107.254
RAC2	RAC2:ras-related C3 botulinum toxin substrate 2 (rho family, small GTP binding protein Rac2)		50.7171	55.3801	73.0515	67.8565	39.924	70.4484	77.6582	114.998	115.933	128.593	45.9667	67.2421	63.0094	38.9419	16.2079	33.7436	22.7098	27.1893	32.0077	38.962	66.2192	39.7988	54.6724	103.413	119.327	40.6764	24.4468	42.2366	303.292	34.4081	62.4946	88.6498	40.0335	54.9308	23.3526	31.889	38.9403	63.4951		213.54	941.723	790.596	1025.58	1182.28	1024.34	2013.27	552.711
SDF4	SDF4:stromal cell derived factor 4		28.1963	31.0858	27.7951	44.4016	51.9984	33.912	32.699	59.2462	16.6372	52.5458	35.7249	33.4517	21.052	5.22303	20.9835	31.0366	32.1803	32.5169	16.2469	20.5116	37.9035	35.0486	22.1876	29.8236	56.4116	34.7598	56.8284	31.5555	35.069	24.775	28.4879	22.8218	29.3001	26.6427	26.7443	20.6966	28.192	31.7485		1038.09	1270.96	1488.7	836.343	828.522	1106.76	742.85	979.332
MRPS26	MRPS26:mitochondrial ribosomal protein S26		76.5867	78.0251	158.291	139.91	163.158	226.783	182.125	185.875	141.903	186.245	91.4325	124.112	94.2951	99.2033	154.111	90.7397	93.0399	126.212	99.8183	69.5573	156.653	133.545	121.664	125.637	186.692	177.625	123.657	109.121	154.039	113.72	83.6046	118.387	78.4164	62.457	96.4372	153.066	87.4784	126.044		139.831	174.991	197.822	254.902	244.376	266.174	252.499	290.879
PCYT1B	PCYT1B:phosphate cytidylyltransferase 1, choline, beta		108.663	145.002	87.7964	100.558	140.861	92.3842	106.039	117.677	119.776	112.866	113.031	93.5117	130.697	92.1238	120.912	121.132	115.998	115.847	62.6459	107.236	92.0154	114.156	143.175	94.7367	92.1174	78.1503	101.23	147.016	151.525	110.691	97.2065	80.707	118.659	96.8808	89.7204	110.477	89.0698	108.44		204.417	461.789	222.893	215.463	177.266	244.089	531.236	260.29
FCER1G	FCER1G:Fc fragment of IgE, high affinity I, receptor for; gamma polypeptide		104.871	123.93	137.093	132.833	104.508	113.767	215.077	587.162	362.591	709.936	32.7391	70.6893	56.8549	105.195	48.3325	80.0436	56.4286	59.3167	20.2949	59.369	106.319	145.313	88.2363	286.394	487.549	127.608	76.9603	180.352	591.033	91.7543	42.2876	175.096	81.1202	133.313	83.7729	76.6386	42.4325	162.087		140.571	1002.17	1210.37	976.016	1606.94	854.396	867.837	295.797
AGTRAP	AGTRAP:angiotensin II receptor-associated protein		91.1024	56.9642	69.1584	88.4374	64.7947	103.466	70.9692	106.028	91.7661	106.768	43.212	78.334	73.1262	53.5148	67.4065	56.3182	72.5131	42.2442	57.9326	47.9298	50.7791	65.0998	45.8098	72.9823	111.291	91.5726	79.3468	62.0386	88.6225	41.4293	78.5882	78.5742	61.0741	59.5978	103.339	48.8705	45.2204	70.979		109.283	143.62	203.233	271.303	162.164	198.384	224.159	210.077
ZHX1	ZHX1:zinc fingers and homeoboxes 1		66.7587	82.1599	62.1828	80.3496	97.4694	54.458	53.8015	83.3491	65.7985	52.6437	54.9281	113.996	53.9506	46.4462	83.1302	107.661	67.247	39.4484	27.6778	62.0526	73.6213	86.6476	153.654	69.6339	65.8554	57.1035	39.8837	46.4755	46.5703	86.4107	69.276	75.0594	64.3897	58.3403	53.5447	51.3647	51.4208	67.6962		140.682	66.6343	159.586	187.313	193.003	215.137	143.836	32.5056
APRT	APRT:adenine phosphoribosyltransferase		146.173	143.425	170.43	124.794	154.347	255.458	157.623	185.784	170.831	205.491	131.038	228.917	172.93	109.41	165.362	191.299	158.586	125.06	85.7683	110.714	171.906	128.052	175.737	165.794	179.359	211.643	164.407	142.361	197.087	106.036	180.458	140.462	153.567	153.393	122.809	144.418	183.621	159.853		297.64	741.365	330.166	512.49	333.673	241.6	279.175	476.637
RAP2C	RAP2C:RAP2C, member of RAS oncogene family		51.5193	32.2693	81.3668	136.748	70.3334	66.7985	64.1305	86.4528	145.672	122.507	61.9247	30.9843	60.9844	62.5513	48.487	34.9196	37.6682	77.5055	58.0149	49.0498	52.5297	146.6	52.2864	93.8153	109.749	162.082	117.907	78.701	142.056	62.0369	56.2478	77.4369	53.2087	50.8224	73.4385	49.8563	96.5071	77.1668		319.63	595.827	424.571	395.041	428.85	330.86	341.256	179.901
RAP2A	RAP2A:RAP2A, member of RAS oncogene family		128.064	109.557	122.547	80.2163	98.6857	85.629	148.326	137.207	86.6169	100.996	85.5799	88.8042	118.45	97.4191	91.1828	105.444	73.388	101.564	130.204	94.4735	107.488	113.738	110.124	94.392	115.822	78.2963	103.751	76.0852	107.645	98.301	107.55	121.909	132.791	102.226	89.089	114.56	118.701	104.779		513.92	193.648	736.396	724.471	766.601	450.7	62.0461	461.013
RAP2B	RAP2B:RAP2B, member of RAS oncogene family		293.826	403.176	431.201	422.177	302.628	524.023	653.529	604.229	655.12	607.381	424.094	315.851	235.573	270.437	188.859	343.999	277.959	231.979	264.716	341.478	204.08	411.641	333.911	270.613	375.396	293.64	455.346	402.877	563.829	301.319	251.801	350.541	366.639	401.158	385.977	391.343	318.114	374.877		969.038	638.128	837.436	830.626	717.38	458.831	1011.67	479.715
IGHD	IGHD:immunoglobulin heavy constant delta		22.4005	14.6324	37.3575	21.0937	8.22681	29.9418	30.4476	21.258	10.1952	6.31133	27.9632	3.50707	13.2081	3.09836	20.1436	3.43979	10.7384	12.5432	19.2467	4.03317	39.8546	11.9733	14.1681	8.54168	23.5501	16.972	5.10683	2.84914	17.3236	11.8334	15.5459	40.3105	1.55871	23.2567	38.893	4.97952	8.07302	16.3399		232.534	66.3582	214.381	4387.56	304.156	2502.15	166.903	157.376
FAM32A	FAM32A:family with sequence similarity 32, member A		277.408	193.814	158.349	221.502	153.568	256.159	189.59	221.342	186.341	159.599	227.099	162.21	227.52	161.307	171.733	169.473	174.353	148.358	219.763	158.433	236.805	166.245	185.187	195.417	249.597	164.427	233.221	131.948	196.49	126.365	188.414	240.791	192.386	210.203	188.9	176.846	201.646	192.508		497.986	432.73	356.339	397.064	289.744	368.914	429.256	315.338
TAX1BP3	TAX1BP3:Tax1 (human T-cell leukemia virus type I) binding protein 3		630.816	943.225	393.842	765.204	478.2	442.302	659.424	571.557	469.654	638.764	654.596	749.232	921.648	602.41	720.786	593.756	336.284	554.608	525.18	510.144	623.268	345.1	1016.98	395.445	434.223	302.966	485.926	339.292	435.587	519.391	505.932	612.081	619.975	1050.79	678.633	724.834	980.577	600.882		3978.65	2889.5	2586.27	3134.13	1922.77	1526.86	2828.93	1648.49
SELPLG	SELPLG:selectin P ligand		92.7239	85.0298	71.9901	109.863	67.6957	104.832	65.0302	63.4003	78.4001	106.986	83.6697	69.3025	36.3455	40.6544	38.6451	89.49	53.1062	34.9302	30.9535	72.3961	75.5226	43.4265	63.4404	36.2872	148.46	83.3196	49.4154	65.5355	127.22	45.1444	92.6576	90.0116	56.2522	41.4345	80.5195	46.7572	80.5931	70.8498		292.8	248.001	245.256	334.931	352.518	256.965	304.984	209.834
MRPS35	MRPS35:mitochondrial ribosomal protein S35		74.4875	82.3427	97.4189	86.1533	77.7378	104.386	69.6337	79.8758	72.1893	107.475	104.217	106.718	87.3542	63.4145	72.4766	98.3852	74.4366	89.0185	55.6641	96.0002	72.1349	109.478	82.0575	63.4005	104.394	67.1651	69.6869	65.7095	114.078	69.5723	53.2177	102.033	83.8556	67.1484	76.2173	104.342	136.428	84.8731		568.134	438.69	403.24	659.832	335.532	380.313	406.541	237.571
MRPS34	MRPS34:mitochondrial ribosomal protein S34		81.4101	62.8393	99.1809	88.448	83.7519	108.321	95.3852	121.86	86.3123	112.511	64.9338	47.1271	58.4581	65.9113	91.9537	58.8851	53.1169	53.1703	46.5824	46.9482	75.925	74.0668	73.8813	89.94	101.42	80.2863	75.9975	57.2264	66.364	67.8334	77.6222	90.6607	72.0683	83.6514	60.6412	66.9942	56.907	75.6376		132.976	175.664	188.429	182.37	128.641	101.268	195.701	179.917
IGKC	IGKC:immunoglobulin kappa constant		76.0428	41.0079	157.924	7.1969	65.7249	43.467	57.1653	90.1413	4.5108	35.3168	27.362	32.9285	85.8413	9.22138	1.68426	7.68103	25.3708	15.6962	4.54143	12.7685	1.82081	11.5554	36.9728	32.3021	47.0376	39.8978	2.22848	4.0305	97.6431	19.4319	19.1509	12.1606	42.9616	14.4149	52.8781	26.4424	119.86	37.3617		3431.59	1996.05	1815.66	6029.43	4188.31	5992.83	6312.33	1734.58
HISPPD1	HISPPD1:Histidine acid phosphatase domain containing 1		69.1723	93.9327	125.641	100.993	104.345	94.3672	97.4016	56.8346	88.1668	76.088	98.3026	103.916	107.233	94.3103	87.2544	100.677	72.317	80.4888	106.778	157.055	120.212	128.697	74.2338	167.122	93.188	107.174	110.832	99.17	92.3673	135.924	120.6	73.495	91.0129	131.66	100.129	63.4857	102.725	100.738		164.083	273.722	248.091	247.622	222.514	168.797	488.958	183.019
RAE1	RAE1:RAE1 RNA export 1 homolog (S. pombe)		38.4139	56.7852	46.2382	34.7965	31.2358	53.8687	27.2694	65.3104	37.4323	58.5881	42.3793	21.4258	47.6651	37.667	42.6862	42.9627	39.8671	25.9736	54.2797	49.4386	16.5888	38.0932	36.6108	43.3644	69.889	58.2631	38.5446	33.258	47.6412	44.5813	22.4346	41.1594	30.2353	22.5438	52.8941	39.1098	41.5257	41.3789		110.616	142.408	158.227	335.482	115.603	177.868	130.077	88.3376
MAP3K3	MAP3K3:mitogen-activated protein kinase kinase kinase 3		24.4773	31.6529	36.4273	54.4484	39.916	56.316	47.7756	77.9995	54.6393	87.239	39.5446	6.9444	32.8165	3.65131	29.6656	21.5296	43.7262	30.1873	21.4308	25.2995	56.804	67.293	24.2371	46.4757	48.5107	60.7404	85.2577	49.2264	58.7694	30.2501	34.9285	36.0428	37.0446	3.70564	20.4479	21.0417	16.6772	39.5443		122.161	124.913	222.743	206.417	176.413	224.628	256.494	239.762
PEX19	PEX19:peroxisomal biogenesis factor 19		91.4212	66.4235	77.8682	82.3719	95.8786	91.8845	73.9506	78.4236	48.3109	68.4575	59.0538	108.886	69.8277	92.8332	69.9831	120.29	71.6133	89.1814	71.1877	39.2854	60.0883	82.8608	99.9012	78.5417	82.4286	55.8898	61.6438	54.7933	84.087	55.5743	60.5501	66.2822	91.6986	117.68	65.661	92.8278	62.3403	76.7563		218.434	231.504	211.507	236.91	186.036	251.724	175.304	124.004
PEX12	PEX12:peroxisomal biogenesis factor 12		35.056	32.9601	41.5835	25.4802	35.9753	23.7388	52.4759	23.2954	43.6037	42.2091	39.1291	26.2709	31.841	32.4839	35.4656	59.5043	51.9505	53.9702	15.9631	61.1535	51.7079	42.3094	33.8982	51.4547	21.8891	50.5571	36.5175	32.1908	34.4988	49.0405	45.9745	36.4586	33.257	40.764	46.1534	47.5761	55.8053	39.8422		157.828	95.9002	129.71	138.848	52.6915	132.03	158.758	74.0988
KLHL5	KLHL5:kelch-like 5 (Drosophila)		33.2436	74.2877	76.6839	78.5254	62.4159	106.216	44.4416	67.1044	52.8209	56.9684	37.6458	38.7677	37.9303	62.3451	41.2801	76.2542	63.7441	65.3594	49.1628	82.285	73.5668	89.7566	35.5524	81.3041	44.3692	61.8727	79.9469	45.0889	54.3406	51.495	45.8464	59.9593	68.8044	87.7121	53.8218	64.549	53.8473	61.0626		128.578	433.359	405.177	245.279	423.711	263.225	323.273	115.171
KCNS3	KCNS3:potassium voltage-gated channel, delayed-rectifier, subfamily S, member 3		24.3903	28.1142	41.1043	39.9574	21.6949	30.5034	38.5221	37.2183	55.9791	25.3127	50.886	26.3808	55.9309	44.3791	34.5008	38.7337	27.2941	20.33	33.3323	20.5346	37.5521	24.558	40.9997	18.1594	8.86271	47.7637	57.839	30.6335	23.2413	20.0151	22.972	49.2983	44.2771	79.9085	33.7048	21.4526	32.8839	34.8438		454.123	615.607	746.806	895.786	310.194	301.295	158.865	351.359
TACC1	TACC1:transforming, acidic coiled-coil containing protein 1		104.573	173.882	99.6544	121.944	97.5007	110.937	165.549	138.288	161.368	137.274	216.748	95.5002	117.55	67.3605	93.593	105.189	97.9291	123.955	131.095	127.146	171.686	111.494	214.695	58.29	110.529	67.2274	119.492	143.742	164.794	196.43	160.565	137.086	121.279	105.179	130.007	246.021	127.858	131.714		918.492	785.01	1654.14	1147.2	2541.07	2458.6	1959.7	752.376
RAD1	RAD1:RAD1 homolog (S. pombe)		154.287	152.471	104.547	146.087	112.15	148.797	167.016	116.15	152.174	130.984	191.979	197.817	160.495	277.14	245.185	182.668	214.956	203.477	218.093	234.798	220.487	222.68	150.582	157.8	119.439	179.134	157.776	171.462	173.379	221.748	173.068	95.9047	185.137	163.254	151.449	139.017	195.627	172.681		182.415	413.514	360.553	363.33	243.919	294.389	261.967	888.366
FLJ20054	FLJ20054:-		105.754	168.437	122.945	121.259	105.525	78.8442	93.7098	62.6815	109.193	97.1071	118.427	99.0818	110.47	126.351	102.477	119.295	92.9151	92.9724	93.0629	138.43	118.287	108.523	99.8106	102.755	86.738	75.3972	131.483	79.4661	82.1613	144.922	112.57	132.598	104.16	140.694	109.046	98.6918	103.842	107.84		778.268	647.677	355.217	398.154	247.397	243.521	293.764	404.029
PLAT	PLAT:plasminogen activator, tissue		6.4769	29.014	18.5853	19.1727	24.7573	21.2288	19.2774	9.43178	17.9576	9.06413	17.6165	14.8208	29.628	13.3928	18.3065	12.0502	15.2823	17.7984	14.9944	11.167	13.5446	11.965	24.1639	12.1379	10.8751	12.2615	13.3404	13.9807	7.819	17.0923	16.3181	53.2562	44.0932	53.0322	15.8733	15.8487	14.2373	18.6449		469.032	529.59	537.164	318.429	591.171	188.026	564.735	178.876
TXN2	TXN2:thioredoxin 2		203.792	150.17	285.693	197.763	177.597	206.138	198.032	183.414	154.739	161.047	103.523	189.627	185.011	175.502	167.094	189.734	128.458	157.032	145.32	131.947	134.055	160.676	226.169	208.22	208.875	153.24	154.459	135.546	171.15	114.823	197.23	222.045	150.317	141.983	172.322	124.515	126.398	170.099		466.549	307.278	275.635	447.191	250.607	236.34	346.477	389.848
PLAU	PLAU:plasminogen activator, urokinase		5.43699	8.33217	15.4973	8.59048	3.57809	5.75384	4.157	10.0446	3.63723	14.921	15.9982	10.1548	5.85815	10.4028	1.21947	8.29261	22.0796	20.0378	8.83862	11.4454	10.3364	13.3385	19.4498	4.61936	16.9419	4.46256	4.79558	9.23914	10.3361	5.9048	9.35812	6.79026	5.60761	11.6162	7.92373	4.86241	6.70646	9.36662		100.537	1441.27	599.482	334.431	336.709	139.195	634.061	110.43
ENPP2	ENPP2:ectonucleotide pyrophosphatase/phosphodiesterase 2 (autotaxin)		33.3641	26.9818	24.557	30.4151	16.987	20.7418	20.6861	27.856	16.7685	27.3916	25.8598	26.8174	40.2886	57.5392	45.6877	40.3745	50.6593	43.1251	53.4007	34.2857	46.7182	38.253	18.3039	47.7339	35.6972	30.5104	17.8362	15.2563	24.6782	48.8455	50.3602	23.2565	69.4262	32.8179	29.2423	18.1273	16.6337	33.1752		1022.87	634.542	1322.7	632.596	3858.05	924.905	1008.44	1761.9
TGM2	TGM2:transglutaminase 2 (C polypeptide, protein-glutamine-gamma-glutamyltransferase)		149.342	245.966	332.236	206.365	227.885	215.392	216.358	230.748	268.913	419.218	166.077	270.146	106.204	158.334	242.777	358.769	257.271	259.502	343.302	216.817	371.504	416.787	190.855	177.579	220.809	280.541	338.375	206.721	254.612	363.514	205.608	256.409	157.657	200.557	397.376	281.621	172.049	253.627		312.38	463.417	1246.9	714.396	1191.87	919.035	512.476	344.447
CARD10	CARD10:caspase recruitment domain family, member 10		1.36987	8.16472	0.408269	1.7816	5.4202	11.1227	0.94138	6.3307	3.15907	7.96193	5.68727	5.26932	2.27069	0.519055	6.21354	3.44861	2.02851	0.321659	1.16316	3.37107	6.16193	0.503884	1.43138	6.31856	0.670526	0.410241	0.77921	3.14497	0.509493	2.42759	0.424975	1.829	0.659971	0.931836	6.0947	5.22702	0.968161	3.12018		268.201	248.746	89.464	111.217	93.5271	106.256	194.08	152.16
HSPC171	HSPC171:-		112.412	107.543	132.065	147.281	99.7545	150.848	98.8474	71.9971	124.631	143.276	73.6093	113.346	56.3104	40.3673	69.1181	79.2686	113.877	71.3816	81.146	71.8843	61.2207	138.321	89.7634	135.379	101.361	123.686	98.9609	86.5863	110.829	61.2844	110.485	109.416	98.6938	110.329	106.305	90.1646	70.8898	98.9903		639.663	671.694	432.323	574.227	565.99	335.733	415.588	479.849
DNAJB12	DNAJB12:DnaJ (Hsp40) homolog, subfamily B, member 12		129.557	72.6629	107.545	107.438	80.1081	75.2646	66.5513	76.5698	86.8013	116.247	89.1302	104.643	45.7403	73.2417	95.8945	57.7111	71.0961	57.2779	86.8329	77.8909	58.3701	69.0578	93.7946	78.9991	82.2813	74.0329	67.586	69.9249	71.785	83.4204	40.4714	80.4642	81.3578	86.7284	68.0268	126.811	130.814	82.2197		406.744	134.854	162.247	201.025	189.14	207.489	123.159	128.197
DNAJB14	DNAJB14:DnaJ (Hsp40) homolog, subfamily B, member 14		77.2774	117.716	92.6612	76.8319	102.128	62.2123	81.2529	85.4946	109.696	102.252	144.381	91.5091	129.596	93.679	88.5886	113.574	106.833	109.913	89.6642	105.595	111.892	92.8848	100.836	91.0347	91.3839	82.6235	83.9771	92.9401	101.411	101.743	134.504	91.5448	98.6736	116.384	74.9772	94.5656	118.094	98.9276		330.041	207.95	190.116	291.97	375.256	198.493	97.9851	524.285
SDHD	SDHD:succinate dehydrogenase complex, subunit D, integral membrane protein		165.085	304.919	341.68	289.054	276.099	326.371	274.693	219.532	305.041	260.632	277.513	237.752	251.144	160.729	145.333	298.46	287.08	193.613	172.296	293.223	216.245	278.057	259.281	298.217	259.709	227.109	223.298	171.258	219.151	251.736	235.798	289.981	274.072	350.765	259.574	246.408	301.415	255.198		1028.09	1154.41	946.854	528.261	692.052	812.073	768.023	205.95
IGL@	IGL@:immunoglobulin lambda locus		96.5674	73.2955	289.249	19.6064	74.0087	79.924	37.8143	71.0154	48.9107	28.1185	46.0341	35.348	81.3691	16.8052	15.6279	32.5573	29.8934	41.0112	16.7625	14.7798	28.9136	18.3796	104.079	22.6478	49.6218	27.8059	27.6157	21.107	97.6232	40.9285	25.9367	75.6501	98.0182	27.4388	50.5984	52.8021	65.3177	53.5995		12529.2	9284.66	4286.66	11054.1	10794.7	12122	16474	10584.2
BRMS1	BRMS1:breast cancer metastasis suppressor 1		28.2676	36.4769	84.9338	72.6046	66.5721	98.8471	65.5438	96.9838	66.2844	96.4898	30.0131	41.3909	44.2651	27.851	21.2285	35.0272	40.4652	33.8705	41.9641	30.9203	39.5135	75.4463	48.6792	94.3564	69.2954	64.0663	75.9139	47.0417	58.8902	20.2731	12.283	41.113	22.6456	22.5875	35.6453	35.3337	29.7283	50.076		201.65	222.466	234.426	281.864	235.498	183.888	188.941	215.87
ZNF92	ZNF92:zinc finger protein 92		115.483	76.1413	78.8059	47.0114	53.9361	54.5196	89.8019	57.2092	81.0903	62.2988	104.514	69.1955	74.0172	54.0802	62.8151	102.511	103.837	84.8201	67.2239	122.945	45.8172	69.843	115.482	119.826	55.841	66.3155	38.674	57.9808	68.9819	69.8581	81.9159	68.3452	72.0183	91.5373	69.1613	58.9427	56.9971	74.8593		113.217	235.159	89.1522	93.7617	91.7826	33.6087	109.844	76.5468
ADAM15	ADAM15:ADAM metallopeptidase domain 15 (metargidin)		2.56279	1.90329	6.24989	3.5794	5.12905	7.20893	2.72766	6.15917	5.3738	3.9752	5.43569	1.72023	2.57372	6.27573	2.80469	1.43067	3.93003	2.0195	1.48419	1.00438	4.80358	1.85887	3.2637	4.04092	5.35097	1.98267	7.29584	6.50954	4.37237	3.28052	4.96566	5.09876	3.82977	2.46773	3.17743	3.94096	4.89896	3.91044		275.991	152.027	321.582	271.09	390.607	207.649	158.124	522.988
PAG1 /// LOC653745	na		8.24941	11.8068	7.5524	13.401	16.5424	14.7038	19.901	19.351	24.4646	18.9522	16.0402	10.3617	11.5049	21.6345	6.85976	13.0557	1.79027	14.9272	5.57934	19.5117	13.3665	16.0564	9.90814	12.2442	36.0758	12.9264	12.2835	10.9547	40.9737	10.4356	12.6092	17.192	9.76999	10.6033	24.7353	18.053	17.2668	15.1796		265.779	61.0282	189.831	96.5849	129.335	230.336	127.326	146.553
HTRA1	HTRA1:HtrA serine peptidase 1		102.139	130.228	73.7223	123.316	101.202	74.1878	99.7207	58.6689	56.586	72.5965	104.116	121.798	87.9724	129.796	129.558	98.5849	143.757	147.476	142.45	250.136	94.6689	125.269	94.5654	81.6181	89.7754	111.721	31.9731	65.6869	71.2162	79.7946	85.2993	46.2093	152.487	115.388	72.8002	77.3679	137.27	102.192		662.211	1775.03	1457.72	576.86	634.955	314.4	1320.96	422.814
HTRA2	HTRA2:HtrA serine peptidase 2		41.4811	33.6218	30.7586	17.1795	27.9032	42.4182	43.6235	41.8997	32.926	24.9054	32.6014	68.2144	35.9756	24.4181	43.3468	35.7826	35.3509	30.0252	34.581	31.1662	19.8938	33.7783	21.1128	39.3405	40.1526	43.7356	48.7986	19.5981	33.9247	23.9788	33.1069	38.769	21.6915	30.8073	16.44	40.1326	44.0348	33.9858		129.377	214.869	180.46	182.002	171.312	181.611	205.741	152.539
LOC439994 /// LOC642	na		74.4479	65.3763	58.2468	32.9099	39.1311	70.2635	66.8612	46.2252	28.5294	51.6696	30.505	67.4803	77.7562	85.3862	35.1714	60.57	32.8835	23.2535	31.9109	48.1946	48.7129	54.8686	36.6397	58.3394	29.5484	36.741	28.6477	50.3076	47.313	55.6493	28.5477	79.0445	57.2765	45.4603	26.2642	36.4745	52.8484	48.634		160.636	278.067	167.3	156.445	222.422	227.432	159.386	248.127
PLD3	PLD3:phospholipase D family, member 3		37.2489	25.6664	45.0655	30.7522	51.0419	43.5801	49.2147	67.8874	40.4412	62.5006	21.7194	13.5627	26.7868	24.7778	10.9132	25.375	13.7333	31.4887	19.0181	10.4957	36.4722	17.1871	43.4308	34.0496	32.9416	19.6654	45.1981	42.4915	54.5135	28.7706	33.6111	32.8077	12.1522	30.6734	41.5369	8.63855	11.7459	31.815		204.111	433.585	1483.48	1747.8	953.253	742.719	382.165	710.366
PLD2	PLD2:phospholipase D2		20.7366	19.8866	36.3203	29.2036	41.2132	40.8481	37.8462	39.6681	39.0435	30.7568	18.5829	18.3453	31.0658	14.3644	26.1784	32.6692	27.7108	12.8089	17.2164	16.3384	19.0289	32.8481	39.8417	33.8383	8.61775	14.405	30.5899	17.7028	36.0068	31.4404	32.3959	36.3841	33.6971	19.3458	19.6309	33.1266	27.2751	27.4859		151.645	129.621	154.948	193.722	129.244	107.926	113.414	229.533
RAI1	RAI1:retinoic acid induced 1		120.943	208.77	131.614	134.449	93.0247	130.982	133.531	127.884	149.917	144.568	165.175	112.128	250.556	168.484	99.2489	109.338	153.222	141.723	181.207	178.82	193.998	104.637	91.6596	122.61	70.9243	104.196	113.885	125.384	96.8443	146.37	153.391	120.965	115.938	212.798	136.178	131.117	117.885	137.686		194.034	651.809	340.134	565.26	335.436	265.492	278.154	431.907
RNASEH1	RNASEH1:ribonuclease H1		93.1556	121.088	95.4524	100.101	36.3952	74.8135	141.702	133.993	98.3423	77.6525	131.906	57.3708	75.3763	124.649	142.429	79.7077	123.78	90.1102	125.205	83.7571	113.405	107.975	93.8069	74.3627	82.1222	100.337	155.132	112.353	91.5242	125.108	77.0708	59.5735	80.9394	83.1578	110.218	137.559	57.8454	99.1751		203.435	322.51	271.208	216.343	195.382	242.421	201.936	244.99
GRK5	GRK5:G protein-coupled receptor kinase 5		0.799873	12.1646	6.52125	3.54095	8.3594	9.56504	10.625	10.0322	8.04786	7.56779	8.03716	1.00111	0.596138	25.8534	4.85865	12.9686	12.9001	7.20803	2.37795	15.1363	11.5355	5.36225	17.0125	1.50936	14.299	9.56938	18.2803	4.1261	18.417	6.66864	7.82739	3.57062	16.4666	12.4434	6.25373	16.8	3.17293	9.22908		330.882	112.539	241.503	342.913	546.645	694.293	446.715	300.491
BEXL1	BEXL1:brain expressed X-linked-like 1		86.6823	116.142	104.041	110.412	104.373	151.304	113.098	99.8291	74.7858	68.8842	98.9203	69.4105	104.533	130.43	94.6703	54.8461	78.4534	73.978	130.557	108.157	83.7593	126.612	80.0094	101.095	102.68	82.017	131.838	104.509	86.664	71.5279	97.2279	78.9898	82.3819	68.3497	49.2896	120.336	135.803	96.6647		243.696	258.815	265.232	293.066	375.629	347.81	133.554	199.843
LPXN	LPXN:leupaxin		90.4297	32.7373	46.2825	59.426	64.5438	67.2486	64.5977	99.5249	77.4062	99.8639	45.0452	38.077	41.9708	70.6357	52.1631	42.3919	20.2886	46.8673	50.2806	48.919	71.2748	48.5082	57.7541	50.2638	108.839	47.792	41.5899	51.0686	121.611	48.0709	57.2804	70.6337	57.3437	77.6457	49.7962	47.2686	25.1874	59.2062		131.072	240.493	384.822	321.35	269.766	307.408	364.44	212.477
DENND4B	DENND4B:DENN/MADD domain containing 4B		37.3086	93.0407	67.544	81.5892	61.9757	56.321	100.602	126.981	80.9836	75.227	79.3974	44.0588	82.9601	44.4248	78.4262	62.2715	58.6629	98.9575	65.9267	53.4855	57.5466	62.1008	57.6154	68.8792	57.0273	83.1347	67.5862	89.2296	140.869	63.9333	41.0018	60.243	45.1372	70.6265	63.6731	52.8338	53.6914	69.8723		139.034	80.0265	140.767	198.361	197.841	187.072	280.353	360.64
DENND4C	DENND4C:DENN/MADD domain containing 4C		74.3741	73	92.519	64.9081	36.4765	58.1614	70.2234	72.8905	65.0794	88.0912	86.3166	110.574	45.6551	86.0333	57.0785	110.532	70.7801	97.0347	60.8586	73.3435	31.8508	58.7779	73.888	74.8584	71.3097	81.2287	73.5505	65.5566	67.5865	78.6612	63.2202	52.371	89.0734	96.1552	109.763	65.9535	74.4148	73.5716		324.015	354.729	369.441	392.098	328.532	364.642	169.87	218.213
HSPC159	HSPC159:-		58.771	89.426	60.5298	101.922	60.4395	76.381	100.418	83.6442	82.5974	65.7283	88.4867	81.425	67.4396	28.2821	47.405	66.046	18.9568	41.9565	55.4617	55.1681	54.9147	79.1411	66.8084	45.1712	63.6335	65.388	80.0087	74.822	75.74	72.4462	61.1105	54.5325	74.0481	53.1245	72.6238	81.6138	112.729	68.0633		299.757	162.196	195.042	425.97	346.722	450.622	314.515	706.304
PLEK	PLEK:pleckstrin		40.2516	58.2555	56.8764	56.243	44.3572	33.0068	84.4233	112.253	110.325	120.334	39.4059	49.6647	32.1202	44.5658	30.4021	62.6767	52.4611	36.0933	41.4711	49.0822	25.0331	33.6705	56.5441	111.419	130.252	58.0216	25.7312	55.0165	117.82	38.6109	68.8637	65.2095	39.1128	81.2052	26.3402	32.4612	55.6766	58.7907		60.3568	182.804	215.61	141.969	301.689	194.922	228.714	109.203
TH1L	TH1L:TH1-like (Drosophila)		106.176	164.335	135.269	169.951	179.08	184.461	212.783	162.052	184.727	184.044	135.073	170.383	124.452	190.374	180.972	200.192	171.16	165.511	146.935	144.301	128.936	200.809	148.981	136.782	158.811	210.296	206.8	197.782	174.966	174.627	120.172	196.951	208.424	115.672	153.879	153.622	238.609	168.604		186.377	209.447	408.207	1884.39	309.638	357.756	349.743	361.589
PITPNC1	PITPNC1:phosphatidylinositol transfer protein, cytoplasmic 1		81.2768	54.2621	105.801	106.678	94.0663	112.252	110.793	117.154	94.4577	62.2071	68.3356	55.3675	84.45	68.8911	62.2569	59.86	68.0238	34.0819	62.6496	47.5462	42.8189	71.4545	94.3514	69.5613	125.811	60.5701	56.8283	56.9447	90.5151	42.9394	72.1627	99.5625	72.7854	48.777	113.939	73.5193	41.6285	75.2589		111.305	156.626	147.972	155.755	413.574	158.814	180.571	231.56
CA2	CA2:carbonic anhydrase II		12.6694	8.07445	3.95033	1.22678	19.6819	5.69438	3.93059	17.3261	14.1315	22.6934	0.825289	7.50793	2.38845	0.398575	0.238415	1.52875	0.764807	1.57899	1.23703	2.46199	0.78619	8.32035	0.637571	12.1886	20.3047	1.54598	2.3127	12.1637	46.6255	7.54268	9.59402	7.29154	5.10238	1.13122	10.6036	0.956317	7.19609	7.63817		8082.26	180.463	149.841	72.6401	1146.81	861.163	746.296	110.125
HSPC142	HSPC142:-		127.939	91.106	151.519	107.591	113.709	185.945	139.078	121.013	97.2916	200.833	92.442	131.428	66.4378	90.6261	189.221	93.944	91.0183	74.0721	99.0882	69.5312	104.841	140.824	208.718	117.455	257.825	153.498	152.077	140.292	173.882	127.234	79.8492	147.285	135.955	142.968	113.905	153.276	155.52	130.79		321.086	444.385	313.743	282.14	259.66	240.278	334.918	284.576
PLDN	PLDN:pallidin homolog (mouse)		154.739	132.154	150.647	183.381	192.829	119.896	216.558	186.902	175.563	160.054	161.544	80.1692	140.361	136.771	144.921	152.84	123.657	143.96	111.033	135.842	175.031	134.162	158.121	163.988	172.757	152.426	185.561	140.584	175.206	158.896	160.832	122.324	139.925	222.208	106.271	160.974	157.406	153.797		746.467	919.804	710.821	794.746	922.277	642.632	1029.8	626.994
ATP6AP1	ATP6AP1:ATPase, H+ transporting, lysosomal accessory protein 1		138.424	124	205.893	199.439	147.209	191.512	179.012	220.56	143.873	240.604	109.796	119.165	118.952	121.276	142.516	141.675	160.188	148.956	86.977	168.714	131.094	191.733	113.143	210.086	187.609	154.782	167.191	171.217	189.55	135.955	156.743	163.212	166.947	182.954	157.762	134.498	149.919	158.733		522.984	869.687	1046.65	1276.62	963.695	714.637	1127.13	518.508
ATP6AP2	ATP6AP2:ATPase, H+ transporting, lysosomal accessory protein 2		293.179	241.28	257.277	234.409	311.413	232.697	347.062	244.592	258.489	417.528	307.11	320.467	224.279	222.483	259.541	378.964	317.638	308.656	313.895	369.379	191.789	411.661	291.51	199.383	292.287	312.764	243.377	357.306	281.62	357.336	261.634	261.103	236.96	306.082	340.787	341.278	421.603	296.455		590.106	477.382	1052.71	265.565	495.805	644.791	350.408	166.234
CAD	CAD:carbamoyl-phosphate synthetase 2, aspartate transcarbamylase, and dihydroorotase		11.4095	6.42224	14.0009	19.9829	12.4817	19.7495	27.4187	24.0684	15.2463	30.1671	20.3695	3.42836	18.8812	4.06398	25.2062	13.2938	19.8201	16.5677	16.1872	18.0332	18.7294	31.7594	2.13503	25.919	17.8681	18.9629	18.0212	13.2043	20.05	3.36631	19.5241	41.1893	2.00063	10.2856	2.88236	1.43032	7.81258	15.9984		46.8704	111.482	133.167	115.004	62.0155	63.4023	98.5251	82.1659
RDHE2	RDHE2:-		208.719	268.071	414.412	378.401	459.348	520.547	321.338	470.328	432.796	316.531	283.765	405.853	277.802	233.032	228.976	404.201	305.02	308.979	231.651	218.183	232.813	340.136	210.721	329.722	465.531	494.389	553.642	436.403	284.207	286.584	187.318	234.983	313.728	275.175	433.991	300.585	299.408	334.251		1426.23	444.04	591.623	1329.8	2109.22	995.583	331.973	144.219
RALA	RALA:v-ral simian leukemia viral oncogene homolog A (ras related)		296.1	434.038	371.482	302.945	292.711	380.034	225.1	285.834	379.144	312.113	296.833	343.115	301.337	321.551	347.244	386.472	319.068	343.994	338.64	297.753	311.315	355.106	351.951	266.342	367.053	228.787	352.012	275.734	266.798	331.605	266.288	312.359	428.95	491.261	302.996	310.871	391.19	329.355		1485.03	1810.96	963.513	1074.54	1280.18	1066.67	852.317	581.879
RALB	RALB:v-ral simian leukemia viral oncogene homolog B (ras related; GTP binding protein)		137.926	128.039	151.796	152.768	113.475	160.829	138.757	179.422	175.693	193.207	68.7439	130.915	110.015	111.213	191.217	148.241	177.284	174.343	115.273	130.123	97.1742	148.883	176.125	125.898	191.948	178.4	176.405	141.149	187.135	133.497	116.593	140.801	182.577	90.7787	142.602	135.947	159.94	146.355		741.036	645.736	533.556	356.333	671.437	658.063	425.197	218.514
GALT	GALT:galactose-1-phosphate uridylyltransferase		94.9143	40.4482	56.4701	41.5153	41.1069	45.0973	41.041	56.7732	36.3187	73.5406	53.9941	18.8564	57.9779	34.8852	51.3072	27.4959	43.1304	45.4646	51.3232	41.6069	34.7696	36.7405	29.5521	51.5956	46.1236	44.4853	32.0363	56.9973	39.9771	28.2923	34.076	42.0763	40.0754	61.0046	54.7171	27.1276	25.8605	44.2912		81.1742	118.003	142.039	163.397	81.476	123.194	68.6981	140.296
PSMB10	PSMB10:proteasome (prosome, macropain) subunit, beta type, 10		99.6855	70.4925	154.734	128.946	130.775	243.658	74.7097	144.149	132.723	148.322	53.078	130.778	118.879	45.8497	63.4123	77.7096	85.7511	36.4114	74.8363	45.7114	68.7523	91.2359	65.4008	106.066	257.313	86.4713	77.4174	73.9041	97.0642	59.3393	54.2797	176.619	81.4934	82.3395	82.5004	147.131	76.7855	101.209		291.218	562.172	258.152	463.248	332.166	217.087	389.93	316.166
OXCT1	OXCT1:3-oxoacid CoA transferase 1		49.4349	110.283	128.357	89.4494	111.564	99.4192	78.0409	67.8966	75.059	64.5787	102.45	94.5702	95.9556	62.4051	68.1716	133.423	67.231	74.7754	81.3348	108.517	97.3823	106.513	150.148	98.5069	81.046	110.404	131.366	89.4154	52.5599	94.1502	100.602	72.7001	84.529	155.672	74.1689	102.397	65.7174	92.7079		188.769	202.523	179.196	201.016	164.785	213.985	227.458	70.5725
RALY	RALY:RNA binding protein, autoantigenic (hnRNP-associated with lethal yellow homolog (mouse))		84.4542	78.162	204.187	162.636	148.072	211.637	168.624	205.107	175.173	293.489	73.8075	84.7692	66.973	64.7678	106.243	99.1476	126.575	90.4869	62.5723	61.4284	61.9328	163.026	75.8755	204.45	263.348	187.761	178.824	145.062	187.301	85.4534	75.7353	103.511	83.7504	72.46	64.6481	101.715	82.0601	127.168		345.706	445.206	376.505	461.438	374.809	341.356	418.896	546.021
MTA3	MTA3:metastasis associated 1 family, member 3		41.6649	73.0481	26.9436	50.3831	56.5608	47.7141	75.615	93.9571	28.8151	68.9077	83.6899	54.1619	63.4218	60.6099	65.3941	53.9143	80.8603	77.3978	41.6563	44.4791	37.2665	50.5987	60.7243	72.2014	41.543	74.0722	65.1746	52.0936	44.4644	64.1781	51.4947	54.7465	58.352	78.7524	83.2365	98.9297	71.3838	60.7678		150.901	86.5351	110.526	138.746	58.3741	107.204	46.897	115.649
RRM2	RRM2:ribonucleotide reductase M2 polypeptide		78.0259	84.5608	92.9888	64.6718	85.9758	84.7972	102.485	87.8447	152.367	95.4105	59.8861	49.7271	62.0054	58.2068	76.2041	67.863	53.9867	71.3086	98.7529	119.521	79.1519	94.0353	79.2833	85.8558	53.8485	82.0761	106.101	101.716	93.5247	95.6123	91.418	63.5214	104.103	154.815	95.3009	110.167	64.7435	86.5368		25.9559	319.384	67.33	110.573	167.462	43.685	131.013	130.345
WARS2	WARS2:tryptophanyl tRNA synthetase 2 (mitochondrial)		32.6066	49.1923	57.0294	45.2336	50.683	32.2647	39.8933	53.9312	27.5739	67.0377	39.8395	50.4186	64.1745	37.3139	42.8797	60.1023	83.0176	52.8529	61.4888	41.9616	55.4336	30.4048	38.1145	76.6248	53.0208	43.7928	50.7537	37.7578	64.3143	44.5095	66.4035	38.4605	37.1425	44.4433	29.2039	37.234	24.2583	47.6045		102.925	197.015	179.911	178.571	195.83	172.814	91.4034	83.86
CD2	CD2:CD2 molecule		52.5787	28.5803	24.1136	20.8319	37.79	29.43	20.0581	47.2883	38.8799	14.7944	27.1325	29.979	34.9933	27.8355	30.137	28.7857	29.75	19.754	42.2028	26.7082	36.9182	1.96125	46.1705	27.7326	33.6622	15.5453	30.5211	25.4736	29.9955	9.16565	33.1119	54.5166	36.6929	31.5053	26.9675	31.8387	16.193	29.7188		150.531	193.587	388.466	328.665	279.872	321.106	351.852	157.058
GALE	GALE:UDP-galactose-4-epimerase		43.4057	65.0267	101.033	70.7391	78.3029	66.9285	41.038	78.6631	48.6634	39.477	45.0419	49.664	21.7298	6.92339	27.961	24.902	56.9251	53.0149	28.2893	4.3307	60.1655	52.5668	35.132	52.6123	95.8657	47.0714	94.5518	43.5764	40.2851	43.4334	13.7242	76.4197	43.1367	21.9907	65.1069	45.6624	31.9132	49.0614		1265.87	275.803	168.312	175.239	93.3536	164.249	149.542	424.087
CCS	CCS:copper chaperone for superoxide dismutase		47.9258	33.8753	39.4675	77.533	32.6882	51.426	54.1505	48.439	35.7234	61.912	31.2687	35.9606	24.4162	37.5206	32.5537	30.7443	28.3276	37.5844	60.8282	27.8245	87.1732	33.3791	42.1011	60.0349	49.272	55.3931	54.1443	24.7257	51.9702	41.3725	31.8456	73.9486	39.3185	30.0797	34.4854	50.6856	19.4428	43.5011		99.0245	196.216	187.056	196.349	109.218	146.208	150.758	237.485
CD4	CD4:CD4 molecule		47.9373	35.5967	97.6301	91.6507	60.9549	100.696	107.777	131.037	124.371	216.513	44.3988	72.0266	63.2338	124.166	98.9336	80.1142	74.0008	85.1457	115.364	53.3497	70.8812	95.2673	57.0079	101.751	148.074	147.092	100.823	89.1795	145.135	55.2867	77.4671	70.9405	43.8896	48.6318	60.1354	68.1854	60.7795	88.2547		195.832	433.697	556.526	457.283	435.347	350.356	195.171	255.801
GALM	GALM:galactose mutarotase (aldose 1-epimerase)		43.3109	27.8997	59.2555	40.5426	52.9923	26.8266	33.9008	37.687	33.1726	58.3655	27.6169	45.4255	28.4728	51.8035	43.0518	28.5107	28.7015	50.2576	47.852	34.7534	21.5922	41.344	25.0552	26.6734	45.6395	45.0383	44.4471	27.1477	46.1625	27.0299	33.8043	64.6897	40.3518	45.7789	41.8696	44.8131	41.5959	39.5522		172.584	211.757	227.247	215.259	131.271	183.479	285.927	263.294
IPO13	IPO13:importin 13		33.4911	40.9646	61.6061	76.4393	50.5535	65.2011	41.9688	77.3507	42.3369	43.2209	34.3743	38.4641	49.0762	33.1119	32.6221	37.408	33.6261	43.449	33.3902	30.3654	41.9798	39.5077	39.196	67.3046	75.5112	42.5615	71.3189	58.0092	49.3606	40.1518	39.115	63.76	47.5811	28.561	46.1591	29.4391	30.3616	46.1864		154.56	136.894	121.198	198.952	112.489	113.38	114.151	226.361
ELK1	ELK1:ELK1, member of ETS oncogene family		30.1763	30.5749	37.8568	27.2139	39.0468	36.7659	29.0633	41.7272	30.796	28.6456	35.2939	37.3705	17.5733	35.0579	26.9866	29.9023	54.306	37.6934	44.6992	34.0629	16.3134	13.9011	47.4709	35.5463	31.2148	41.2806	23.891	41.6294	21.631	30.7488	20.2079	52.096	42.3318	29.8856	25.3648	47.3433	51.6424	33.9814		130.737	98.5203	170.614	80.281	143.354	146.262	129.912	115.858
TFG	TFG:TRK-fused gene		177.071	268.728	342.698	313.867	283.395	269.149	279.067	244.324	266.599	254.213	247.35	238.872	230.586	205.996	227.686	275.317	246.131	229.735	268.614	226.313	201.34	364.894	217.948	250.28	410.983	425.84	248.652	307.335	323.67	277.785	232.531	287.232	304.796	202.985	293.949	279.458	252.913	269.684		794.509	931.702	915.178	825.766	889.255	727.114	692.951	424.443
MBNL1	MBNL1:muscleblind-like (Drosophila)		559.592	454.863	289.799	291.829	565.162	344.207	283.596	381.087	404.282	328.735	343.157	503.628	438.428	674.174	614.08	414.334	480.47	423.497	579.326	437.833	654.983	362.356	374.84	413.563	351.919	425.685	360.438	510.712	449.577	379.75	443.385	324.911	306.681	348.316	410.946	402.625	533.101	428.807		1724.63	1454.22	1517.76	1798.56	2339.24	1656.41	2487.01	4330.8
PRKCD	PRKCD:protein kinase C, delta		102.652	114.113	55.6213	76.9878	74.422	68.6134	102.407	122.791	96.3341	100.411	89.5664	113.783	73.6522	95.623	107.986	117.192	82.8931	69.6066	90.9852	100.956	103.655	86.5388	85.3403	50.3877	93.1034	149.478	89.5573	104.488	126.901	107.034	63.6278	64.8813	56.3406	90.8004	87.4811	85.4519	101.029	91.9646		291.187	67.8491	260.089	343.881	179.49	284.262	95.6482	137.491
CLEC11A	CLEC11A:C-type lectin domain family 11, member A		21.5576	23.137	7.08238	22.5313	22.1494	17.5075	28.015	14.1133	13.2982	17.5826	23.0755	17.3464	16.6044	14.3407	2.17802	9.59491	15.7214	9.91173	22.1549	17.7608	48.9237	17.8323	11.9546	22.2431	1.63666	22.4648	13.4415	23.7375	14.7765	11.9427	31.2407	17.6861	14.0514	25.315	1.27109	4.74887	1.34408	16.7642		67.496	523.635	261.698	168.778	179.759	120.474	347.275	239.703
PRKCA	PRKCA:protein kinase C, alpha		58.0267	50.9951	39.8119	40.6853	23.1496	33.1529	57.2918	42.7577	32.2197	20.2712	48.8892	44.4335	57.1783	42.9591	45.6108	71.7077	21.8433	66.3964	29.05	63.371	37.2176	32.2031	38.293	49.6664	27.9795	37.7886	26.8155	31.3792	42.6053	44.562	67.6397	74.7507	27.0381	33.9846	16.2854	59.4664	31.1225	42.3946		631.797	139.147	310.91	84.0498	164.775	233.965	431.327	191.118
BCAM	BCAM:basal cell adhesion molecule (Lutheran blood group)		61.2807	82.3088	59.7969	83.7336	51.8495	52.2253	99.0775	120.162	69.8412	55.7752	70.4861	81.7877	89.3921	23.3849	38.7303	46.2253	44.0309	46.8402	51.0617	56.0405	27.5861	21.5069	86.0532	52.3651	32.6063	39.827	75.0667	50.1717	56.0768	35.528	57.5225	32.875	46.5489	67.3368	40.8042	57.5528	73.8709	57.7657		92.6393	136.04	215.379	209.638	203.783	199.478	117.505	462.806
DAAM2	DAAM2:dishevelled associated activator of morphogenesis 2		5.75037	14.0611	3.92612	8.5675	22.3077	8.22215	16.4646	28.2871	11.1613	7.52194	26.7625	33.2761	23.2192	17.9203	12.2473	10.4242	11.0746	18.5691	22.6371	4.82087	29.9317	15.7664	16.8897	10.8776	7.6936	15.159	45.0997	13.8056	13.3853	33.8459	21.4118	22.9432	7.15479	16.2792	10.6407	12.1571	11.8056	16.5424		108.866	184.822	201.886	224.069	116.798	230.181	159.484	169.989
SDPR	SDPR:serum deprivation response (phosphatidylserine binding protein)		28.8324	59.6696	45.5499	36.6055	60.443	19.1443	45.2458	41.032	47.2967	18.4148	34.0654	18.409	26.2638	33.4844	27.0104	21.482	13.9576	17.7723	31.0981	40.5394	27.658	13.717	28.8424	39.5887	19.291	31.3861	42.1489	41.2072	43.054	26.8214	48.2189	22.3923	26.2815	62.9868	18.9197	8.02336	63.7175	33.2587		351.498	60.703	390.454	449.38	675.555	1236.76	241.371	334.499
HECW2	HECW2:HECT, C2 and WW domain containing E3 ubiquitin protein ligase 2		43.5144	34.7429	33.7049	26.4631	71.9227	49.2688	33.5677	10.0434	27.4381	38.3686	35.637	26.8756	48.3661	29.8736	38.343	39.2539	3.43155	20.0177	52.1937	25.7215	7.14709	22.2545	26.5099	25.0572	31.476	20.5537	15.7114	7.02051	39.0867	11.882	50.797	60.3323	33.4345	20.3862	17.8245	34.2471	101.4	32.8073		67.0711	120.383	96.527	167.129	218.705	300.048	101.098	117.276
PRKD2	PRKD2:protein kinase D2		106.012	66.0861	127.9	122.25	146.804	141.74	100.273	123.516	115.222	130.517	53.1269	63.0634	72.5066	91.3806	85.4507	58.8494	95.296	85.1786	85.2537	71.7947	69.7213	102.65	92.2846	122.801	157.65	168.231	98.5543	118.004	130.781	79.2524	50.6019	87.1991	97.1222	67.9773	68.0151	91.4706	63.2155	97.5068		258.502	365.539	272.102	429.701	291.856	349.582	331.549	414.191
VPS24	VPS24:vacuolar protein sorting 24 homolog (S. cerevisiae)		312.883	327.337	370.209	356.201	216.756	345.6	414.981	330.288	318.616	288.651	248.254	291.531	233.454	320.424	203.69	315.067	290.32	245.509	187.885	226.819	250.431	296.122	324.769	292.882	266.541	286.111	413.719	247.549	293.812	234.793	233.119	218.722	281.761	367.375	338.828	256.242	365.695	292.242		2478.35	1137.64	1434.66	1430.43	915.105	1939.91	1097.33	984.023
PRKD1	PRKD1:protein kinase D1		48.897	37.5589	17.2381	54.175	44.8409	35.836	31.2665	52.3573	57.5422	54.843	56.1539	18.9398	20.6063	65.9831	31.4206	54.228	38.4891	45.9404	31.123	80.5607	48.2703	54.2539	41.8187	109.593	36.9258	49.8365	56.5027	65.5139	53.7987	33.193	46.0718	14.738	21.3157	50.6117	35.1763	15.9117	68.6524	45.4104		42.3362	245.511	87.1818	90.7162	123.85	178.196	222.19	218.695
VPS25	VPS25:vacuolar protein sorting 25 homolog (S. cerevisiae)		97.4121	97.8158	208.467	140.973	225.837	220.301	142.999	163.725	128.067	195.175	80.3227	104.287	76.6397	74.9122	107.701	103.92	86.4627	108.535	80.6131	77.7432	119.54	154.259	96.5825	192.938	157.824	146.912	130.049	159.369	121.798	99.8108	86.5056	137.492	94.8977	69.8155	89.933	87.0825	62.4178	122.409		276.421	419.931	396.22	565.846	324.302	266.844	519.806	194.043
VPS28	VPS28:vacuolar protein sorting 28 homolog (S. cerevisiae)		106.746	93.0575	147.006	151.728	137.038	156.562	134.573	118.652	133.216	193.316	54.4172	80.6621	91.9662	52.9178	81.2492	93.4003	98.6374	91.6539	52.6052	55.0082	134.492	115.194	98.4534	125.417	158.583	164.882	88.2475	112.449	120.358	63.5534	82.6432	131.319	73.6812	91.973	62.608	70.9368	87.3015	105.581		652.462	544.18	932.204	877.589	604.292	586.458	576.692	429.588
CFD	CFD:complement factor D (adipsin)		84.6889	28.0939	31.1757	191.425	16.0284	60.0453	41.8347	63.705	52.518	176.821	67.3038	48.3246	41.4971	10.4125	58.0477	27.2288	22.2777	15.5105	3.46946	27.4655	29.7696	103.924	61.0743	22.4386	56.0234	26.2464	4.6367	20.2995	95.4279	32.3551	16.4429	33.1743	31.007	34.6597	2.53955	13.0991	63.2802	46.3317		338.414	488.05	1115.24	921.736	835.515	1506.77	1651.96	409.415
CFH	CFH:complement factor H		86.1442	181.332	110.195	120.166	138.929	132.643	140.637	71.1138	141.993	104.304	89.2991	189.175	104.923	117.362	94.9018	185.573	154.399	135.655	173.02	154.954	113.654	124.876	128.607	142.32	144.47	145.594	116.351	184.268	90.7399	116.751	105.824	102.826	110.311	145.581	166.915	132.451	197.366	132.314		1168.72	1308.94	598.607	406.737	599.414	1065.82	1051.06	530.305
CFI	CFI:complement factor I		181.224	362.916	382.477	131.907	382.338	216.784	311.194	176.643	205.161	184.573	312.678	506.38	288.799	288.506	241.375	353.705	254.479	290.303	392.98	154.778	378.382	260.653	267.151	283.683	234.097	269.458	301.07	276.977	172.855	317.014	211.441	204.709	365.679	181.446	553.399	397.147	170.803	282.842		545.408	743.152	1101.02	463.8	545.622	617.805	916.96	367.608
PIK4CB	PIK4CB:phosphatidylinositol 4-kinase, catalytic, beta polypeptide		93.9988	84.5518	99.2425	161.206	98.2548	127.534	133.87	119.25	86.893	131.761	49.3537	54.9753	78.4428	85.9114	81.5873	69.5357	63.1041	59.655	54.6555	89.7531	76.108	98.8016	73.4424	80.9523	123.397	94.8606	118.085	83.2168	86.4003	83.7402	92.2726	110.006	59.6763	66.8814	61.6915	58.8418	72.7537	88.2341		368.731	436.821	410.367	521.762	353.976	317.73	734.459	748.147
PIK4CA	PIK4CA:phosphatidylinositol 4-kinase, catalytic, alpha polypeptide		66.6794	52.7319	48.6236	39.3621	52.7128	54.2412	68.0896	72.6362	55.1346	71.0026	62.2154	54.696	43.0216	32.2108	61.0504	57.3436	100.393	51.534	84.807	66.8736	47.6112	59.036	74.958	48.5024	66.0465	81.4622	65.3089	51.6629	53.0307	64.5243	66.4769	57.1563	56.4199	51.944	55.2911	67.0214	84.8	60.7193		169.437	196.166	135.963	180.985	157.102	194.341	145.115	223.591
MTDH	MTDH:metadherin		102.456	200.469	156.806	150.189	109.985	118.483	122.302	99.1411	178.959	101.809	179.718	119.251	218.698	108.847	85.8306	171.964	104.425	181.769	109.137	185.121	166.205	149.363	137.363	99.5894	84.7178	112.758	150.884	116.03	121.842	161.121	180.304	107.377	163.734	189.097	100.386	174.293	101.207	138.422		888.567	470.05	669.499	687.216	676.811	653.095	950.776	312.44
ST3GAL5	ST3GAL5:ST3 beta-galactoside alpha-2,3-sialyltransferase 5		116.311	144.743	182.997	154.184	131.87	93.0076	213.304	183.061	148.014	153.027	251.536	168.509	77.8273	174.169	174.248	158.185	154.038	119.422	206.609	171.847	135.827	207.702	119.66	127.743	95.3037	241.766	142.046	171.552	247.085	201.385	131.164	131.964	158.513	172.395	121.63	160.506	109.678	158.184		219.831	382.497	401.657	742.349	237.74	401.882	601.774	458.744
FAM120AOS	FAM120AOS:family with sequence similarity 120A opposite strand		163.046	112.218	145.737	116.525	160.424	123.54	130.851	117.796	107.855	164.19	143.959	163.578	94.9581	105.935	113.996	141.823	88.4133	122.819	113.661	115.257	146.751	109.24	124.03	116.491	150.916	118.27	155.396	162.822	124.644	118.968	106.567	85.4253	138.894	115.61	88.0635	147.755	112.334	126.183		569.901	288.813	358.975	357.598	277.586	327.256	328.174	159.054
HOMER1	HOMER1:homer homolog 1 (Drosophila)		50.6231	86.132	60.7754	70.8292	62.8126	65.8562	66.8762	61.028	58.0406	73.616	43.2987	62.3154	69.1174	77.2826	61.6999	69.7173	53.4252	56.1908	48.1055	100.419	54.0993	54.079	76.2963	52.4196	59.9738	74.2618	69.767	74.5015	63.7518	71.5896	50.511	40.847	76.7563	76.1038	70.7317	73.3233	68.3162	65.0133		92.7124	286.59	122.048	205.862	266.423	133.058	42.6779	428.183
PLK2	PLK2:polo-like kinase 2 (Drosophila)		35.8823	81.9836	145.994	101.274	122.596	106.054	163.806	52.0011	82.3735	69.105	74.2977	83.879	69.0592	93.3794	21.3668	92.5032	73.2638	57.6562	46.3193	75.2904	53.211	88.8619	106.513	72.7125	62.7128	68.0753	90.5077	58.273	114.297	61.4902	54.2302	87.7658	103.205	103.908	115.747	80.4901	148.271	84.2799		104.874	210.413	153.108	198.362	363.299	376.414	330.639	408.112
MCAM	MCAM:melanoma cell adhesion molecule		36.1841	30.7403	23.0763	50.4562	25.0837	23.3848	47.7231	26.7557	34.154	14.5381	30.2605	21.1216	38.0254	24.8503	27.2175	19.8873	19.3368	27.6263	29.3052	14.2593	14.6374	23.0698	26.8631	23.0101	30.1158	15.068	29.4066	20.4812	25.9186	13.6184	27.8316	26.4228	26.4967	27.4954	16.8155	37.044	34.6472	26.5656		236.056	480.256	286.173	293.948	629.275	437.972	866.281	553.757
CDKN1C	CDKN1C:cyclin-dependent kinase inhibitor 1C (p57, Kip2)		37.9091	79.4541	60.735	71.0876	59.4426	69.6165	68.8768	49.1545	101.002	57.3785	87.1107	45.24	78.1649	75.0242	56.1374	46.4379	40.478	53.8979	43.1633	63.6763	43.3391	54.1621	49.8377	86.1792	59.3607	53.7928	86.6475	76.4738	96.6027	56.3995	46.0207	76.6766	74.0441	84.4049	20.993	63.1617	107.357	64.3092		135.388	244.162	301.834	176.247	170.724	436.786	344.86	224.427
DENND1C	DENND1C:DENN/MADD domain containing 1C		46.2124	99.4504	70.7982	54.0558	46.0485	89.069	49.4725	73.9716	129.387	51.5064	122.929	69.5187	54.9872	76.7862	68.2758	82.3103	73.8016	82.2841	57.449	45.7603	95.3439	73.0879	51.3725	67.4206	57.6752	71.0688	40.42	95.7255	36.9914	77.186	48.7446	51.0464	104.333	25.005	59.7279	84.4612	46.3875	68.3803		253.941	162.367	115.918	155.144	88.4007	79.7379	114.929	128.706
BTG3	BTG3:BTG family, member 3		163.597	173.714	153.85	93.9596	156.414	163.18	152.42	139.67	166.744	94.5315	173.058	158.141	241.411	195.936	190.137	205.052	133.588	194.995	162.673	247.988	167.172	149.642	122.883	185.231	134.077	204.511	174.51	195.956	147.575	207.049	207.828	140.685	190.087	264.68	274.849	192.57	178.718	175.651		534.574	1314.17	638.184	845.415	1869.51	718.02	1019.15	438.308
BTG1	BTG1:B-cell translocation gene 1, anti-proliferative		370.995	380.325	292.413	326.137	315.932	399.828	416.248	264.559	345.688	335.813	318.812	311.956	311.399	220.882	234.545	374.722	225.058	192.686	228.125	318.303	271.836	237.157	499.248	318.579	272.415	288.153	287.045	238.845	342.816	254.457	217.747	354.702	390.527	375.583	361.922	274.802	395.592	312.591		3577.52	2001.59	3185.16	1894.28	3977.94	3648.31	4553.44	1551.33
CDKN1B	CDKN1B:cyclin-dependent kinase inhibitor 1B (p27, Kip1)		181.611	276.423	320.747	253.045	201.173	232.84	258.172	150.617	302.222	259.513	170.245	228.223	221.765	226.714	184.885	320.946	176.103	204.117	211.789	309.906	253.279	280.389	261.961	272.639	227.8	309.979	171.196	213.454	284.28	228.237	195.779	206.285	236.097	271.321	224.955	216.419	244.396	237.555		674.419	879.901	749.516	629.629	766.896	1202.81	1184.84	455.765
SETD3	SETD3:SET domain containing 3		147.751	104.835	155.486	110.992	127	113.143	158.508	92.3383	86.2428	132.74	163.43	125.01	94.8953	140.376	131.526	172.101	120.799	113.482	136.093	190.655	109.029	147.267	88.9902	147.484	138.014	101.322	124.968	94.0789	106.19	148.009	137.83	93.2077	110.535	105.165	118.124	110.159	169.29	126.137		479.361	567.731	601.008	402.109	371.97	386.924	400.463	740.583
SETD7	SETD7:SET domain containing (lysine methyltransferase) 7		119.026	107.975	110.593	75.0721	103.424	98.6723	109.423	103.459	111.05	123.444	82.8255	66.5025	104.427	86.2094	84.3802	86.1857	82.9123	79.819	136.987	104.843	90.3175	91.328	73.5191	69.7254	130.597	96.6685	104.296	82.0247	99.7668	106.808	143.342	99.5065	92.7312	124.55	73.8371	121.717	72.9563	98.6736		723.564	795.245	659.99	453.359	531.101	742.975	793.496	206.481
LOC643854	LOC643854:-		56.4118	82.6482	65.9305	64.8732	125.373	112.914	44.3296	113.192	103.895	86.0897	81.6827	59.7523	51.498	64.7602	38.0785	64.3708	50.5989	47.5994	50.7986	58.3195	85.8841	55.4221	62.2528	108.9	97.0606	85.8854	122.322	136.893	96.1402	70.9256	42.3122	86.7872	72.8873	57.0817	68.2368	71.588	60.1885	75.7806		148.433	152.229	118.591	240.485	98.6975	120.065	69.4383	126.36
TK2	TK2:thymidine kinase 2, mitochondrial		65.2479	83.3862	77.3562	65.8212	23.965	58.4221	73.3882	54.2101	82.4857	73.9535	62.2513	50.3221	65.9831	42.9634	70.8657	60.3683	62.2624	47	49.3746	58.5249	31.966	60.4896	65.6161	30.8355	59.6098	53.6448	44.4011	70.3089	49.3791	47.7078	42.2166	47.6676	102.978	47.7833	74.6706	45.4226	47.6824	58.1225		260.449	446.798	160.554	236.738	144.493	163.301	152.631	135.754
CIC	CIC:capicua homolog (Drosophila)		29.2888	21.1621	25.1014	52.6774	14.6232	26.3339	36.1487	30.7062	43.8355	31.4124	35.2865	25.2354	54.4879	30.4205	32.4188	26.8183	45.8156	30.768	30.0394	7.31475	53.3063	35.2445	36.4557	27.6077	25.7471	24.3829	40.3028	44.7558	29.7182	22.1706	26.978	34.3569	15.0545	46.7448	23.7087	33.9783	27.2317	31.8281		101.253	181.876	192.335	141.18	107.195	197.415	118.029	192.108
EXOC8	EXOC8:exocyst complex component 8		89.3575	154.169	116.34	104.115	133.612	89.1348	98.1488	88.4655	95.2614	99.8364	135.795	149.112	111.752	107.536	105.036	131.163	89.1799	147.02	73.4675	112.251	128.524	95.3967	80.7745	97.4402	96.3422	68.1027	84.473	79.839	92.2728	127.906	131.869	116.215	88.959	126.579	74.4398	89.7439	146.491	106.922		323.644	298.37	232.728	301.992	283.263	296.551	412.112	141.944
PLLP	PLLP:plasma membrane proteolipid (plasmolipin)		131.227	105.723	100.515	132.756	121.26	130.356	86.9614	103.731	103.795	99.3605	113.601	68.7908	146.228	71.3695	122.18	86.4406	154.697	95.3689	59.4485	65.8717	53.199	100.303	139.398	123.12	116.928	127.392	185.37	105.533	98.4115	84.5716	156.36	102.279	108.232	121.753	90.0466	89.3717	103.111	108.245		2214.35	301.611	285.601	305.456	228.19	539.367	197.779	520.179
LOC253981	LOC253981:-		158.88	130.927	96.4939	90.2039	145.419	120.792	79.6667	110.828	123.091	53.2854	116.051	177.546	170.92	136.349	156.701	191.968	127.779	159.824	106.751	176.239	100.577	150.473	129.359	72.4323	103.534	125.928	211.75	109.552	73.1853	109.39	146.58	126.234	113.8	163.518	119.616	104.777	120.633	127.326		1341.82	799.578	581.144	501.762	1700.37	757.55	1691.17	793.676
COPZ2	COPZ2:coatomer protein complex, subunit zeta 2		57.4415	87.5292	51.539	63.0804	47.4281	40.8984	35.2105	72.9831	47.5026	38.2185	53.8018	59.4421	36.3902	17.5088	28.2526	52.6106	24.0457	31.13	49.4565	46.7361	38.6566	16.6254	74.9574	30.2461	27.0202	22.971	53.4677	29.3659	33.6062	25.1815	7.77127	59.7559	45.1612	87.8446	99.3745	45.6277	74.7429	46.313		83.9562	154.565	198.98	147.361	88.8798	111.488	276.306	143.89
COPZ1	COPZ1:coatomer protein complex, subunit zeta 1		138.147	162.659	258.917	180.468	227.377	250.807	329.487	230.136	174.994	265.268	185.716	152.121	142.247	173.024	214.659	167.806	226.535	222.868	136.71	168.666	251.642	225.116	175.897	217.182	285.556	289.813	264.293	220.518	235.663	216.924	153.959	212.837	169.505	185.435	151.983	193.339	163.346	205.99		1325.38	723.348	635.638	1046.19	659.769	556.39	639.037	512.707
CIT	CIT:citron (rho-interacting, serine/threonine kinase 21)		63.7416	35.6627	46.6318	45.8832	48.9334	36.8304	60.1546	49.5978	58.6648	17.545	38.1814	39.4221	35.6999	44.5054	18.3765	51.4525	26.7339	37.1523	31.2885	47.7081	47.8746	31.4135	42.3047	54.3138	40.7707	31.2294	32.5516	42.8517	34.3743	29.6528	34.7326	30.3628	27.0637	80.4263	46.4703	51.8748	27.2479	41.0725		54.4468	66.7952	338.165	738.342	260.145	523.318	579.338	2074.54
MTF2	MTF2:metal response element binding transcription factor 2		103.737	117.427	111.349	87.7064	90.381	89.722	106.826	96.7468	93.4017	85.9628	114.925	102.16	101.001	87.3647	128.771	105.071	102.081	80.7744	107.956	109.315	108.969	91.4662	101.243	96.3078	97.2788	88.2655	121.089	102.482	109.333	95.3054	101.252	101.333	79.6544	113.865	98.0379	96.1655	113.661	101.037		181.261	251.998	388.871	198.497	372.738	302.222	152.477	432.296
RARA	RARA:retinoic acid receptor, alpha		4.68798	16.7231	4.64059	31.1462	2.48715	17.3271	18.3829	30.6159	33.7884	18.9256	17.6952	7.00265	22.592	36.9354	3.40806	30.3999	32.4207	3.59623	1.65711	25.6712	29.2881	15.6949	4.58009	4.38133	36.8918	17.1702	26.8119	21.9237	41.5069	15.3114	3.10237	14.7655	11.9771	3.98749	17.4201	13.3465	2.25371	17.3113		179.723	164.621	182.553	207.284	270.973	147.685	157.093	310.013
GAS1	GAS1:growth arrest-specific 1		67.5745	143	88.6403	102.917	100.766	55.7022	188.493	94.5146	122.82	94.9228	197.149	60.2514	79.7649	21.0127	68.1356	75.4164	32.2061	28.1926	52.0385	37.455	30.9669	48.34	50.2962	44.9657	24.7733	33.4645	48.3618	64.4034	81.3968	100.527	85.7315	37.7019	47.8612	107.001	31.8759	52.7207	23.7966	70.9502		172.38	734.541	584.307	108.542	309.909	329.021	959.396	201.401
EXOC3	EXOC3:exocyst complex component 3		100.387	75.9079	87.7286	117.31	67.1581	110.109	97.8438	142.228	78.3013	80.042	85.7956	59.6731	123.384	117.144	56.8124	46.6437	73.9705	93.3153	72.2453	54.5267	78.3499	61.9137	90.1975	103.953	97.5579	61.3159	119.683	67.0108	64.6124	96.6583	85.7066	91.4383	64.0842	85.5466	94.5676	75.2664	70.2957	85.0995		84.8165	271.627	160.565	199.828	125.072	197.057	139.796	154.901
ANGPTL2	ANGPTL2:angiopoietin-like 2		59.4355	29.4203	28.5914	26.8935	19.635	22.4553	20.2935	25.6413	27.8398	28.8257	35.3084	9.44273	24.4993	20.3339	44.6857	27.8565	17.7842	36.39	29.4052	32.0628	42.285	22.01	19.9667	21.8106	18.1451	26.2543	7.65557	15.675	28.1115	33.3696	39.6998	21.0054	17.7751	28.6775	29.7925	18.0559	9.54662	26.1253		264.27	508.009	355.113	110.572	281.318	168.277	405.26	165.152
EXOC5	EXOC5:exocyst complex component 5		135.909	124.318	153.395	109.375	145.931	117.14	107.847	128.841	98.2222	103.999	100.767	136.854	114.779	93.9227	128.556	118.103	108.692	127.171	105.291	140.536	132.691	126.462	119.776	142.509	176.722	88.5489	152.963	106.44	88.7684	132.502	157.322	155.209	107.077	189.989	134.308	108.447	110.137	125.122		531.65	450.572	582.629	663.559	823.228	518.715	315.227	1013
GAS6	GAS6:growth arrest-specific 6		26.1473	28.5492	42.1639	29.1871	14.776	27.9333	36.3076	35.4361	17.9018	30.045	28.566	53.211	24.707	67.5048	36.3484	55.1223	47.0723	22.7813	47.4401	82.209	49.7014	32.02	49.5556	47.1662	25.7341	14.2983	6.67373	31.1956	42.1901	53.6579	44.4541	25.4224	24.2026	66.3493	26.1911	29.8212	44.8162	36.9421		538.887	787.41	1172.16	593.824	612.271	843.056	1211.85	656.606
TKT	TKT:transketolase (Wernicke-Korsakoff syndrome)		245.048	163.023	220.477	342.401	337.764	248.713	276.981	412.916	215.054	297.214	179.47	226.58	183.89	199.272	223.32	122.518	226.762	386.831	178.222	132.198	128.896	256.328	192.533	187.302	262.799	226.19	264.804	287.383	371.892	168.971	157.792	242.366	161.956	177.12	144.076	164.056	212.577	227.721		381.336	893.697	1448.59	2381.8	1686.97	1385.96	1351.41	750.649
RCCD1	RCCD1:RCC1 domain containing 1		83.3592	55.7576	66.3398	73.2035	50.1009	51.4189	42.8193	65.0105	47.5977	63.2749	52.0715	40.7981	76.7675	96.2225	59.4593	56.883	63.2513	73.3447	44.5586	48.963	66.3173	37.6088	62.8008	77.2461	44.1252	47.8635	63.26	76.3406	41.981	56.0419	64.8298	63.6635	69.1756	72.6211	79.1559	74.765	14.3018	60.0892		133.567	143.359	102.408	199.262	103.836	100.651	121.414	126.841
GART	GART:phosphoribosylglycinamide formyltransferase, phosphoribosylglycinamide synthetase, phosphoribosylaminoimidazole synthetase		77.6488	79.7196	165.638	110.897	138.901	178.867	108.538	107.245	130.056	133.729	100.804	45.4953	69.6017	60.8633	87.0689	95.127	79.0562	100.063	65.2757	86.2485	79.0204	139.065	86.4194	121.031	103.537	123.876	87.81	108.036	89.8881	66.3583	67.3902	66.2432	128.552	79.7688	95.7806	113.01	102.837	99.445		157.166	343.519	212.615	172.482	218.644	149.552	165.302	133.753
AURKAIP1 /// LOC6435	na		361.575	294.412	410.234	397.206	367.628	453.652	357.599	481.759	371.07	470.611	191.699	339.189	255.525	215.87	321.969	292.831	280.223	292.371	232.832	215.172	212.717	333.259	360.569	372.961	468.989	316.18	389.217	300.377	281.403	261.288	301.512	432.166	236.818	262.443	277.415	359.064	405.224	329.055		607.87	1740.36	913.753	1163.13	953.364	773.693	910.192	942.112
LOC253970	LOC253970:-		143.991	127.169	185.398	141.516	278.171	147	204.248	144.351	164.362	186.038	190.962	143.539	160.703	195.128	187.037	222.58	177.034	205.461	212.606	231.022	121.54	192.435	230.685	184.572	171.206	292.892	166.346	243.394	251.634	254.252	229.2	165.097	173.304	127.735	108.322	206.302	194.45	188.154		140.005	991.524	950.168	2011.73	1441.56	2407.07	2237.57	3950.37
PAPSS2	PAPSS2:3'-phosphoadenosine 5'-phosphosulfate synthase 2		34.5025	84.6555	73.1667	101.127	64.2357	49.3307	77.5217	26.9194	70.2249	54.1666	63.9093	57.182	49.4612	46.8771	61.5501	62.0315	28.5784	49.7693	56.2916	56.3838	46.3507	67.795	61.9611	55.3525	46.4964	76.4295	41.5089	43.0076	78.6877	55.0317	27.4678	72.6205	68.5806	130.642	111.717	49.0982	76.2023	61.5361		741.933	966.097	1013.3	802.509	2220.08	1934.44	706.681	1131.62
OLFML3	OLFML3:olfactomedin-like 3		9.06687	17.2346	8.91407	10.6684	16.5695	14.4735	1.7185	11.36	19.227	8.45685	21.433	13.4486	13.8245	7.34815	3.39143	19.7546	18.996	1.74624	13.1466	16.3496	8.31169	18.899	29.1631	32.3525	27.0612	7.339	18.4366	8.99956	4.33215	16.7648	4.14964	12.5076	28.3602	24.4135	25.736	11.1319	37.232	15.1978		112.059	476.913	816.772	432.62	416.375	787.317	643.417	672.253
OLFML1	OLFML1:olfactomedin-like 1		65.4107	18.5085	26.6514	20.3694	26.9688	38.9478	15.4709	42.417	30.3803	22.8301	39.6853	9.32478	39.5568	22.0245	22.0946	30.6161	26.1232	21.2864	24.1919	29.5887	59.142	8.87829	22.4508	24.392	16.9313	26.0685	19.8481	19.5349	14.621	25.8576	33.473	41.8042	21.7351	21.5655	66.8992	11.1915	26.2905	27.9225		129.432	181.958	203.611	144.008	127.175	185.824	262.944	107.994
PAIP1	PAIP1:poly(A) binding protein interacting protein 1		245.716	222.669	286.464	191.907	234.285	166.425	173.607	254.797	208.756	208.849	223.039	243.218	183.978	292.684	231.748	242.599	149.016	155.006	198.395	213.624	210.687	246.311	247.449	221.441	237.094	213.139	214.549	178.789	191.3	240.395	132.913	246.704	186.236	194.584	209.629	272.284	256.543	216.941		704.456	521.927	478.725	591.27	334.691	295.102	633.917	352.211
CDKN2C	CDKN2C:cyclin-dependent kinase inhibitor 2C (p18, inhibits CDK4)		38.1839	46.5056	36.807	73.7246	31.1086	45.6216	45.2591	26.3469	34.5973	27.1245	25.1586	56.4484	53.9177	9.46531	25.4503	47.0339	30.8395	17.2344	36.5114	26.9416	42.2088	37.3325	54.7413	53.6726	29.4696	17.8497	64.9024	8.5781	15.7158	8.38526	50.3545	54.7526	25.6526	47.8065	22.4777	26.3359	112.563	38.0292		136.283	224.298	129.148	154.914	103.207	85.3969	147.345	193.019
IL10RB	IL10RB:interleukin 10 receptor, beta		98.5242	76.9182	131.062	113.492	116.116	145.184	137.363	126.432	140.697	104.448	100.725	114.315	108.212	108.888	116.723	130.549	152.831	111.93	129.929	101.511	142.515	132.03	118.414	99.2154	122.479	108.919	158.714	114.452	127.626	121.594	97.9478	142.617	124.299	109.194	116.28	99.2606	122.835	119.574		452.264	538.741	345.458	299.198	466.307	307.965	191.755	159.313
CDKN2A	CDKN2A:cyclin-dependent kinase inhibitor 2A (melanoma, p16, inhibits CDK4)		18.6895	19.5573	40.0507	34.7378	38.8359	71.0446	14.8172	34.3501	25.7948	36.7895	14.9266	30.4232	33.3057	25.5705	11.4804	19.2738	18.6925	23.232	14.7382	18.3538	13.7976	30.3947	18.1239	37.2538	65.6016	30.5625	47.2427	19.2606	23.5049	19.5076	24.0329	23.2846	15.0063	22.2569	38.0033	11.1531	25.9433	27.2863		229.754	50.4396	107.077	106.913	94.4872	76.8434	78.0776	352.944
IL10RA	IL10RA:interleukin 10 receptor, alpha		50.3597	21.4114	19.0559	36.1112	68.521	22.5586	51.6186	70.2747	43.8004	78.4213	26.7408	23.3092	31.3483	58.7223	43.1524	49.2731	34.7193	26.1828	38.1844	11.7539	35.1946	25.1085	43.3213	36.6337	71.2949	27.3851	58.4714	39.9306	65.1553	32.1174	33.6226	51.5338	40.8962	35.0251	21.1678	53.9597	4.37917	40.0194		81.4986	249.891	250.398	283.352	390.895	231.035	582.361	169.868
G0S2	G0S2:G0/G1switch 2		133.726	45.4815	113.895	130.355	78.4281	75.2445	170.998	104.601	87.9566	200.6	81.8389	91.0395	57.1552	103.181	136.857	98.8211	172.661	83.576	106.242	95.8827	61.8622	153.802	136.614	128.235	222.984	84.7338	59.1883	96.734	151.384	152.272	71.0599	107.531	84.9779	78.0631	79.1522	118.365	66.1503	108.693		224.37	887.79	217.626	191.739	2070.77	416.789	246.656	363.297
RPL26 /// LOC400055	na		185.436	289.011	216.18	221.168	183.827	122.614	214.146	153.512	201.493	122.339	196.576	182.032	250.829	123.152	120.07	223.644	66.8366	128.8	139.787	160.567	204.974	147.351	240.185	246.673	115.393	134.406	138.857	104.031	194.593	137.083	201.667	205.78	154.626	347.658	216.18	197.293	357.5	185.034		1340.13	3704.8	1945.77	3155.13	2467.98	2226.13	4372.24	1157.73
GATM	GATM:glycine amidinotransferase (L-arginine:glycine amidinotransferase)		76.6169	135.988	102.829	64.6198	43.7477	53.1293	63.7461	63.6173	27.9971	52.8018	133.597	91.2632	73.7004	29.5789	51.7085	81.8358	37.9467	48.1936	34.4743	56.4563	73.0632	50.7035	113.793	47.5901	25.8663	28.0819	75.9167	16.7323	28.4987	80.9347	64.2587	31.7266	59.5385	104.085	51.0748	51.7065	141.31	64.0197		491.286	202.583	214.788	51.799	102.182	134.966	133.346	126.77
OSTM1	OSTM1:osteopetrosis associated transmembrane protein 1		107.878	93.273	184.529	185.034	160.651	136.298	125.96	103.605	191.008	151.815	97.0685	144.249	105.329	225.507	107.622	142.82	99.0175	126.34	99.9099	159.562	106.826	150.601	105.344	166.001	120.003	115.72	102.961	104.834	123.3	127.269	85.4939	112.189	82.2303	163.425	166.953	114.512	165.841	131.378		184.069	309.324	291.859	248.161	394.49	323.219	232.369	67.6297
FAM49B	FAM49B:family with sequence similarity 49, member B		72.192	142.379	123.803	98.9645	100.91	93.7197	95.5062	74.4823	109.93	112.827	102.041	113.019	82.8514	111.895	76.9065	106.09	109.947	109.702	65.901	85.4599	65.5994	95.1333	91.6401	78.8836	133.832	58.7306	103.612	67.5348	137.396	72.3625	110.864	84.1417	103.525	153.905	69.6055	91.3688	68.1468	96.6164		323.485	393.536	378.81	364.577	779.256	387.017	452.759	185.199
TNC	TNC:tenascin C (hexabrachion)		175.626	286.444	254.096	421.957	272.064	67.9724	223.344	194.198	208.556	89.2384	274.831	100.715	146.285	71.4376	31.6204	48.3437	32.7591	61.7762	56.1312	45.4795	95.9048	65.3876	395.053	61.1949	32.5254	45.9138	85.8754	48.7385	66.2025	78.9393	59.2196	128.001	311.894	146.498	156.271	235.109	253.529	144.031		71.3366	3335.17	801.432	387.092	1545.28	850.111	2005.4	382.386
ZNF419A	ZNF419A:zinc finger protein 419A		79.5027	63.0503	55.0591	80.0324	62.9806	61.8651	88.2508	44.9125	52.4786	73.2386	72.328	49.9764	57.2403	74.4469	78.358	57.5557	51.4956	78.334	80.931	70.3251	75.0365	48.1716	61.9104	62.6117	70.3597	87.3088	77.2153	88.0122	63.9175	50.0852	59.2385	91.8076	43.309	48.0351	63.8377	72.1973	72.9396	66.7123		87.6214	136.8	136.831	124.755	113.989	128.956	129.124	324.504
FLJ39349	FLJ39349:-		33.1932	42.0099	49.3402	51.4507	28.9324	36.6877	26.6724	17.9113	31.5192	22.3673	27.621	20.0257	61.143	31.6822	29.1296	44.6688	25.2705	33.8303	46.4401	26.8561	27.1725	25.3876	46.5285	20.6202	34.0376	13.6297	27.8674	38.6279	21.0697	22.8353	40.7455	26.3398	76.8672	30.1052	48.8889	32.3624	31.6724	33.8246		159.185	159.983	104.388	159.828	87.0862	155.992	117.081	124.147
CFL1	CFL1:cofilin 1 (non-muscle)		859.626	690.312	641.267	870.022	736.548	1060.28	702.742	1179.29	758.015	1268.42	636.751	699.002	727.482	351.493	818.665	727.359	721.73	589.526	530.671	658.958	877.278	725.812	802.705	608.458	1219.33	789.27	847.442	574.848	1060.4	367.952	334.907	809.174	851.861	462.355	786.739	641.708	858.44	752.617		7486.42	6552.39	7472.1	6394.95	6849.35	5905.13	8013.88	5365.15
PLS3	PLS3:plastin 3 (T isoform)		195.713	215.149	231.696	206.262	258.095	213.432	232.068	146.528	222.633	126.386	309.542	148.131	283.447	189.598	122.846	200.475	134.578	161.207	112.612	216.31	112.925	126.286	231.293	139.474	116.175	93.1441	226.401	109.169	136.394	187.844	217.897	179.101	196.924	302.291	156.091	211.93	245.084	186.895		2895.62	5016.95	4250.91	3714.63	3732.8	2752.28	3754.96	1338.47
PLS1	PLS1:plastin 1 (I isoform)		184.848	243.526	261.827	149.895	135.3	244.842	141.338	176.621	178.985	203.078	189.546	206.251	145.328	153.03	97.8712	290.425	192.964	233.148	140.997	195.18	141.835	229.164	187.944	181.846	194.302	170.481	239.727	168.744	163.592	210.017	94.3621	236.438	279.622	225.988	198.884	168.828	215.333	191.138		2706.51	675.472	474.879	574.997	212.438	423.699	634.489	90.4811
MAP2K2	MAP2K2:mitogen-activated protein kinase kinase 2		25.3536	18.2324	15.1793	47.1921	28.0351	31.107	14.581	31.5388	33.1194	57.2902	13.4791	34.409	9.68907	35.8463	37.452	15.317	60.2958	30.1468	44.7321	31.4445	29.5443	40.0079	62.1508	26.3808	62.608	21.7537	52.013	37.1262	71.0221	36.4066	27.3707	54.9152	45.5439	32.3857	13.9768	38.2306	1.2081	34.2455		261.601	277.099	379.259	530.641	363.016	260.746	365.851	561.846
COL27A1	COL27A1:collagen, type XXVII, alpha 1		66.1601	52.4951	32.7359	42.081	50.7803	41.9899	50.0712	52.8484	34.6668	20.5806	73.7856	18.5995	99.6707	75.5977	63.8446	45.7354	67.8638	60.0907	60.61	92.6107	98.0948	34.9611	51.764	37.0207	33.1141	33.5018	35.7424	51.8414	49.3944	57.9712	103.114	18.5401	60.2066	36.3618	27.633	48.4447	26.8626	51.551		150.524	113.764	115.05	120.717	151.194	78.4285	156.37	391.776
TOM1L1	TOM1L1:target of myb1-like 1 (chicken)		53.1241	100.995	117.323	74.5839	62.5916	78.179	66.5814	55.1111	80.3911	52.3467	66.2227	42.5874	62.5079	50.0889	56.1743	88.703	65.979	77.3137	81.9498	85.6728	39.1778	110.168	75.4987	74.9972	92.8139	73.7695	97.6285	60.1612	69.3421	73.4717	44.8994	95.1524	110.338	64.8146	67.7441	72.5984	103.512	74.1761		466.817	308.859	155.749	378.116	159.867	250.083	224.952	180.962
FKBP8	FKBP8:FK506 binding protein 8, 38kDa		2.79958	44.1116	95.9723	102.587	78.2879	96.6392	76.4556	136.163	77.0179	141.92	34.0461	41.1166	32.1033	30.1347	54.2327	27.106	18.4198	24.5746	27.8252	19.0505	45.5253	84.1694	46.3372	97.6436	121.805	82.421	92.9846	35.1247	126.76	18.3178	60.5889	40.5535	29.5474	32.5155	29.3322	39.9949	37.3563	58.9605		116.115	102.732	131.949	217.415	127.418	139.444	16.7518	213.543
FKBP7	FKBP7:FK506 binding protein 7		32.4875	31.6208	39.3328	20.5159	33.5487	27.3565	22.5375	28.2232	27.403	19.1237	43.0787	34.111	38.7553	20.8684	21.1336	36.5406	26.8602	33.9592	39.6909	40.5345	26.8923	20.9463	38.6473	41.2127	12.6061	13.4039	33.4741	22.1675	30.0441	43.1675	27.1149	28.3853	36.7415	41.2783	27.0027	25.9274	7.87423	29.5829		108.757	220.832	192.125	98.8958	86.819	80.9459	149.861	53.069
C8ORF53	C8ORF53:chromosome 8 open reading frame 53		34.0621	23.6034	33.3463	18.931	24.1413	23.5227	32.4108	10.7608	36.0195	36.9187	38.3521	15.2172	24.0915	43.496	15.8066	35.9007	32.1187	24.2313	28.5721	27.9859	30.7588	39.1346	24.5963	46.1707	38.1094	36.5736	43.4153	18.2441	28.8046	23.6666	19.3066	25.32	28.9625	25.0073	39.5008	25.2699	52.8042	29.8685		136.314	143.037	314.432	148.868	202.672	181.55	132.888	75.6506
FKBP5	FKBP5:FK506 binding protein 5		181.624	119.319	69.3071	100.958	139.096	133.991	95.2114	168.745	194.968	169.236	193.073	80.6761	130.627	121.368	72.4203	71.8387	152.582	142.539	166.692	55.6275	64.0654	77.7467	107.363	141.193	111.99	134.95	69.5681	87.8135	153.606	191.19	94.1668	150.25	123.929	210.538	124.717	177.26	112.176	126.822		720.788	1058.88	3868.2	1978.74	2618.27	4658.6	391.587	189.21
CNP	CNP:2',3'-cyclic nucleotide 3' phosphodiesterase		137.514	152.819	183.067	225.219	119.712	187.426	142.68	146.554	136	221.914	157.624	154.475	126.226	146.592	160.339	130.923	143.657	139.084	145.966	124.006	107.845	202.015	175.764	91.155	246.474	174.041	183.718	134.281	160.021	180.557	127.877	179.773	153.536	144.377	118.692	162.957	180.679	156.907		276.171	645.327	394.272	450.092	273.565	193.375	473.793	220.034
CNO	CNO:cappuccino homolog (mouse)		85.1858	58.2531	56.2791	73.7365	68.5125	61.1248	50.0463	60.5064	71.1605	57.5799	53.638	37.2789	39.5433	33.6922	71.3766	50.3013	44.2563	64.8991	55.1005	26.5504	50.4044	53.422	39.3667	71.4225	77.5781	57.8366	67.6144	52.1181	53.6786	50.7268	40.365	78.0872	62.3192	45.4336	54.3383	43.2273	60.5391	56.1486		179.245	194.309	235.311	202.82	190.585	158.308	173.351	65.9015
CD300LF	CD300LF:CD300 molecule-like family member f		33.9823	35.7641	45.3675	65.7811	42.6752	24.8645	55.9238	113.374	64.5099	129.824	41.5671	37.621	22.5778	37.8848	12.3909	41.0804	2.43073	20.3081	16.951	41.2995	61.0426	16.3394	32.6217	59.1478	102.235	54.3674	49.3235	64.7295	128.257	53.6148	40.3146	61.2231	15.1406	23.0822	34.8153	29.4288	14.1131	46.648		31.5583	158.263	238.638	300.848	141.401	218.072	234.805	126.367
PLTP	PLTP:phospholipid transfer protein		67.5246	92.0458	126.305	118.366	160.512	238.727	126.518	151.259	215.618	351.894	101.319	68.5901	126.434	65.8405	47.3528	29.1772	61.5831	61.2549	72.3748	45.738	139.636	86.7766	43.1271	163.138	236.334	94.8142	118.567	230.017	121.971	50.316	141.513	82.7756	94.3738	55.5217	66.459	30.2714	101.56	113.124		124.839	459.921	706.992	1039.73	528.185	308.79	670.269	186.447
C8ORF38	C8ORF38:chromosome 8 open reading frame 38		34.9442	122.541	66.7889	68.9404	107.649	76.0239	93.2103	65.8853	52.7665	60.1511	93.2209	171.494	112.729	83.8598	70.1132	130.196	116.703	70.6364	103.829	107.5	64.9634	103.037	106.198	89.7111	51.837	68.9202	78.6066	82.8384	82.3669	118.529	101.194	84.0839	85.1458	87.1633	95.2555	82.0281	134.72	89.886		108.652	209.172	147.055	286.544	227.645	117.802	235.426	169.832
COPS4	COPS4:COP9 constitutive photomorphogenic homolog subunit 4 (Arabidopsis)		122.924	202.082	232.36	149.32	237.328	189.526	186.026	167.081	202.751	197.612	129.836	166.036	147.582	150.197	122.548	236.885	144.692	197.153	178.336	164.758	154.911	218.264	162.967	238.653	189.458	162.679	176.28	158.621	181.709	142.271	181.146	171.004	202.58	193.958	177.241	179.925	195.255	178.701		255.91	935.327	470.634	561.577	467.416	412.226	624.439	194.051
COPS6	COPS6:COP9 constitutive photomorphogenic homolog subunit 6 (Arabidopsis)		86.7692	97.7274	86.8568	100.157	108.553	132.706	91.075	81.666	80.736	101.413	98.1517	180.052	68.0067	80.2738	122.374	134.686	61.6455	105.326	102.176	121.152	84.5311	121.831	121.898	90.9749	91.0795	127.213	64.2195	62.946	97.9753	69.8294	63.6068	108.793	111.207	114.354	164.78	170.767	138.183	103.938		172.233	387.229	198.045	258.929	176.153	189.651	180.922	220.509
SYNJ1	SYNJ1:synaptojanin 1		40.6739	47.5668	32.1636	27.927	28.4639	30.4687	27.8089	17.0973	42.558	34.626	28.2527	8.3734	34.8538	29.9073	17.6869	19.4654	16.6106	26.9121	27.5641	27.5967	21.8028	22.1025	17.5134	16.4627	14.9532	21.8259	36.39	23.5819	18.6943	14.6758	31.6949	28.716	11.1443	17.5567	30.6399	24.0424	15.8163	25.2484		69.6213	103.916	98.1766	107.341	131.272	149.31	353.619	81.3228
BCL3	BCL3:B-cell CLL/lymphoma 3		65.9859	40.8168	80.9233	113.723	101.943	234.396	111.317	249.425	127.234	154.741	98.4323	72.0088	108.04	51.5228	46.8367	34.8413	56.553	84.4999	65.9363	47.787	82.4565	89.2206	62.1965	46.7178	123.218	163.717	191.755	118.931	107.305	69.2126	49.5406	172.372	109.149	65.8914	51.7695	147.181	138.222	100.968		101.851	363.762	86.3178	110.463	555.97	172.3	156.114	182.073
CPE	CPE:carboxypeptidase E		57.1755	27.6809	13.8459	29.6737	18.6213	32.4002	14.002	53.7738	40.1581	71.4041	19.4516	31.4633	8.64998	21.0226	66.3879	27.5567	17.1759	27.9723	14.3548	47.1643	24.4506	18.2171	58.6906	19.4717	41.3337	26.8077	35.5221	19.2936	39.5153	29.0189	27.8494	14.5367	39.409	35.8716	14.6449	29.0144	31.6633	30.9526		771.905	1647.41	522.024	311.17	424.162	479.82	1233.02	152.621
C8ORF32	C8ORF32:chromosome 8 open reading frame 32		49.6372	27.3905	63.9274	46.8241	48.2478	99.7339	61.0797	55.429	28.1827	35.3718	70.2309	46.9988	43.4383	20.7464	56.1211	24.069	37.6665	40.2754	33.6385	23.6848	32.5494	62.6511	24.1882	44.305	41.4866	55.7787	62.4538	35.082	36.4311	48.0597	32.1018	44.3327	63.6125	60.5265	28.4491	34.731	90.2098	46.2066		83.4678	157.087	181.072	149.972	168.825	138.658	200.531	136.402
IGKV1D-13 /// LOC649	na		29.8337	39.5079	30.3838	19.9673	26.1785	1.47212	11.6081	40.8904	23.9092	16.9509	18.5708	14.885	24.151	1.63811	14.3296	6.08238	1.06076	9.18835	0.952135	2.79145	17.7429	12.2413	18.8741	14.7206	12.7548	13.418	13.2309	13.5261	18.5966	8.60459	25.9136	17.0521	8.01363	35.4417	9.37779	33.8818	31.3005	17.2714		1162.26	683.616	443.402	3543.92	2428.46	4378.65	3992.18	281.836
C8ORF33	C8ORF33:chromosome 8 open reading frame 33		62.0745	23.4788	62.0306	62.5294	64.9203	55.6396	91.8633	58.1647	72.3278	52.8556	30.2431	36.1175	47.1355	29.5629	35.3595	32.6859	51.8529	29.5597	53.2188	75.2369	81.7079	59.6591	48.1378	42.8758	82.6718	56.6251	53.0718	56.7321	68.5797	65.1327	28.9924	54.2367	51.5732	82.9979	35.7097	47.8974	74.8672	54.5493		118.018	166.391	242.262	236.467	195.348	194.213	124.326	77.4669
CPM	CPM:carboxypeptidase M		105.744	121.497	130.253	117.545	109.79	151.944	182.49	174.59	214.476	164.049	144.046	81.1752	156.378	173.641	142.383	114.462	156.553	178.78	157.697	112.623	227.188	166.612	168.568	218.364	151.372	225.918	231.753	207.707	163.539	141.719	113.097	137.407	150.14	171.342	129.735	134.355	128.238	155.599		297.887	199.475	1697.18	1111.04	766.352	1760.5	120.236	1456.67
MOBKL2C	MOBKL2C:MOB1, Mps One Binder kinase activator-like 2C (yeast)		35.3772	26.9796	75.8123	79.1521	55.9833	75.7006	61.615	64.8817	71.5692	56.4416	53.0746	69.0748	64.8827	47.0885	63.9954	13.8803	22.3259	41.6179	50.2497	66.8527	64.9805	53.741	74.3929	51.304	78.8333	57.3196	54.9269	68.0464	81.0326	46.733	29.8257	71.4126	72.5143	59.9213	88.422	84.7883	48.4053	59.0042		158.419	164.883	94.7816	131.574	171.139	120.131	90.4464	180.195
MOBKL2B	MOBKL2B:MOB1, Mps One Binder kinase activator-like 2B (yeast)		64.4711	24.3023	15.1873	23.5284	46.1852	21.2566	20.7932	18.4373	22.0835	31.2573	47.8291	38.6839	49.6831	45.3554	22.6507	46.5773	19.0393	35.4574	29.6425	74.9414	49.6104	23.6227	23.9531	51.4458	28.3834	6.07636	33.8583	33.4894	36.1596	35.639	38.2892	34.27	15.5989	17.1248	21.6372	20.3079	44.8057	32.7469		539.332	255.168	209.92	138.836	115.324	304.601	307.942	191.994
MOBKL2A	MOBKL2A:MOB1, Mps One Binder kinase activator-like 2A (yeast)		55.5218	45.6229	44.9953	80.7597	54.5412	51.9105	57.4355	77.9777	98.8303	95.1101	56.1129	37.7022	77.3006	54.8488	58.5668	64.5014	54.8564	45.246	37.7391	52.6437	45.3852	70.1094	40.6436	39.5895	51.7814	41.9321	87.2886	53.1676	138.042	58.4302	56.1297	40.6944	56.1454	77.7617	91.4802	61.7433	78.6125	61.9232		97.519	260.077	270.699	351.945	343.354	331.157	170.489	165.019
MCM7	MCM7:MCM7 minichromosome maintenance deficient 7 (S. cerevisiae)		105.181	71.0453	79.6213	102.705	92.5978	123.338	146.147	116.594	122.188	72.3077	98.6204	100.812	98.8205	52.2797	104.701	116.211	52.148	59.5211	111.334	72.7014	126.541	107.305	97.3261	85.63	122.814	113.432	123.009	130.39	116.624	102.403	72.3376	82.9995	56.1919	71.3204	93.2294	108.373	73.8008	96.827		124.942	271.495	143.801	182.778	148.886	173.707	180.135	281.836
HLA-A /// HLA-H ///	na		144.792	148.029	384.947	248.544	377.972	628.194	183.068	356.74	315.743	295.542	200.804	317.762	178.355	175.094	144.914	264.732	224.417	150.673	193.919	147.428	170.926	218.897	190.412	360.05	440.055	167.871	258.608	211.154	258.524	182.706	174.287	240.521	211.277	112.779	362.325	373.318	249.994	250.415		1089.35	2409.97	2186.26	1182.36	2017.87	1423.93	652.23	879.688
COL14A1	COL14A1:collagen, type XIV, alpha 1 (undulin)		2.46139	4.28774	5.66002	6.80911	6.6476	0.611064	19.1665	0.773666	0.455722	6.58065	22.0848	10.4259	0.500917	1.65559	7.45059	1.86987	10.6603	1.58369	0.926852	19.2884	4.10567	0.263811	5.40808	8.59328	0.454133	0.278199	0.739671	5.15137	0.268334	16.335	5.12287	0.934166	5.8798	2.17398	0.281224	1.30919	32.8587	5.94751		89.6231	101.977	515.726	346.171	176.201	175.319	2124.81	230.641
THBD	THBD:thrombomodulin		31.62	29.7895	24.1675	76.5418	31.5791	25.8286	71.2443	68.2159	60.6736	106.041	43.041	25.2608	49.3546	37.743	12.0139	32.918	20.333	33.2764	19.5428	43.3457	12.4819	43.6223	22.7386	48.7859	43.128	26.5691	31.3742	38.8388	148.894	47.2444	47.2341	36.4809	23.9373	25.4055	20.9481	32.3382	21.7375	40.9267		190.592	321.963	309.569	209.618	1434.55	605.218	1034.63	291.206
VPS72	VPS72:vacuolar protein sorting 72 (S. cerevisiae)		50.6714	25.9631	52.9744	48.6943	33.5479	62.9064	38.4762	36.33	39.6138	46.5353	51.1352	26.3452	43.5814	38.1945	44.7585	41.757	17.8206	31.602	17.0289	26.9376	46.6106	30.2118	38.3119	55.449	33.739	36.1033	55.0237	50.4512	55.6939	48.0849	24.2765	37.9536	19.6939	22.9632	30.9028	39.9183	27.4077	38.5857		217.027	231.486	258.509	378.606	226.739	181.637	306.575	237.007
TSN	TSN:translin		259.995	250.127	246.679	230.253	215.648	234.599	213.177	189.105	193.154	170.85	229.211	236.981	187.006	187.32	245.616	303.934	255.825	265.128	204.93	234.365	230.273	232.08	268.518	189.051	160.54	184.364	245.522	198.609	183.694	212.819	209.016	156.546	270.945	243.374	237.564	267.902	348.432	226.842		642.563	638.939	670.12	601.045	534.236	633.161	800.684	297.718
TST	TST:thiosulfate sulfurtransferase (rhodanese)		129.187	156.192	160.945	146.142	194.988	257.569	227.011	144.311	169.331	222.336	144.904	223.86	158.452	123.731	138.971	168.88	68.5057	139.726	100.473	132.916	109.688	135.602	163.332	113.148	159.082	139.667	74.1227	129.89	239.418	142.194	141.538	163.016	115.113	157.307	105.942	172.973	196.614	153.164		1130.06	633.667	336.995	579.92	230.012	490.493	376.404	739.428
PPAP2B	PPAP2B:phosphatidic acid phosphatase type 2B		133.486	181.257	160.816	237.284	171.701	163.154	202.269	132.86	184.439	165.086	221.869	147.584	116.04	69.6297	102.388	124.706	67.0837	90.1628	84.7152	165.401	118.03	89.5644	173.91	99.1788	101.695	107.749	96.4495	108.875	110.055	95.6687	109.089	131.438	168.158	135.866	114.786	161.209	222.919	136.934		526.588	569.38	915.444	941.615	2779.27	922.06	535.035	883.474
MCM3	MCM3:MCM3 minichromosome maintenance deficient 3 (S. cerevisiae)		66.1489	103.593	121.443	89.0469	104.865	100.649	139.313	80.9359	130.399	135.022	112.599	86.9981	43.1497	71.2361	78.8984	104.084	99.4782	118.465	99.6153	106.959	101.665	110.612	117.255	78.8412	86.4357	93.7508	68.5848	95.0114	110.38	98.7002	78.4886	70.5113	94.7446	80.267	89.4011	153.244	119.094	98.3753		172.643	197.373	162.848	200.965	187.712	161.013	506.902	148.551
MCM5	MCM5:MCM5 minichromosome maintenance deficient 5, cell division cycle 46 (S. cerevisiae)		3.36514	1.74948	21.9253	8.81326	20.7032	34.5922	6.99147	6.73466	27.433	30.1498	15.034	17.5733	2.9747	3.63753	9.06959	17.9575	2.33019	15.3165	7.4827	23.8293	14.9963	30.1756	11.2593	19.7685	23.7491	15.0328	12.9513	25.5013	14.4801	3.20416	25.4947	25.6181	10.6084	11.6599	10.6465	21.8127	6.59935	15.1681		68.0728	242.54	154.544	186.913	142.423	136.151	225.068	191.921
MCM6	MCM6:MCM6 minichromosome maintenance deficient 6 (MIS5 homolog, S. pombe) (S. cerevisiae)		31.1811	62.8277	44.1647	51.9651	48.2998	63.2547	56.4366	27.7154	52.7521	66.6921	41.4505	66.1099	45.6433	48.7543	51.0116	23.7971	31.9157	21.4386	50.8895	38.1289	42.3913	64.1697	56.8798	43.7097	49.0196	52.2652	43.4228	41.7675	57.7161	42.1315	45.1254	46.0688	63.5852	45.1815	45.8333	65.4142	40.2072	47.8194		188.575	609.327	378.737	381.96	499.214	325.39	570.656	394.306
CRK	CRK:v-crk sarcoma virus CT10 oncogene homolog (avian)		80.3348	118.332	143.863	118.034	111.099	137.935	179.621	178.678	186.899	174.759	134.885	146.9	112.889	102.501	105.784	104.04	151.535	93.358	136.658	86.2056	79.9871	157.362	117.617	108.815	140.968	117.335	135.105	131.735	170.631	118.78	147.151	95.5625	152.458	156.083	130.346	177.538	127.302	131.597		523.691	513.896	484.233	658.25	569.814	653.458	388.832	426.445
MCM2	MCM2:MCM2 minichromosome maintenance deficient 2, mitotin (S. cerevisiae)		58.5072	55.6197	96.1411	72.1429	80.0068	86.5685	83.0092	81.9773	90.9946	78.289	49.9674	56.4425	57.8617	103.215	37.821	73.5259	88.6148	116.605	104.356	100.481	99.2039	89.5629	51.0473	97.3429	87.6278	78.9327	72.0987	61.0592	97.0829	71.2966	69.6254	37.6092	68.5741	60.1886	77.5499	79.8858	68.9333	76.7505		19.982	140.483	59.082	93.9474	111.485	58.711	91.3736	97.9599
DKFZP586I1420	DKFZP586I1420:-		178.598	135.744	121.466	127.127	138.497	131.176	127.216	114.185	146.452	117.698	170.276	145.373	138.098	190.389	158.723	130.797	154.487	129.198	184.023	124.804	162.961	138.923	160.42	112.548	128.099	133.982	148.726	165.017	161.33	176.678	151.225	136.189	94.6894	138.691	143.173	143.578	121.12	142.748		289.023	165.819	241.601	322.412	212.942	226.142	251.557	941.56
CEBPA	CEBPA:CCAAT/enhancer binding protein (C/EBP), alpha		4.11695	13.9101	20.1011	31.9278	29.5414	13.7516	40.8234	23.6126	24.3791	32.4763	22.3278	52.5184	21.9295	21.6731	12.8658	32.503	28.7371	20.9874	23.1294	35.6906	26.2069	19.2908	17.4671	19.8819	46.1031	23.5434	48.1061	9.74551	59.3084	25.5152	17.4746	28.5388	7.9697	34.0978	15.1628	28.5408	12.2368	25.5728		136.886	127.431	237.794	346.928	189.028	375.35	251.06	940.641
LEPROT	LEPROT:leptin receptor overlapping transcript		291.356	221.349	420.829	279.654	309.671	294.176	278.144	406.296	439.955	607.963	246.611	234.478	161.389	230.006	247.048	313.894	290.191	255.307	210.075	278.183	292.778	422.257	272.997	226.713	357.697	371.615	386.668	433.856	641.112	290.015	133.951	194.142	223.441	193.996	322.764	325.19	288.789	307.961		1524.99	654.138	1365.69	973.235	1201.34	1316.08	1286.78	1501.97
CEBPB	CEBPB:CCAAT/enhancer binding protein (C/EBP), beta		689.994	590.923	427.637	455.322	419.032	544.599	617.302	504.466	519.459	556.278	611.365	782.792	631.161	772.937	582.44	623.961	587.756	632.82	655.475	630.45	597.156	468.009	484.274	487.878	610.869	518.145	325.169	467.482	578.416	582.404	451.032	622.824	568.624	519.516	538.649	725.735	756.253	571.314		1847.66	3169.68	4077.61	4074.16	6234.36	3893.59	3622.59	1866.41
CEBPD	CEBPD:CCAAT/enhancer binding protein (C/EBP), delta		252.309	271.939	264.849	236.424	385.731	459.945	292.434	244.082	233.846	224.843	171.522	378.101	374.084	318.995	190.942	273.127	219.605	227.481	233.296	262.569	264.303	227.931	194.904	246.256	503.683	229.479	351.627	203.601	242.472	160.364	273.535	291.537	350.594	210.387	230.528	491.907	334.608	279.023		883.654	1666.8	2832.93	3695.07	5484.64	3937.88	3238.13	2069.89
DGCR14	DGCR14:DiGeorge syndrome critical region gene 14		82.0445	129.358	38.2814	35.797	69.2195	67.7426	62.0577	58.8109	29.0009	74.1046	39.1607	76.2638	59.0278	71.3587	137.758	49.1024	32.3068	41.9713	37.5793	63.243	43.0546	38.8058	70.5385	60.4049	37.327	43.4703	61.1406	46.1153	56.5099	59.696	40.2746	61.4539	40.7042	31.2927	38.242	68.4187	66.5302	57.2478		112.917	178.307	131.093	203.82	125.247	142.655	184.539	211.12
VPS4A	VPS4A:vacuolar protein sorting 4 homolog A (S. cerevisiae)		130.383	97.1018	106.915	98.9311	65.822	68.6419	84.0353	110.795	87.0317	127.36	67.1209	92.7591	110.091	53.1103	66.3923	77.5358	74.7035	84.3526	86.462	82.9514	109.445	85.7486	55.6458	102.803	128.377	93.3884	66.9005	93.1283	81.1026	71.1929	92.9616	113.581	74.0958	90.3498	78.8166	65.4313	73.8924	87.8204		239.153	564.176	201.429	235.699	273.439	184.486	243.468	367.152
PPAP2C	PPAP2C:phosphatidic acid phosphatase type 2C		55.3181	64.3671	186.761	86.1778	124.429	201.854	75.0551	155.509	139.153	146.756	47.2139	76.3181	43.2543	63.7938	51.2759	64.6935	85.7176	64.8237	47.1732	52.6932	51.1532	105.425	99.8185	116.088	172.782	207.846	127.465	104.846	102.028	70.5591	67.961	78.091	51.4199	65.2172	53.5646	84.5728	109.522	94.6134		280.801	97.4849	143.048	146.025	63.4395	92.7949	97.7419	104.473
TENC1	TENC1:tensin like C1 domain containing phosphatase (tensin 2)		73.631	61.1435	46.9935	71.6192	44.8461	65.4534	50.121	71.1952	68.1828	80.7058	59.0167	58.5384	41.7935	48.8302	29.3075	51.3226	54.6285	39.6489	59.6115	44.6156	69.222	73.7701	75.3514	42.4841	38.3691	56.7853	98.7748	40.1681	81.821	51.5327	49.0786	106.953	56.1712	33.5123	54.8323	45.1696	81.6086	58.8327		146.581	75.3226	266.231	245.572	280.398	618.292	199.074	319.884
HDAC6	HDAC6:histone deacetylase 6		113.484	56.3323	122.371	162.829	79.2989	115.995	126.333	83.7891	86.9484	67.9838	96.7676	67.0226	61.4042	108.731	100.577	89.8575	51.4173	65.1704	58.2668	103.728	67.1529	126.021	51.6622	71.6175	115.691	109.732	66.287	127.047	117.242	73.9219	70.8404	87.0578	100.265	91.5445	69.2286	69.1956	79.5239	89.5226		233.278	314.825	270.066	258.446	323.85	246.73	221.851	378.915
NFS1	NFS1:NFS1 nitrogen fixation 1 (S. cerevisiae)		64.5539	44.1224	45.6661	31.2586	56.6696	55.313	63.8394	65.9037	59.3336	58.5272	54.1377	37.5276	46.8463	56.8727	37.2627	58.2447	44.5258	39.9946	38.7292	48.8853	58.8863	40.4142	39.1486	39.9125	40.0203	53.6821	51.8818	58.691	44.7007	47.5556	81.1624	49.4001	30.8043	44.17	58.5604	60.6647	63.6468	50.5815		124.308	156.162	158.056	118.017	95.2638	105.534	129.959	240.298
HECTD3	HECTD3:HECT domain containing 3		179.155	95.5523	68.3967	84.5298	71.8042	77.4952	62.5213	94.6711	68.5773	98.9928	139.29	126.978	147.565	139.722	75.0565	108.829	78.5259	101.993	110.91	115.689	118.626	51.2976	114.827	40.2011	92.5726	56.5104	114.187	66.5435	71.2009	70.6363	91.3426	155.826	110.352	89.2016	82.0967	156.846	75.4265	97.404		279.106	138.586	175.478	252.135	187.234	183.856	149.575	228.638
VPS54	VPS54:vacuolar protein sorting 54 (S. cerevisiae)		73.0179	102.659	86.6457	85.1362	97.1359	127.624	117.241	89.7392	105.676	82.1303	120.288	79.3226	137.021	109.186	76.1769	106.14	74.0902	111.171	115.528	133.626	77.2553	106.799	95.2087	101.231	109.88	109.191	85.7774	71.4385	101.065	94.1518	182.613	88.0562	76.548	141.051	87.383	90.7088	113.111	101.649		235.83	288.065	271.037	259.485	212.019	248.427	223.879	257.218
CSK	CSK:c-src tyrosine kinase		87.6624	95.2802	54.0985	77.2798	76.6209	92.6304	86.0373	85.1454	61.826	89.097	59.205	77.3334	100.745	61.2175	89.4624	84.2979	90.8834	63.8599	80.1992	88.4825	62.6415	50.8708	78.0964	66.869	77.6018	45.0908	79.2036	80.1505	69.6724	43.2652	111.758	80.0466	80.4426	61.18	73.8136	98.2047	53.3372	76.0435		151.078	332.895	177.948	260.831	176.624	172.013	398.462	153.46
SLC35A1	SLC35A1:solute carrier family 35 (CMP-sialic acid transporter), member A1		200.307	254.933	256.397	182.44	226.761	244.504	223.3	157.86	248.234	198.974	188.605	260.18	227.49	200.999	187.446	289.769	189.258	195.93	202.758	261.072	202.265	251.25	179.006	240.149	203.765	226.669	222.556	231.851	180.207	188.205	243.327	218.696	172.978	190.215	126.282	175.695	194.842	212.032		1722.48	680.073	505.363	428.087	355.683	803.412	613.268	442.473
SLC35A4	SLC35A4:solute carrier family 35, member A4		115.123	109.707	147.776	141.395	105.714	152.702	169.899	202.702	159.952	163.951	88.6515	121.516	132.174	89.1659	89.4578	108.741	90.2674	67.4999	75.0153	86.1748	94.0857	144.263	121.459	106.26	149.33	94.8685	145.452	92.2637	141.421	61.7516	95.1368	136.094	105.181	131.187	101.356	115.62	159.644	119.269		270.74	294.446	282.531	367.488	233.485	301.483	231.483	226.417
ASXL1	ASXL1:additional sex combs like 1 (Drosophila)		54.1178	64.8707	70.496	85.662	64.8043	51.0619	74.5163	65.6231	77.5367	63.8746	76.5968	75.6243	43.9514	71.7354	48.3815	92.0659	64.464	66.9635	79.3263	80.0394	55.1449	76.5345	77.3865	83.246	56.6886	80.3856	58.7475	83.0926	74.7022	63.37	58.7438	64.2659	58.436	51.8572	58.1936	83.1733	49.0248	67.6947		116.503	79.1049	183.322	158.813	183.275	228.764	112.88	143.04
EVI2A	EVI2A:ecotropic viral integration site 2A		60.4918	86.0775	59.6362	36.6611	68.3731	80.2973	73.7519	67.3805	81.6864	98.8962	49.4937	53.6704	75.3594	59.8702	16.3618	64.4819	30.4944	51.147	22.3635	45.1386	71.858	45.2929	141.871	56.261	134.707	28.8568	29.8075	39.727	152.96	33.7728	34.7318	74.2999	64.9741	54.4478	113.066	50.8646	38.6835	63.4545		104.971	857.755	555.3	242.745	471.815	347.111	415.397	119.967
APOC2	APOC2:apolipoprotein C-II		2.74016	8.9781	31.1944	37.3766	41.5318	26.1734	61.2816	206.92	48.0067	195.292	17.1197	25.7661	3.996	17.2108	3.39233	2.36758	3.0872	21.9247	2.47249	6.79217	16.2289	40.7197	12.1687	37.4236	198.357	79.0805	20.8521	4.88051	72.8499	30.8326	15.6919	51.9953	1.10346	27.6501	17.8544	2.59022	1.86687	37.7235		3.90024	267.106	496.186	358.12	93.2488	159.386	218.702	59.4435
APOC1	APOC1:apolipoprotein C-I		275.445	359.944	347.514	830.634	503.184	269.09	1034.2	2919.52	2449.3	3451.13	167.699	398.442	160.812	250.396	101.958	251.994	61.3169	195.801	43.8337	169.836	313.516	593.665	168.677	1082.62	2311.32	874.543	370.888	967.964	1230.31	343.912	91.2089	498.233	44.7849	261.154	118.416	76.5882	34.7219	638.502		96.1266	2432.06	2632.49	4423.02	1866.43	799.106	948.62	2783.66
VPS41	VPS41:vacuolar protein sorting 41 (yeast)		108.4	100.332	79.3577	48.3845	50.1544	66.6201	74.0186	65.3328	76.3426	61.5148	80.7562	84.079	79.9892	118.214	155.796	122.391	73.546	91.8898	103.24	102.964	112.28	93.8824	92.2811	50.5733	71.8762	50.7328	57.9763	72.5665	70.2551	114.296	72.0738	61.4293	69.883	55.5478	59.7257	102.009	72.8029	81.7166		177.852	295.919	224.552	514.485	299.726	300.404	287.283	276.442
SPRY4 /// LOC653170	na		14.4505	10.9026	12.6433	6.2038	36.5937	38.194	31.1934	21.6877	1.67177	20.6869	33.8004	13.0276	31.3988	31.6627	27.4624	13.8638	1.4309	22.0709	15.9165	3.97308	16.1877	24.403	6.98009	6.90829	17.7923	10.4045	34.3069	25.174	27.1095	28.1009	3.75737	30.2471	10.8586	2.93519	2.93643	27.1449	22.4341	18.5545		216.554	195.046	141.706	129.058	485.76	344.995	401.578	260.5
EVI2B	EVI2B:ecotropic viral integration site 2B		40.0831	23.9037	40.6408	20.8102	51.6043	26.2486	46.6755	94.8938	34.5483	57.9897	26.8881	18.9713	20.7652	28.3214	19.5386	30.4353	16.2107	17.839	12.3247	14.6666	25.9241	27.1166	41.5445	38.1757	53.416	19.8955	22.7162	15.0837	221.1	28.4426	64.46	43.2834	18.8119	25.761	26.8878	27.0142	17.3314	36.7655		239.649	425.752	603.358	449.934	465.048	522.594	353.877	184.41
HEAB	HEAB:-		33.6958	60.5173	79.7426	65.6059	47.0235	51.7875	47.7743	60.5493	44.43	45.2123	32.9739	60.8301	53.1156	35.8214	52.4905	78.1797	64.2997	55.7059	40.2211	50.8428	55.7704	47.477	56.4263	32.2563	45.3531	47.1117	24.5874	38.4209	38.0615	47.0599	58.643	65.2259	53.4003	44.2813	58.6791	51.9045	59.6572	50.9496		201.409	283.124	272.5	220.134	193.352	176.463	184.095	106.575
IL1RN	IL1RN:interleukin 1 receptor antagonist		35.7679	57.3685	45.1808	61.7196	48.6455	34.3488	70.9294	67.2926	115.649	163.228	49.5887	35.6257	54.5549	51.682	43.1733	48.8077	31.3565	34.1827	21.4568	32.3793	21.2188	53.9552	47.5542	116.944	177.7	32.0947	59.1903	40.2781	84.3116	52.4661	34.0407	98.803	47.1718	63.3578	103.446	69.6118	32.4481	60.4738		390.921	376.773	135.383	164.718	919.627	137.717	383.475	55.5185
MTRR	MTRR:5-methyltetrahydrofolate-homocysteine methyltransferase reductase		204.144	145.843	191.496	93.8965	176.092	247.756	118.129	149.449	134.325	113.661	164.215	106.084	117.392	144.473	115.654	180.7	87.7155	135.681	170.125	156.552	173.159	114.698	168.175	185.803	186.815	139.177	154.807	112.316	139.647	160.454	131.259	128.116	115.29	122.874	78.9986	212.029	115.352	145.739		396.552	387.572	254.317	268.246	363.898	515.916	793.208	349.133
C14ORF94	C14ORF94:chromosome 14 open reading frame 94		171.94	178.561	161.814	158.346	152.912	224.516	206.347	127.459	151.661	195.189	289.875	224.8	145.963	185.082	149.729	173.315	135.233	87.8808	80.8192	162.589	168.747	161.854	208.828	143.453	166.546	127.07	84.3416	187.324	190.514	122.806	127.976	184.889	145.566	237.414	155.844	157.009	183.969	165.356		164.02	598.17	267.793	403.769	291.287	270.167	424.493	745.219
C17ORF32	C17ORF32:chromosome 17 open reading frame 32		58.3997	61.6858	81.0651	64.4627	82.054	81.2688	69.2389	42.5826	61.3078	59.3403	60.5032	55.6583	54.6759	45.1354	67.1686	82.8315	51.0005	60.3839	41.5307	48.0715	34.7144	65.8691	36.495	68.3826	72.9725	42.6007	58.8307	58.6874	49.9615	44.1426	84.049	69.7922	24.2291	35.2511	24.522	51.8586	32.4204	56.3012		201.028	115.27	154.694	125.171	132.625	143.888	148.421	108.386
C17ORF37	C17ORF37:chromosome 17 open reading frame 37		138.448	116.613	181.032	178.593	157.367	232.688	182.383	167.723	145.649	171.581	70.135	186.796	95.9431	99.7755	103.231	104.934	128.689	90.8546	101.718	86.2399	122.422	142.876	98.7488	126.172	230.588	150.633	187.22	120.463	160.77	89.0856	86.4522	199.649	159.015	68.4141	106.602	99.1309	128.309	135.593		907.394	419.871	758.626	617.116	251.935	392.667	487.674	362.896
SLC35B1	SLC35B1:solute carrier family 35, member B1		103.45	104.724	166.257	111.64	168.738	160.814	88.3809	144.662	123.523	158.309	106.318	181.515	125.969	110.221	112.294	150.594	132.895	144.817	102.812	101.47	142.703	131.21	152.809	187.144	168.986	133.671	121.319	134.306	130.93	111.817	95.0191	118.454	139.969	148.25	147.403	168.315	177.64	135.388		355.705	383.385	292.309	327.552	270.264	289.702	435.806	222.25
AQP4	AQP4:aquaporin 4		108.354	110.105	142.824	80.459	108.113	89.7075	138.738	82.3168	118.446	94.1321	133.961	139.027	129.759	175.315	115.163	123.118	112.071	143.185	100.046	103.206	106.362	167.597	75.2382	151.473	80.2781	108.911	72.9417	115.131	206.979	170.745	188.652	105.095	99.2612	126.286	90.4666	113.732	121.453	120.234		276.589	64.266	348.914	2396.43	901.036	2308.1	54.0676	923.455
AQP1	AQP1:aquaporin 1 (Colton blood group)		29.5781	31.425	42.6308	33.4842	20.3374	38.8344	28.5972	37.7887	24.1984	32.2166	44.4642	11.7876	61.3289	47.1888	16.3642	44.4007	37.5177	59.5665	58.9956	26.6682	34.9005	33.3039	38.5934	68.4714	18.9215	28.8751	31.7942	32.2406	42.1652	29.3772	56.6612	35.0629	38.5427	13.3459	57.8137	20.9364	36.296	36.3426		941.683	831.505	767.983	1466.46	2391.52	3862.92	2622	2254.28
RPS6KA4	RPS6KA4:ribosomal protein S6 kinase, 90kDa, polypeptide 4		13.0653	2.16173	9.26262	11.67	12.9647	2.67877	8.53251	2.6206	12.823	13.1856	1.81645	11.819	2.38986	7.87507	4.77882	0.923684	1.37081	1.71793	0.581696	7.96686	1.89734	13.2095	7.42437	2.1489	14.7214	15.6615	21.6312	5.41003	15.1672	15.051	2.1694	1.89083	7.35746	2.61937	6.71592	10.6628	1.4864	7.44405		188.784	170.167	157.859	282.133	179.01	126.895	184.335	79.6104
RPS6KA3	RPS6KA3:ribosomal protein S6 kinase, 90kDa, polypeptide 3		124.367	136.141	183.768	121.347	162.458	145.87	109.697	117.866	120.251	160.78	146.496	101.492	104.788	165.577	94.9866	115.387	118.775	163.98	125.96	110.828	226.316	163.804	194.614	136.803	100.054	158.98	143.713	167.836	184.937	194.818	145.763	195.547	122.963	169.375	128.8	117.224	116.622	143.216		966.695	806.289	900.449	451.924	1021.48	454.911	555.363	443.069
RPS6KA1	RPS6KA1:ribosomal protein S6 kinase, 90kDa, polypeptide 1		57.9171	48.7956	52.399	93.3198	62.6319	79.9706	75.4151	86.9691	65.119	76.4517	49.061	53.3381	66.8067	49.8809	58.6514	46.4568	92.1263	53.4649	26.5905	55.4338	66.5733	75.5835	41.5099	88.421	80.7348	67.0263	68.9088	69.0534	91.182	60.4129	78.7502	66.3607	75.5533	57.2611	51.0921	54.7213	43.2603	64.519		236.666	214.466	173.005	247.439	221.071	206.981	203.08	365.844
ARFIP2	ARFIP2:ADP-ribosylation factor interacting protein 2 (arfaptin 2)		48.2725	102.648	153.396	155.139	123.551	277.717	150.005	164.737	114.981	210.471	134.967	107.42	73.8362	82.1653	102.108	104.773	90.424	93.1758	89.5351	72.6646	92.2917	128.144	98.6395	107.407	239.532	147.445	127.109	102.4	162.148	97.9797	93.6231	115.208	82.0119	66.9321	79.6318	95.781	65.4806	117.669		330.917	268.454	302.184	393.439	245.027	272.895	164.191	278.662
CPT1A	CPT1A:carnitine palmitoyltransferase 1A (liver)		83.1013	64.9783	54.6217	83.3063	65.2981	84.3683	107.202	93.0505	91.1943	82.3614	74.9188	72.8472	93.7596	54.5549	69.9613	57.2854	43.5587	34.3983	75.7142	80.1227	81.802	73.4755	76.7612	48.456	42.8823	62.4268	78.0004	85.1289	80.7934	63.4123	33.641	136.337	70.753	54.0764	101.362	91.1242	63.7201	73.2637		256.372	78.0676	123.508	122.988	146.184	182.918	273.614	194.018
IL1R1	IL1R1:interleukin 1 receptor, type I		267.539	174.084	205.467	177.848	189.547	139.958	461.316	174.044	166.734	218.983	216.762	220.101	212.894	295.752	274.485	176.14	131.989	135.297	174.691	260.735	244.616	293.934	173.078	141.937	141.121	267.03	166.029	132.407	281.151	247.715	248.147	146.336	142.129	172.784	87.4724	221.04	255.151	206.39		745.145	994.863	1596.57	1049.22	2592.66	1405.2	1374.4	1088.88
IFRD2	IFRD2:interferon-related developmental regulator 2		14.5625	28.945	32.4447	24.7902	38.9055	34.8658	37.0937	34.9855	27.5617	25.0081	25.7726	10.9502	19.1141	27.3006	16.0626	19.8484	18.6361	19.8681	29.4667	12.192	2.0923	38.441	20.7874	21.283	34.2953	16.5094	50.4262	26.3806	23.4262	19.2071	21.4042	20.7834	36.1796	33.4262	36.5353	21.006	30.761	25.7113		440.95	228.757	238.472	184.581	233.267	262.864	195.559	186.196
IFRD1	IFRD1:interferon-related developmental regulator 1		187.699	111.042	122.869	147.108	241.788	127.409	135.133	95.5155	125.414	157.611	167.129	170.165	142.915	167.769	164.876	123.918	96.1065	106	169.347	123.069	70.3882	129.251	92.8912	262.927	163.125	119.085	91.8085	106.092	156.954	128.824	142.449	184.481	117.189	121.289	78.2588	130.809	114.335	137.65		143.266	878.115	293.928	243.121	639.851	377.855	351.031	411.447
OBSL1	OBSL1:obscurin-like 1		108.295	131.92	123.035	182.344	119.689	161.503	214.009	139.752	107.64	97.1889	152.082	87.107	130.196	96.7622	67.6879	78.3773	74.3725	62.6595	89.641	94.0032	85.5079	118.602	61.5905	77.2583	126.626	161.221	232.289	195.227	123.675	80.7684	88.1227	108.721	87.7052	136.28	86.8137	131.278	61.6114	115.718		113.74	506.141	247.714	186.904	192.414	288.864	99.6002	376.108
SLC35D1	SLC35D1:solute carrier family 35 (UDP-glucuronic acid/UDP-N-acetylgalactosamine dual transporter), member D1		87.8473	65.5083	108.199	81.4037	86.7038	43.8821	120.896	82.6015	87.2386	128.816	107.222	41.8261	43.1001	66.415	89.2546	64.6887	66.9648	109.038	63.7249	75.9136	39.1891	115.67	96.1234	54.9701	41.6537	78.7234	56.0972	63.7043	120.22	67.5748	77.65	83.9154	79.4599	75.5262	58.6198	74.0081	104.947	78.6296		1197.89	101.764	165.626	236.006	168.981	158.106	34.2399	223.294
TETRAN	TETRAN:-		6.25427	3.21978	3.68334	18.2315	7.53955	2.9687	5.07758	3.95644	11.1588	3.09022	2.3228	8.26919	5.8332	3.45118	5.83265	3.20407	22.6296	6.84297	3.88186	2.91056	3.50054	13.504	4.65023	5.10889	9.88992	4.30642	3.65151	4.83725	11.0488	4.68869	5.10464	10.2923	3.05948	9.76607	1.56376	2.60539	3.00251	6.24159		145.703	164.578	166.213	245.299	126.641	163.179	121.24	162.266
FAM43A	FAM43A:family with sequence similarity 43, member A		25.8763	56.1451	102.436	63.383	68.3908	68.6718	76.754	72.81	103.504	47.6253	51.7923	42.7438	52.2262	16.1175	39.7666	47.967	38.6959	29.0126	25.5749	28.2455	36.6095	29.8769	41.4209	60.6602	35.1576	41.0331	60.4292	51.5109	60.2193	50.933	44.4332	38.8237	75.9198	29.0273	27.8075	52.5158	30.48	49.3134		118.664	119.874	261.91	130.903	607.128	200.059	219.466	189.305
FAM45A	FAM45A:family with sequence similarity 45, member A		69.7538	52.4265	66.1065	63.3481	62.4253	81.3231	58.4422	73.6078	67.9053	73.6494	74.6694	79.6448	70.6779	33.5881	51.1317	78.918	45.4469	50.6887	40.4126	58.5091	44.9909	49.88	46.6149	75.5013	60.2766	53.9434	70.5196	59.4086	70.9676	57.4919	51.354	48.342	45.989	65.3255	43.4811	71.6977	58.9176	60.1994		354.428	189.152	218.26	263.265	196.135	216.466	155.573	140.815
SLC35F2	SLC35F2:solute carrier family 35, member F2		9.74333	16.3075	20.0953	12.9065	14.6405	0.35523	25.2549	5.46764	16.6811	6.8731	17.836	23.4215	12.9233	18.9833	18.8103	27.9465	7.87348	31.6941	10.8717	28.9596	13.9138	10.0926	20.8591	1.13873	5.913	9.1206	12.6039	30.8176	2.50258	6.8863	4.55759	7.69733	8.14494	15.3172	10.5793	20.0576	10.2577	14.0028		97.9832	141.243	142.186	121.145	82.6697	73.05	124.219	72.9886
GBE1	GBE1:glucan (1,4-alpha-), branching enzyme 1 (glycogen branching enzyme, Andersen disease, glycogen storage disease type IV)		95.0193	177.774	176.346	189.333	169.585	173.661	163.288	121.439	179.189	150.267	195.529	195.197	157.659	151.957	131.098	234.275	122.86	221.459	207.29	214.8	169.953	238.046	116.636	161.552	139.957	164.083	146.128	155.137	131.016	128.044	185.456	163.007	167.339	150.176	162.344	167.317	174.11	166.171		358.651	720.745	353.956	439.214	415.118	400.275	771.404	167.244
SLC35F5	SLC35F5:solute carrier family 35, member F5		173.449	193.851	244.018	166.231	169.694	129.087	182.114	115.458	245.965	165.793	210.819	136.105	168.748	155.895	151.911	184.146	182.858	192.882	142.446	251.494	161.332	255.665	165.327	172.649	112.966	178.742	185.163	159.495	134.629	200.665	190.345	122.616	173.069	181.535	198.817	193.815	237.321	178.03		964.383	921.746	564.49	284.474	390.513	386.59	326.308	365.358
SIPA1L2	SIPA1L2:signal-induced proliferation-associated 1 like 2		45.6817	62.2177	86.8212	98.383	140.683	93.9189	83.8081	91.8067	99.2755	74.8375	61.2408	84.2083	105.686	69.0812	89.9049	92.3414	54.3348	106.939	52.8033	90.9607	84.6539	135.68	70.4692	94.9501	71.4433	103.863	127.192	135.033	110.749	73.4868	99.4736	89.0094	76.0683	64.6399	96.229	75.1193	97.2687	88.926		462.281	297.844	211.29	286.191	615.104	210.078	336.153	512.392
C17ORF71	C17ORF71:chromosome 17 open reading frame 71		38.3547	46.4109	49.2465	32.4996	44.3042	45.1466	54.3536	54.3907	57.1809	49.7534	60.8556	49.4321	47.0817	83.4016	44.5482	60.1488	75.1551	65.9822	60.674	64.9278	44.4887	64.1586	56.1513	53.9572	50.6489	78.3741	32.1337	43.967	52.4833	81.5752	54.9517	65.9611	56.8297	52.5904	48.271	51.862	93.6376	55.8349		128.963	113.178	149.099	213.725	114.48	152.569	201.954	58.3235
TMED3	TMED3:transmembrane emp24 protein transport domain containing 3		160.369	147.076	187.861	133.569	134.069	165.372	130.253	178.027	86.7859	196.495	176.645	163.304	140.34	130.458	155.198	145.907	156.587	132.912	126.742	148.777	218.47	114.083	169.158	154.724	159.243	159.596	223.518	156.697	117.972	159.793	138.653	203.293	101.439	155.479	226.708	155.53	170.812	156.268		716.783	693.836	481.89	611.266	289.033	293.777	516.97	381.288
SEC61B	SEC61B:Sec61 beta subunit		213.315	264.98	271.511	180.645	233.257	249.606	185.388	187.418	214.067	183.553	163.437	252.13	222.351	144.827	127.337	233.976	158.367	236.615	125.83	194.164	172.278	194.814	260.612	311.271	228.195	219.725	234.879	187.511	205.249	159.885	247.071	260.693	228.566	205.938	282.957	158.45	280.405	213.007		1471.75	1639.67	1278.48	1644.66	1665.47	1283.01	2106.69	1094.03
TMED5	TMED5:transmembrane emp24 protein transport domain containing 5		146.595	187.387	305.721	282.404	324.81	231.711	284.248	311.077	305.657	406.424	258.015	357.655	201.25	188.899	251.989	274.756	255.755	327.561	221.828	189.286	214.958	404.909	276.759	231.028	354.406	284.13	287.607	313.762	369.328	263.553	214.052	239.98	203.527	191.879	246.88	318.59	256.282	269.856		908.424	1462.23	1436.43	1135.25	1500.19	1201.58	1271.01	197.452
TMED4	TMED4:transmembrane emp24 protein transport domain containing 4		126.737	114.509	138.59	108.765	124.465	89.5588	146.45	153.698	106.765	164.197	143.967	91.5237	125.34	102.561	99.0552	125.704	172.655	105.596	140.153	119.03	162.111	96.4778	123.018	109.252	158.635	129.354	105.207	119.213	128.898	123.53	95.7688	101.47	133.918	139.425	109.294	117.174	154.965	124.514		599.232	478.439	616.04	632.96	709.175	440.475	157.38	556.429
ZYG11B	ZYG11B:zyg-11 homolog B (C. elegans)		161.294	113.436	125.344	137.128	106.317	97.2232	106.134	117.836	131.91	147.413	113.3	79.8366	110.98	99.4294	115.826	124.844	83.2776	148.801	120.69	128.935	83.1417	136.279	152.598	77.8966	111.479	121.191	130.002	146.23	124.69	130.087	161.885	96.5853	139.092	116.679	125.255	78.5788	99.1028	118.939		537.243	668.488	706.961	580.776	490.772	671.931	448.259	714.616
TMED9	TMED9:transmembrane emp24 protein transport domain containing 9		36.9023	30.4071	45.184	32.9665	34.5168	34.8182	18.5229	33.9958	35.0276	32.953	36.7906	26.7155	28.5657	38.7343	18.292	19.4857	50.7934	21.4828	26.2166	21.057	29.7105	42.2645	30.9752	35.7653	36.7247	6.11632	38.9922	18.0032	19.082	27.5158	26.4874	43.7281	21.4849	38.6194	48.6263	16.3556	43.6944	31.0155		430.509	440.984	497.559	335.854	357.624	327.696	317.463	445.423
TMED8	TMED8:transmembrane emp24 protein transport domain containing 8		202.128	237.46	163.506	156.788	171.796	153.455	174.169	137.046	183.036	138.667	176.088	171.74	219.881	187.261	232.382	213.11	191.417	179.471	150.789	270.717	190.758	218.946	228.539	227.2	134.85	203.668	162.028	147.788	186.559	182.475	174.684	171.115	186.591	175.62	221.366	166.582	148.758	184.823		502.927	521.822	292.443	438.467	405.26	348.839	633.984	744.875
HEG1	HEG1:HEG homolog 1 (zebrafish)		90.5411	69.8073	156.367	139.332	179.649	123.655	153.516	104.31	154.889	181.052	304.162	45.3531	71.4848	54.2937	93.5767	83.1003	71.513	66.9235	79.2214	79.5891	94.83	100.673	149.456	98.3397	85.997	111.094	94.3514	122.985	147.473	139.942	47.6432	100.098	74.5581	132.405	49.874	208.519	114.043	112.827		544.629	420.701	650.802	317.013	558.177	852.807	1150.59	357.23
TYK2	TYK2:tyrosine kinase 2		45.3399	66.3294	71.1575	102.233	81.8352	59.3799	87.2419	108.733	73.2734	80.3131	72.584	53.7273	117.642	84.4773	59.613	69.0925	47.5205	55.1026	67.5555	73.5758	52.1198	62.0124	63.7792	57.4177	79.7173	115.914	102.111	82.4187	71.0511	44.3342	85.9293	78.3779	97.569	47.7481	56.9183	45.6763	48.7034	72.1223		140.223	201.993	155.212	244.406	160.03	147.117	213.294	409.589
GLTSCR2	GLTSCR2:glioma tumor suppressor candidate region gene 2		108.615	65.5318	109.945	139.878	80.4963	156.126	138.108	156.375	115.352	209.469	45.2283	64.132	80.5323	9.68845	65.7012	19.5007	57.8704	57.938	45.5455	69.1943	97.6715	87.2052	89.7897	116.263	115.605	123.862	197.138	50.5034	94.347	86.9314	10.7412	43.8823	45.2291	88.8561	26.9108	85.9159	60.8479	86.944		505.089	434.839	395.268	480.509	372.139	426.086	538.858	685.884
SCNM1	SCNM1:sodium channel modifier 1		147.513	152.377	131.879	161.039	113.033	116.391	156.97	126.551	120.763	169.82	93.6127	129.783	138.058	82.2639	161.847	138.462	95.4053	110.961	119.73	107.282	138.779	115.353	114.775	110.781	144.839	123.192	108.176	131.672	169.577	136.107	81.7128	196.705	120.963	104.578	135.697	165.849	131.712	129.844		234.75	450.546	303.873	368.847	225.671	271.958	281.965	367.962
MRC1 /// MRC1L1	na		45.543	58.8768	33.8919	147.554	38.2033	27.6631	55.1859	228.072	79.4859	246.248	34.5831	15.4509	23.1908	26.6042	13.8928	23.7532	24.2656	22.5047	28.1538	21.0692	86.9325	121.285	25.7691	87.6418	206.695	41.7745	35.92	48.3753	389.722	64.7005	44.7935	169.389	45.2846	94.632	25.7331	19.033	18.4613	73.5225		140.39	1174.16	2255.49	1647.5	1788.67	2117.13	1809.85	226.958
TYMS	TYMS:thymidylate synthetase		115.621	115.204	54.9777	73.0615	126.79	112.93	80.7148	88.9222	145.375	83.0716	110.208	99.1468	132.616	140.478	90.7648	117.939	92.8993	99.5907	152.914	140.292	97.1683	106.084	82.1334	132.718	85.4948	114.98	82.2283	177.75	164.534	148.135	89.6956	114.183	119.865	180.917	89.0408	129.351	68.5477	112.334		24.8457	235.174	165.756	423.192	251.15	180.219	345.406	175.001
TCEAL8	TCEAL8:transcription elongation factor A (SII)-like 8		154.811	197.755	222.09	134.675	129.043	162.772	141.527	95.7189	150.514	100.191	169.724	170.109	161.481	201.791	110.051	153.322	123.617	172.969	146.316	126.403	101.68	156.611	150.105	172.703	142.75	115.905	147.625	108.616	92.3755	151.292	155.385	139.743	162.464	234.088	146.894	150.138	181.218	149.58		315.094	482.289	419.658	362.109	327.193	361.999	386.51	159.196
C21ORF33	C21ORF33:chromosome 21 open reading frame 33		0.943388	4.89372	1.96357	16.8222	17.0396	1.32225	5.41722	4.6047	1.54825	4.76706	1.38893	4.37412	22.5375	4.38775	1.02679	0.840068	7.43872	1.1637	7.58491	0.868726	1.31719	1.27622	20.449	6.64671	6.03546	12.1939	5.34178	16.7432	2.16994	1.57825	16.6178	6.04232	14.271	1.45946	1.12296	0.976874	2.26288	6.14697		47.5842	29.1896	104.928	70.5832	67.835	100.671	27.9227	48.6467
MTX1	MTX1:metaxin 1		153.116	119.575	133.467	150.863	120.909	183.92	155.044	120.455	131.406	134.633	132.225	143.276	158.29	122.527	119.969	104.129	162.236	102.833	127.229	135.553	121.518	135.162	97.9825	189.737	138.456	127.553	86.7678	125.916	147.428	75.5413	180.511	151.543	51.5787	124.071	78.249	114.468	139.896	129.677		432.518	528.85	310.53	522.933	400.984	227.238	415.018	540.571
SUSD2	SUSD2:sushi domain containing 2		1.17666	33.8331	6.95703	2.26978	4.59011	9.57896	4.75946	6.8326	2.47674	2.24111	14.3616	7.38256	1.80792	12.5909	6.16552	11.2546	1.89362	56.0731	29.4392	10.189	9.98998	17.0107	6.41833	3.2962	1.73076	12.9392	2.38736	5.08687	28.5652	40.0928	1.54204	2.33161	2.10254	1.29498	2.83748	11.2412	13.152	10.4836		170.016	194.196	447.711	631.053	1264.21	1648.35	352.481	5087.43
GBF1	GBF1:golgi-specific brefeldin A resistance factor 1		47.2477	64.8205	89.7052	119.788	62.5592	68.0181	85.4236	87.7332	109.52	102.613	42.7937	69.8426	74.2361	44.1311	81.2011	60.0118	46.1307	57.971	65.6024	46.6664	32.4446	71.0578	22.2133	67.2914	68.2625	100.24	89.8921	74.8039	102.869	39.389	72.7087	41.2257	54.6518	38.5123	74.8854	52.6869	58.5023	67.2338		91.5044	109.443	83.1312	146.458	127.821	133.691	113.713	151.093
C17ORF62	C17ORF62:chromosome 17 open reading frame 62		46.0583	40.2232	47.8294	44.9783	51.0063	83.6319	53.3766	55.705	49.3487	46.745	50.6049	68.66	46.0471	47.7949	69.9381	40.3422	49.4414	38.2267	54.4651	66.1506	80.3321	35.4333	53.8865	67.4781	75.9787	55.1148	42.8188	33.654	47.3293	41.1335	86.4401	63.1778	48.9417	40.6977	62.7008	67.7896	78.8717	54.9284		123.827	313.811	165.438	231.851	167.219	125.61	175.58	230.029
MICAL-L2	MICAL-L2:-		24.0242	17.1106	22.654	30.1372	36.6137	38.5643	38.3627	77.8037	23.7272	21.5343	30.4596	19.5667	45.9435	20.7415	15.4055	24.1895	30.9929	22.0496	24.7673	37.7861	40.9733	25.7651	46.9124	29.2902	37.0075	34.5105	29.4607	29.107	42.5637	26.9016	25.3729	68.6875	19.3726	29.6378	26.766	39.5519	17.6163	31.6738		306.064	216.273	205.898	99.3876	140.433	82.1968	95.9637	164.365
C17ORF61	C17ORF61:chromosome 17 open reading frame 61		145.209	63.0093	102.316	120.739	132.159	125.947	145.272	93.6031	120.859	138.32	48.5987	95.4421	128.368	76.278	94.0113	94.3348	59.5288	92.052	73.4711	58.288	112.112	105.329	100.021	187.807	153.727	85.4058	115.16	76.6799	89.2443	81.0329	80.0233	188.146	88.5319	96.883	136.544	82.0546	149.169	106.37		263.67	277.782	216.387	381.125	201.741	219.152	483.564	406.824
SPCS2	SPCS2:signal peptidase complex subunit 2 homolog (S. cerevisiae)		389.544	474.005	718.608	532.419	522.534	580.377	583.864	485.145	514.795	422.152	481.12	605.714	313.452	447.393	550.815	552.488	382.419	623.617	512.815	442.199	422.44	614.346	583.347	433.667	463.084	452.885	441.318	474.574	458.733	570.237	332.063	358.963	554.349	436.306	448.803	577.154	624.855	496.827		2642.78	1615.89	2012.87	2115.34	1681.3	2286.01	3081.12	1027.05
GSTA4	GSTA4:glutathione S-transferase A4		160.322	205.965	211.692	188.965	96.614	127.057	143.098	118.464	155.312	100.72	219.425	141.56	188.148	158.333	82.8414	117.659	107.783	91.9965	80.2777	91.2652	157.703	108.391	190.163	112.377	73.0361	66.7256	173.223	165.885	100.652	118.051	150.822	132.162	190.369	151.467	96.4934	106.633	201.806	137.391		123.078	239.633	425.92	818.908	228.985	640.647	389.065	293.359
PRKRA	PRKRA:protein kinase, interferon-inducible double stranded RNA dependent activator		117.15	107.542	144.53	100.789	107.38	91.0886	103.174	79.7115	130.151	88.4829	121.473	77.1224	146.99	118.484	92.7991	140.362	83.0638	92.2838	111.576	126.29	58.3062	113.113	133.934	88.5614	88.5377	124.836	99.9966	127.919	137.43	134.21	112.153	107.246	122.959	116.173	95.3333	128.713	97.276	109.923		225.435	358.037	387.768	216.209	231.617	368.938	307.674	144.352
QPCT	QPCT:glutaminyl-peptide cyclotransferase (glutaminyl cyclase)		4.97693	33.9602	50.7689	21.7823	22.5175	41.5421	29.53	29.1583	37.1218	27.6772	17.2632	28.6973	25.9046	23.3156	32.3294	16.8905	35.8398	13.3727	30.4123	37.6724	33.3991	42.0138	60.3448	43.9318	37.9261	22.96	43.4083	13.9638	75.3811	22.7443	54.107	31.4542	36.3241	36.7617	22.4764	29.114	21.8062	32.1311		56.3317	102.357	117.423	118.381	205.058	120.353	185.491	5.15134
FLJ40432	FLJ40432:-		44.0326	62.1778	51.3288	44.4034	43.1119	42.7318	44.9353	34.0229	48.1246	50.0294	36.4043	22.0633	38.3916	13.8003	23.323	45.0539	17.8989	42.4127	23.4543	36.0799	28.0263	52.4535	24.9575	35.4386	34.7745	46.301	60.257	41.4796	24.707	28.5898	46.6119	21.7784	36.7873	54.5945	54.7867	35.3537	44.6108	38.7916		170.548	179.643	152.214	106.002	178.596	174.205	167.879	85.4954
NUPL1	NUPL1:nucleoporin like 1		25.4522	50.8977	29.7969	19.6745	34.1919	26.4672	32.8868	21.5117	46.9992	17.3425	57.5333	16.6825	27.947	35.8925	50.6669	43.4776	19.9397	29.438	18.6448	18.9287	21.9174	31.0038	28.4203	17.6423	15.6596	29.0056	26.9453	32.0348	14.0236	33.8824	28.3156	29.0639	40.0977	29.2412	24.4704	32.8648	31.4746	29.4712		188.056	268.558	189.393	338.41	372.565	131.535	150.188	297.324
SIPA1	SIPA1:signal-induced proliferation-associated gene 1		6.01438	1.31094	3.04104	4.11355	15.1766	1.84682	3.28524	12.2896	2.54549	5.21302	2.70282	2.44029	11.3216	10.2408	1.04241	2.54618	3.26292	0.791787	2.9548	1.5315	4.10151	2.3298	2.33337	1.88204	3.96026	1.3604	1.99279	2.81427	1.12829	1.47122	25.7251	5.35581	1.53907	1.28918	2.05432	1.45905	0.971648	4.20108		79.7872	120.85	145.409	162.734	160.764	109.288	86.1133	154.162
MEGF9	MEGF9:multiple EGF-like-domains 9		43.9674	53.7859	59.5746	60.8179	44.2099	57.3258	67.0399	61.857	71.5489	76.2366	82.339	23.467	54.4047	84.5777	72.7289	68.1296	36.047	47.1297	75.8747	42.7572	35.9281	52.9426	64.6208	45.1707	51.0782	48.9576	65.3004	41.2296	101.037	61.2194	54.8746	45.84	92.6076	63.1247	48.8099	81.7497	54.1963	59.2569		277.145	209.164	353.81	220.495	269.831	417.236	446.342	107.116
C14ORF10	C14ORF10:chromosome 14 open reading frame 10		54.3676	139.495	99.453	118.303	119.706	124.485	109.128	120.723	90.334	109.001	108.135	146.784	100.586	59.0205	100.489	123.526	133.341	117.391	114.766	130.691	88.4355	139.92	92.6251	137.547	120.457	90.6652	95.3851	78.9891	152.964	98.2491	103.019	115.984	153.649	97.9666	107.821	97.8299	148.157	111.875		219.049	536.759	319.058	242.137	445.069	303.19	352.208	158.897
LOC90110	LOC90110:-		111.625	84.8134	61.206	82.6727	74.9667	67.2077	118.342	111.652	71.9368	89.3526	97.6461	74.8737	100.04	91.975	139.093	78.9948	91.0695	66.2754	111.727	93.7422	99.793	74.2616	97.2993	59.8753	69.5029	105.114	44.2056	79.7397	102.696	124.208	93.7888	119.534	107.109	77.1545	90.8562	87.5111	73.1511	89.8652		168.838	195.308	351.428	350.38	100.21	228.426	251.118	317.348
HIST1H2AC	HIST1H2AC:histone cluster 1, H2ac		135.971	93.681	164.526	134.301	136.2	145.375	153.511	131.295	319.56	227.132	121.957	137.215	140.449	220.601	350.178	163.717	197.293	169.546	213.207	180.348	124.881	178.951	95.6448	209.239	154.162	326.345	187.493	233.402	300.548	136.207	150.703	156.007	120.414	183.019	147.372	219.808	131.33	178.151		860.611	1462.51	682.968	1364.51	498.469	517.069	1361.05	382.293
POSTN	POSTN:periostin, osteoblast specific factor		18.935	398.465	90.6701	78.5191	187.519	302.866	43.9673	828.327	91.0536	17.9422	107.7	132.88	83.3339	24.692	15.6406	133.953	59.7223	26.9195	72.3506	55.9629	161.564	46.4109	43.9695	80.1052	199.727	36.6182	371.271	62.4973	23.6236	63.9372	62.0743	86.0228	171.03	14.3949	16.89	163.637	19.4265	118.773		1049.18	6041.98	4007.21	1787.23	4614.8	1640.21	5647.05	674.214
M-RIP	M-RIP:-		267.925	251.359	233.6	274.115	240.929	137.778	383.521	237.969	265.065	233.022	289.274	209.524	236.551	275.504	242.156	213.929	239.117	259.423	293.388	200.327	186.794	242.321	304.922	193.891	144.658	265.134	192.584	315.022	345.063	366.791	334.197	245.924	215.945	273.853	193.931	241.176	201.324	249.946		413.42	503.121	1331.27	486.106	838.198	701.659	1037.65	737.732
TRPC4AP	TRPC4AP:transient receptor potential cation channel, subfamily C, member 4 associated protein		3.58679	23.1151	10.3724	4.57523	19.941	5.08861	3.36029	12.9418	5.60376	6.24033	19.7708	6.94696	31.1842	1.08749	12.7254	5.44055	6.04098	12.6438	1.07947	4.3427	5.76691	0.77305	8.28325	2.80065	31.2959	0.729821	1.82908	1.0634	3.88744	15.0446	3.33143	11.7071	1.01594	8.34106	7.7663	9.48912	16.3964	8.80024		145.241	98.8679	117.748	149.525	139.405	111.468	65.3401	134.183
RSBN1	RSBN1:round spermatid basic protein 1		73.3839	120.763	125.794	106.722	114.531	117.66	107.636	113.527	133.558	113.569	103.512	101.962	88.1907	79.5943	90.3926	98.4724	105.844	119.808	112.756	93.2323	144.067	129.411	117.889	120.264	109.533	114.025	103.135	104.055	113.264	139.986	110.387	131.671	79.8917	192.155	121.934	102.305	197.3	114.924		550.278	235.327	378.149	377.234	419.545	566.232	305.483	644.309
EMCN	EMCN:endomucin		5.67105	5.38307	5.45009	1.76466	2.08101	5.44216	3.89001	3.8873	3.93656	1.15522	3.78341	1.42924	1.69337	2.77335	0.642433	9.06828	10.8846	8.34556	20.9008	1.54821	2.99969	7.68918	8.83057	4.54028	2.77229	5.05111	2.87006	16.2854	14.9175	13.4459	5.07681	12.4427	0.496168	9.94517	2.63704	5.25119	2.10222	5.86712		222.939	133.153	204.887	226.668	255.022	389.068	469.826	198.814
FLJ14154	FLJ14154:-		122.712	95.5775	84.6299	131.674	130.749	106.545	96.1018	145.061	92.9575	90.8919	75.8868	78.3874	201.253	122.93	76.8343	87.3536	100.623	95.5735	75.4992	132.204	76.7986	68.5264	91.4664	133.192	116.839	118.576	120.688	130.244	110.794	80.3593	127.41	86.4036	89.9905	103.105	113.352	104.938	136.169	106.819		452.4	894.314	539.18	473.64	575.246	525.167	510.571	611.861
LOC653639 /// LOC654	na		11.7207	53.2529	42.1631	37.1602	24.5625	83.2381	41.272	58.7722	82.3778	29.7962	47.3754	27.9363	34.8071	40.9962	25.4575	23.7245	29.2228	21.2342	19.5676	26.7548	18.7123	37.8273	32.9259	35.7425	64.2414	44.1921	46.2879	54.2778	70.508	24.9433	51.2565	38.0847	29.3392	30.5109	34.4381	4.04419	30.8277	38.096		129.704	106.816	100.219	120.256	148.814	78.4916	143.241	222.833
MYADM	MYADM:myeloid-associated differentiation marker		241.943	267.065	179.874	392.135	167.647	204.976	353.705	482.624	401.292	510.264	341.441	226.868	193.686	445.324	425.216	325.926	426.38	425.866	366.29	142.173	352.83	356.483	275.599	206.684	344.296	387.169	371.29	409.306	480.77	475.054	217.961	401.458	462.311	233.596	336.306	356.484	157.769	333.677		1968.38	1903.15	1921.75	954.547	4932.88	1861.38	3151.6	591.303
PMF1	PMF1:polyamine-modulated factor 1		35.6438	50.6684	96.948	161.328	62.3057	91.7004	82.6777	110.701	86.1851	73.4087	40.8275	42.9647	47.2452	38.6792	46.1659	31.7933	42.0064	39.4445	33.966	62.8915	94.7813	74.0543	60.522	66.2163	84.3663	69.5786	90.4328	47.9384	85.2146	63.4627	23.206	77.6615	32.4695	50.6024	28.5625	51.9351	33.1968	62.4798		199.729	267.91	226.766	408.386	282.531	257.998	359.442	326.214
EMG1	EMG1:EMG1 nucleolar protein homolog (S. cerevisiae)		144.838	128.142	136.343	140.44	114.415	163.003	146.205	145.967	138.718	131.172	98.8737	124.938	92.4454	141.051	124.239	132.904	109.406	93.4543	108.329	118.705	124.618	123.172	155.377	100.124	142.509	145.415	98.2331	143.442	147.238	92.9349	69.1865	167.546	122.733	93.8054	125.964	165.009	147.046	126.971		369.378	381.512	210.324	1063.02	363.852	285.971	294.596	290.996
ZMAT3	ZMAT3:zinc finger, matrin type 3		83.7224	96.775	102.667	85.1407	100.816	106.367	90.3655	67.3229	93.6988	154.224	97.7768	105.843	143.902	144.125	114.194	101.933	89.585	104.399	106.78	124.448	218.98	121.288	114.233	138.932	90.6435	121.894	115.578	74.7377	105.912	78.6312	151.514	129.113	70.4141	115.362	156.642	123.471	98.7348	111.896		385.528	184.868	289.65	518.348	157.016	283.83	248.231	115.189
PNPT1	PNPT1:polyribonucleotide nucleotidyltransferase 1		129.001	130.877	125.006	109.274	102.322	136.1	120.689	171.265	138.752	118.788	171.794	123.219	138.56	178.652	135.493	120.46	116.156	137.887	134.121	148.308	124.758	160.417	114.236	82.7881	141.041	139.992	127.639	146.416	130.355	128.35	127.358	90.7428	101.472	109.212	111.057	176.975	126.261	130.427		191.806	224.477	203.73	216.142	313.632	170.55	159.205	219.925
CPSF1	CPSF1:cleavage and polyadenylation specific factor 1, 160kDa		61.2234	27.845	40.0592	40.0274	56.7247	37.8595	34.1144	49.3314	30.1963	53.2933	66.8999	28.3202	50.0799	59.8304	24.7542	29.9702	31.0393	30.132	42.2031	62.6316	66.4139	56.1278	39.3369	73.963	47.338	39.0676	34.0926	41.748	40.7276	53.8356	36.8134	65.6943	30.2078	36.5194	39.407	47.6692	42.7647	44.5476		165.778	212.617	200.879	215.874	133.982	139.485	121.644	268.105
C14ORF24	C14ORF24:chromosome 14 open reading frame 24		160.784	162.201	263.221	180.92	185.529	262.832	174.476	190.083	167.608	187.068	147.629	132.264	172.383	171.66	136.201	198.965	151.915	215.107	199.392	141.26	230.297	212.672	173.099	226.378	190.466	199.855	210.169	159.37	163.367	168.534	191.05	204.996	240.537	199.648	199.557	150.214	207.784	187.284		961.015	474.812	429.163	382.382	629.627	438.221	345.096	404.697
HELZ	HELZ:helicase with zinc finger		12.3944	15.997	27.1397	14.1061	26.7102	27.9352	21.5727	15.4713	24.2442	16.4234	22.4738	23.977	28.4811	16.0733	12.6842	30.8415	26.2117	37.1827	9.50214	16.8563	23.0557	14.311	17.9682	36.4345	18.4001	18.2666	32.3045	19.4761	29.8144	36.7474	44.6262	15.7089	18.9018	14.9594	23.9224	23.5181	16.8284	22.4736		217.692	193.019	303.877	389.482	245.745	341.681	147.222	258.729
DIAPH1	DIAPH1:diaphanous homolog 1 (Drosophila)		76.0746	208.724	142.969	168.283	126.374	151.697	120.848	161.371	146.953	169.683	135.247	167.972	91.4661	137.68	76.2814	157.78	168.131	177.167	141.276	101.6	161.005	115.333	181.601	113.35	162.726	145.972	149.601	111.711	190.57	114.799	136.291	164.649	175.796	144.277	213.417	147.259	152.631	146.177		849.356	713.691	418.949	635.694	809.727	542.724	372.639	394.49
DAP	DAP:death-associated protein		20.9459	82.8229	100.266	80.2642	45.5318	107.359	92.917	53.3841	78.0448	92.0221	49.0176	49.4762	77.2149	17.9763	34.3998	44.4045	52.9072	50.3398	61.5211	46.1795	67.2449	88.7848	58.5248	102.943	109.896	51.8543	143.812	63.4858	73.3697	60.8437	63.4856	68.9281	52.8623	50.6003	62.4725	60.4945	55.2063	66.8055		1185.7	774.246	892.788	424.274	491.434	416.949	645.631	199.501
SELL	SELL:selectin L (lymphocyte adhesion molecule 1)		21.2794	8.25225	23.4966	5.06832	12.9486	13.721	10.147	6.89113	13.0327	25.0327	8.6701	11.6573	21.2067	5.7214	3.95641	8.68885	6.27688	9.53576	11.2198	1.49498	10.763	13.6363	31.6633	8.45193	15.9348	0.765715	8.96375	8.39702	194.049	6.55768	52.5708	19.2514	6.30985	0.933698	25.1432	10.8279	9.19668	17.6139		91.7139	221.747	335.097	162.733	817.872	290.054	551.572	99.4235
BAMBI	BAMBI:BMP and activin membrane-bound inhibitor homolog (Xenopus laevis)		108.609	141.506	138.119	156.726	133.483	98.0009	114.329	98.7501	155.898	108.767	93.6392	140.352	101.197	90.3691	90.1003	119.511	79.7712	74.8066	96.8588	134.827	141.221	116.637	120.649	151.791	101.235	126.773	105.723	152.247	93.4902	115.355	89.9941	82.086	93.6372	120.27	109.717	120.716	161.614	115.643		92.512	269.201	535.678	64.3588	146.647	210.968	242.199	212.175
SELM	SELM:-		6.70191	1.90161	9.47951	1.47272	24.2364	13.1712	8.81386	17.4117	7.68899	11.8512	6.67103	39.2537	4.80418	6.18093	1.18226	18.8286	1.10034	2.44351	4.51329	1.42521	20.9856	1.35674	3.25827	19.842	8.17296	2.02654	6.04588	1.52297	2.18049	1.98125	1.34119	2.46424	12.7185	1.56541	4.58174	3.38236	1.29728	7.67177		290.555	785.852	678.18	547.801	429.933	547.234	985.028	292.893
PXMP2	PXMP2:peroxisomal membrane protein 2, 22kDa		43.5297	61.912	87.8086	43.711	80.3475	65.9908	20.9905	32.6482	43.7474	26.1316	40.0322	41.6517	33.4462	35.0541	40.8973	37.5611	35.7945	50.2968	36.5649	26.8021	45.851	68.8038	53.1098	7.01595	33.3672	32.0318	45.9039	27.2623	43.8619	27.0216	21.8847	45.501	41.4831	16.3139	25.2066	46.8508	46.7656	40.896		90.941	266.928	76.2424	81.0447	73.5156	88.2382	82.746	42.0397
SELK	SELK:-		264.965	357.372	453.931	341.776	322.111	400.546	428.546	304.183	349.738	406.445	298.61	581.937	204.618	340.005	476.772	463.995	463.919	364.752	341.93	306.723	319.71	379.969	444.188	249.53	362.496	351.722	234.654	316.219	365.297	342.84	239.881	436.114	413.224	335.453	419.212	526.216	489.868	370.256		1369.66	1628.84	673.343	895.186	1247.1	1010.49	1538.59	779.785
PXMP4	PXMP4:peroxisomal membrane protein 4, 24kDa		17.4456	35.5843	32.3942	44.5775	23.3863	53.0755	39.6755	45.4252	45.0576	41.5956	42.218	24.2056	33.5721	35.3534	36.0736	37.586	46.3707	27.134	19.328	10.7992	92.5534	42.9476	30.6158	14.8485	38.2714	40.5368	61.2479	23.7019	42.1538	55.8081	31.8607	37.3643	25.3633	22.4474	29.6478	28.4053	34.7112	36.3066		210.54	121.761	147.384	143.11	104.615	183.771	91.4869	402.251
CRYL1	CRYL1:crystallin, lambda 1		51.8662	42.4267	68.3555	46.0057	57.9098	84.3979	63.6412	72.0269	47.0634	59.5842	56.5166	79.9727	53.4097	36.6077	80.7659	55.7022	50.2618	53.673	78.9442	47.9778	35.3731	47.2791	79.7667	59.5468	60.707	55.8832	44.773	34.813	45.6573	60.3586	58.0282	64.8691	68.0882	59.9663	84.4179	56.5441	56.5577	58.3713		227.654	193.78	194.916	223.039	132.302	163.025	127.126	75.577
SKIV2L	SKIV2L:superkiller viralicidic activity 2-like (S. cerevisiae)		29.578	62.0808	44.0237	43.0343	49.354	65.9767	78.3385	72.4836	74.3191	39.2182	35.8805	42.722	45.0872	45.4336	62.8611	63.8631	56.2959	71.8075	73.0358	65.3284	49.0952	51.8174	39.6523	63.3444	43.8476	52.5391	53.5285	52.056	36.9989	48.6739	32.7278	67.4473	61.2736	59.6489	31.5891	47.414	33.2312	52.584		132.352	150.888	117.836	268.537	141.675	139.566	92.7579	231.158
LOC391427	na		108.374	94.1308	59.2938	31.6295	50.8269	37.6204	81.1738	41.7468	61.6082	36.7299	38.4639	37.6561	53.4677	41.3603	21.0079	30.1577	3.10103	24.7023	16.63	43.5601	31.6415	45.651	123.573	37.5207	16.8607	29.1815	39.5868	55.02	67.8513	37.1382	16.6096	39.2185	30.2988	52.7977	23.7437	74.4496	64.0304	45.9031		1237.89	470.536	292.853	6521.12	1116.34	5408.32	2460.12	122.206
DC2	DC2:-		233.789	326.692	341.415	292.866	280.741	335.209	312.598	226.216	356.111	275.709	196.387	394.284	172.678	170.693	241.978	337.018	261.147	315.593	246.379	228.674	360.779	376.12	319.433	258.31	326.371	256.188	269.484	272.503	230.498	198.082	228.341	181.792	412.962	378.742	411.958	252.713	320.119	286.502		1123.51	1106.11	1224.12	628.294	828.309	793.676	1348.45	215.753
HEPH	HEPH:hephaestin		1.0325	1.27848	7.72019	5.39569	0.637776	3.31512	0.744454	6.78246	3.93022	2.40614	0.476121	0.187981	10.3053	8.07889	0.287976	0.649887	1.74959	0.256625	0.239826	4.52384	5.93088	4.62426	2.25905	7.87059	0.514999	0.808552	3.14	0.867204	2.71351	1.91512	0.456326	7.32719	1.81175	0.539607	1.63397	4.37866	9.31146	3.1379		1522.88	338.261	308.048	155.372	199.759	314.513	453.003	100.586
RP3-402G11.12	na		2.78438	18.7545	21.2456	17.7352	33.4963	12.2823	18.868	4.93206	19.9921	14.6898	3.69388	15.5279	22.4504	22.6331	16.717	23.9255	11.4624	1.9483	17.3652	9.66842	13.1893	1.48237	3.53787	26.5114	16.5523	4.0249	37.3541	0.788629	18.0353	10.5443	3.37852	12.9051	14.7725	6.29913	24.986	4.47553	16.8989	14.2137		122.7	121.402	123.804	228.36	125.903	82.1323	99.1646	102.737
RBM7	RBM7:RNA binding motif protein 7		128.218	166.803	208.044	148.358	171.727	214.08	247.522	206.002	285.071	213.647	154.336	125.49	132.592	161.958	132.95	185.866	153.624	114.939	121.433	147.184	108.462	137.154	172.218	159.129	229.409	149.65	186.873	212.804	192.747	112.289	102.993	116.664	209.404	133.997	220.607	214.823	177.502	169.097		127.021	545.297	469.288	273.685	551.648	450.659	399.074	64.9105
C14ORF46	C14ORF46:chromosome 14 open reading frame 46		46.531	82.4287	82.6458	57.2721	51.4966	65.3425	111.476	64.0942	90.7265	70.4371	61.6598	65.5906	63.7493	88.7935	88.0023	68.6911	60.5056	72.936	78.9789	68.9186	74.8338	84.1137	86.6318	60.8553	85.9017	66.616	67.868	56.0767	76.4312	56.41	83.2552	48.3691	38.9308	70.6179	86.734	76.6745	66.5587	71.0042		121.172	139.751	132.813	101.919	128.004	173.039	125.839	259.341
C14ORF43	C14ORF43:chromosome 14 open reading frame 43		66.8921	72.1338	60.3548	71.4652	43.762	44.9059	67.5858	35.8832	75.9144	61.2153	89.1438	50.3284	83.6174	57.0398	48.077	72.6694	67.3475	59.948	77.8511	67.1113	81.9117	60.954	81.2302	54.4676	21.3802	39.2078	59.9745	50.9633	37.0514	60.9622	60.5795	92.627	58.6024	84.4441	96.536	66.1647	62.356	63.3151		278.37	167.554	179.919	100.736	183.877	122.671	231.102	147.981
DCI	DCI:dodecenoyl-Coenzyme A delta isomerase (3,2 trans-enoyl-Coenzyme A isomerase)		34.6541	29.9077	60.4893	59.2992	47.4981	65.2224	31.4095	55.1772	40.7711	52.4815	31.2904	41.1365	48.4275	72.8037	45.9943	59.4267	61.5703	43.9033	42.969	29.1078	60.9172	52.5973	41.2604	52.5305	54.9759	44.479	32.8874	34.4798	39.6062	26.8901	31.5723	49.0678	35.9864	41.6062	51.7949	60.7512	49.677	46.3411		169.983	234.197	167.685	161.654	157.856	145.688	119.949	265.178
DCK	DCK:deoxycytidine kinase		36.5981	43.4554	44.5158	28.5332	20.0586	71.6286	38.2582	35.3047	49.7067	40.4934	30.3944	45.1303	48.3407	25.156	31.4943	42.8797	38.1479	27.2725	31.056	49.9022	20.4071	48.8112	31.4282	33.2526	17.8377	22.555	31.2759	32.4414	38.7851	35.3475	52.183	30.0151	48.2987	20.4529	41.4366	47.8412	27.7653	36.7152		182.751	288.312	325.319	245.489	279.555	273.119	279.461	111.896
DCN	DCN:decorin		26.847	18.6713	21.8158	26.4795	28.0067	15.3232	4.79943	8.34668	18.5925	11.435	23.4077	9.21141	14.4837	9.73952	27.8462	16.3207	9.8208	4.55703	10.8898	21.3589	9.59003	8.10566	21.2378	8.14874	5.98498	9.14735	1.18221	6.36123	16.5953	20.593	12.4072	18.7876	25.0539	3.75888	10.2421	40.1934	22.3945	15.3442		2943.59	5326.07	8058.56	2303.16	4088.29	5853.66	9864.21	1153.16
TMEM4	TMEM4:transmembrane protein 4		94.5116	85.1656	208.149	99.4012	136.776	184.29	127.315	162.871	209.291	148.969	98.4363	135.565	61.3355	56.5609	145.239	114.602	142.688	83.0062	101.901	96.9975	77.771	126.157	118.911	116.555	145.276	167.582	138.59	186.334	136.097	94.2399	65.0864	93.8466	114.715	61.157	136.439	145.026	98.0884	122.026		359.265	375.553	314.009	575.02	353.027	442.977	261.089	280.756
TMEM8	TMEM8:transmembrane protein 8 (five membrane-spanning domains)		6.77334	54.4518	51.0269	49.4195	33.1826	68.8187	37.5519	47.8354	26.8537	43.6103	34.5028	30.8884	38.8269	28.0856	5.70398	38.1438	35.3115	30.4843	33.9916	28.8758	56.8033	31.0422	38.756	21.9551	65.6389	33.7573	61.1689	29.5777	36.1732	23.7609	34.4859	38.7616	31.7392	18.2981	23.3251	23.9632	39.6629	36.0327		202.025	209.291	451.899	244.329	292.122	235.975	243.219	238.868
NARG1L	NARG1L:NMDA receptor regulated 1-like		87.9692	63.3359	54.325	42.6826	47.8638	51.1925	56.5032	61.4728	38.335	39.1085	50.2241	46.6387	54.2833	88.5577	55.0805	43.2956	49.3329	68.2535	68.4348	84.5748	70.19	65.3027	51.046	51.9009	55.5698	61.701	23.4971	52.9361	68.5781	57.2355	67.7514	53.2831	40.9976	72.4849	40.8053	63.4879	74.103	57.3604		140.263	93.4223	154.904	175.586	152.751	228.094	199.808	204.414
CHM /// LOC642090	na		16.0147	27.594	33.5484	24.3114	40.9198	37.0514	26.4767	28.081	17.284	25.6843	26.0549	59.1089	43.0642	39.8923	24.1314	32.1289	13.479	35.2892	27.3205	37.5967	30.2489	33.1561	28.1503	32.6969	48.1908	13.3661	18.2294	22.2616	32.4406	27.7336	17.7771	24.7322	11.7276	29.0143	41.4104	32.9174	19.7236	29.157		245.911	391.514	267.461	266.259	289.862	264.882	322.72	162.624
DNASE2	DNASE2:deoxyribonuclease II, lysosomal		45.2807	45.2359	54.8929	62.8031	32.2705	55.7898	27.557	52.5958	36.4043	75.9341	43.991	33.4613	18.7645	34.3948	52.7897	52.9456	52.5058	38.2408	28.2075	18.2893	53.2424	61.3282	44.4159	21.8764	46.3479	32.8022	31.0304	40.9016	36.0692	41.8446	45.71	33.6288	28.4573	50.5196	40.0298	32.6734	47.9477	41.9238		295.087	499.84	532.811	639.339	329.093	398.007	264.206	350.67
HIST1H2BK	HIST1H2BK:histone cluster 1, H2bk		105.368	117.265	186.556	100.96	155.662	135.52	184.248	86.7631	147.684	160.972	105.301	166.83	119.229	133.297	140.445	160.27	137.682	126.303	136.799	137.119	99.7973	131.78	97.9202	133.953	138.754	137.896	143.65	115.437	118.477	98.4104	96.0147	136.581	155.902	115.781	181.301	169.501	173.349	134.832		1384.04	1994.63	1342.85	1706.88	1359.39	1085.21	3836.87	2086.7
MUC1	MUC1:mucin 1, cell surface associated		515.429	798.374	634.651	568.489	638.081	945.536	674.788	535.784	760.296	988.236	758.962	903.878	741.408	566.39	659.624	784.758	1127.71	879.416	790.026	638.309	906.819	735.739	778.56	755.09	885.099	904.328	940.674	646.936	583.458	852.565	533.878	952.759	606.242	596.635	1083	567.979	397.248	746.95		7782.19	5385.81	2675.78	3990.96	3757.01	2338.93	4880.05	11576.2
DDT	DDT:D-dopachrome tautomerase		109.598	123.824	92.4168	67.4507	113.679	106.255	94.6535	101.756	107.223	100.15	75.9587	85.5764	84.463	66.9353	86.3326	60.0683	56.6716	60.085	52.6204	39.9259	81.6337	71.4299	51.0924	95.1681	67.9238	83.7555	74.1935	90.0909	54.5371	58.3788	48.875	77.9665	65.0302	105.722	71.7231	78.6263	110.558	80.3337		178.269	252.237	140.971	266.181	181.572	192.361	336.324	186.157
TYW1	TYW1:tRNA-yW synthesizing protein 1 homolog (S. cerevisiae)		72.3017	70.3626	71.6408	82.3118	71.7224	61.4529	64.5271	57.3342	63.3798	34.4789	83.4212	59.6058	52.4878	46.6824	85.9576	75.7072	49.5952	89.0847	48.1293	93.2354	66.7784	116.705	72.4522	65.595	56.64	62.7938	44.5741	49.3323	77.0442	102.478	48.1633	60.1928	34.0945	74.3377	73.3849	77.784	89.3914	67.707		184.881	224.51	130.067	224.356	145.794	150.097	153.899	148.125
BUB3	BUB3:BUB3 budding uninhibited by benzimidazoles 3 homolog (yeast)		180.565	185.093	235.934	199.757	196.201	207.184	192.039	182.392	194.965	230.1	197.381	250.263	131.697	124.045	211.672	194.243	234.937	172.484	130.458	138.743	143.012	182.106	206.568	125.946	181.345	194.55	174.697	205.965	175.515	175.286	128.316	129.912	167.301	189.194	139.919	181.586	212.797	181.194		457.889	376.794	432.176	277.894	436.686	408.764	494.149	159.054
ATP13A1	ATP13A1:ATPase type 13A1		29.1183	52.253	37.0388	68.3555	36.6181	48.2913	40.9686	81.405	84.5056	65.8363	63.1434	36.0698	69.3299	28.8402	60.979	40.937	52.5407	53.6766	43.7298	99.5917	65.5322	74.0935	72.2085	48.7912	61.3244	71.0777	70.6163	33.3074	51.4057	40.2388	39.7584	63.359	78.9792	46.1637	74.0258	60.2619	134.667	58.893		92.1773	211.426	260.139	265.491	216.06	216.067	196.959	202.581
LOC90120	LOC90120:-		63.6494	38.9081	54.8554	41.8679	46.9549	28.9633	47.6908	49.3866	45.2044	96.0367	50.2906	37.5003	37.3606	25.0588	16.6906	52.2318	21.2491	52.6458	40.9122	50.4247	12.2228	50.9442	62.7594	64.9726	69.4414	50.9067	38.8155	32.0965	69.07	44.4732	33.6541	48.0998	33.3587	34.1933	41.4155	51.7155	42.1876	45.357		59.8271	112.279	121.139	120.952	94.4941	117.904	127.536	122.368
ARAF	ARAF:v-raf murine sarcoma 3611 viral oncogene homolog		39.3657	40.9174	44.2924	43.844	39.8709	66.9484	44.6261	56.3108	55.426	42.3328	34.2038	22.5727	47.9678	60.1148	18.266	39.3502	32.2156	32.9025	28.9267	48.4182	38.5391	36.6681	48.7539	55.9418	42.7468	45.2252	87.3892	48.1445	69.7345	41.5819	37.852	56.3894	37.5595	24.6415	61.8588	34.9251	22.8958	44.0465		137.856	210.01	295.091	243.181	181.507	256.873	141.682	127.397
C4BPA	C4BPA:complement component 4 binding protein, alpha		5.09361	23.3913	59.9301	31.3693	3.78714	4.42376	4.82103	4.17308	26.9103	4.40422	34.5465	11.0625	2.58129	14.2721	2.31734	29.592	10.1708	30.1618	15.057	14.2023	7.18537	57.9076	7.08785	52.8516	1.99455	36.5929	18.0456	16.0982	38.7707	37.9741	4.71258	47.3076	14.7053	2.11279	13.3683	2.31842	10.2072	18.9597		275.871	733.962	406.417	1866.75	389.196	4379.51	8437.71	2358.4
ZFYVE1	ZFYVE1:zinc finger, FYVE domain containing 1		62.6022	63.8176	45.5114	49.0537	31.8121	43.0219	67.3175	59.3786	58.0825	60.7611	47.0042	75.8711	74.9343	76.8696	101.485	55.1029	84.9487	50.7758	55.2331	57.2644	25.2225	39.2049	93.7829	38.4905	79.5037	62.6309	66.4852	41.8212	46.3904	54.7547	82.2571	54.7608	103.382	109.536	95.7165	61.8747	82.0622	63.7493		161.581	283.715	251.025	243.132	171.835	273.038	252.948	286.081
FLJ10404	FLJ10404:-		26.5988	40.0757	59.1694	70.5744	49.9154	57.5013	53.1856	48.337	59.5842	30.4515	50.067	50.8827	78.9909	52.3666	52.3303	50.6433	44.7867	62.7718	77.0939	41.0724	41.3394	70.4137	49.0442	60.8296	55.3473	78.8362	33.1594	78.7112	67.3419	58.6899	59.0231	62.3791	66.0526	64.3072	38.0966	18.2295	33.174	53.8209		100.193	105.879	155.567	192.148	136.612	224.297	141.992	406.127
DKFZP686A01247	DKFZP686A01247:-		395.629	319.869	263.182	255.274	339.182	262.161	216.855	287.611	241.973	329.272	413.761	501.679	350.38	571.58	413.804	582.737	589.066	579.558	623.627	646.062	532.711	476.299	298.878	470.79	275.795	531.785	366.655	371.085	367.558	535.7	546.187	422.704	392.225	355.541	404.077	429.557	312.334	412.788		1269.8	754.654	1708.7	1726.47	1598.85	3050.05	529.496	1630.54
LACTB	LACTB:lactamase, beta		54.2129	69.4411	55.3908	79.6018	56.3087	62.8018	58.782	126.716	83.8219	102.508	51.6176	28.2373	44.2316	57.4942	58.0933	97.3008	41.6559	48.7366	72.6653	73.2653	75.8852	72.0964	66.3534	52.6669	80.3259	55.843	85.4291	55.6089	99.5427	82.4408	43.9764	79.9749	74.5037	78.0121	60.7927	66.1068	37.8534	67.3053		257.959	371.049	419.797	328.639	379.483	342.459	300.788	110.311
LRAP	LRAP:-		30.1337	32.1007	153.136	15.081	73.1509	93.7712	83.1302	25.37	205.448	7.61304	84.3711	29.2875	28.4753	27.2177	62.2181	44.4455	65.6713	81.1517	158.115	16.8172	35.9035	14.9867	45.2365	51.7096	126.53	61.7382	25.4635	132.291	35.3858	57.9785	29.8348	136.813	142.938	61.9888	120.632	209.949	93.6154	72.9648		413.526	38.4689	748.803	66.0777	290.645	436.938	174.915	203.301
HPCAL1	HPCAL1:hippocalcin-like 1		51.1489	16.4373	28.1761	55.2801	44.7225	24.9722	29.8281	70.4884	24.5036	23.3639	47.4545	65.0785	43.3073	82.6249	12.6601	18.7517	51.8127	27.6805	23.8109	38.6122	56.2316	40.81	25.3127	51.9988	39.2969	35.0998	87.4929	25.6974	51.7571	68.5704	28.3881	74.778	35.5681	18.6029	26.135	24.0991	55.3149	41.2397		518.06	793.966	559.199	953.873	812.343	1199.15	927.923	866.76
RNASE6	RNASE6:ribonuclease, RNase A family, k6		4.61887	19.7291	20.8482	2.91741	3.19314	31.9884	10.0966	24.7169	6.44035	27.2349	16.6722	17.672	4.77468	3.3914	25.3444	13.9621	0.719217	10.2935	24.8028	17.025	2.67617	18.0103	12.5695	2.05045	48.4966	24.5977	18.9463	3.55136	37.8872	8.19075	16.2665	34.9876	57.0968	5.83343	31.4132	27.0347	1.58679	17.2334		121.617	425.889	531.623	471.234	563.049	452.446	498.865	109.995
ZFYVE21	ZFYVE21:zinc finger, FYVE domain containing 21		222.434	163.992	232.549	186.377	232.041	278.828	215.82	191.597	156.972	264.97	200.792	181.466	157.016	223.086	185.795	186.135	140.424	200.881	206.58	237.753	147.665	181.559	226.541	196.695	186.862	225.191	197.97	181.743	203.776	233.174	141.96	218.775	197.235	228.499	121.618	193.934	216.648	199.064		761.71	647.089	439.359	438.319	327.834	562.352	495.499	519.314
RNASE4	RNASE4:ribonuclease, RNase A family, 4		37.8958	159.76	199.368	142.545	117.389	108.782	78.1999	107.095	108.237	149.181	77.4798	169.782	52.941	69.6953	53.0034	140.638	154.131	92.5395	58.7522	97.1875	115.88	93.0218	98.902	100.738	147.934	163.57	126.718	107.251	162.489	97.3933	63.091	212.526	110.078	156.799	217.814	55.8328	222.838	119.662		1155.33	393.906	428.055	72.2885	259.536	513.779	181.939	30.9012
HSPG2	HSPG2:heparan sulfate proteoglycan 2 (perlecan)		30.2908	37.0207	23.0533	20.6642	10.3595	6.37887	22.2893	29.3075	23.9518	16.5973	24.7501	19.8803	44.8523	32.1017	42.7088	16.0527	19.8163	18.1337	7.82623	68.0091	38.6527	14.5167	11.6499	5.64196	34.0576	18.8014	26.5447	26.9606	18.7265	40.0433	20.2686	10.6017	45.4589	38.0969	34.1615	44.7426	28.3419	26.2517		688.425	1067.01	963.566	688.459	942.534	825.562	1117.55	1492.65
RNASE1	RNASE1:ribonuclease, RNase A family, 1 (pancreatic)		71.18	41.8732	89.241	47.7837	81.3519	71.1141	72.1107	71.4035	68.8818	67.6502	47.8316	41.3242	65.1563	60.9177	72.3608	42.4731	75.5489	73.6931	64.8054	36.1536	60.6829	101.075	53.3479	101.542	95.8592	145.836	127.882	124.841	90.3839	74.9447	91.5667	69.4123	125.634	90.824	95.1382	70.8317	33.0122	76.0991		1713.14	4124.45	3300.72	3055.7	7203.02	7212.01	2645.89	4111.37
SCAMP3	SCAMP3:secretory carrier membrane protein 3		75.1575	70.2267	105.234	82.661	71.4347	76.6236	77.9798	93.7342	103.74	77.6061	78.1137	82.1985	56.5474	88.1924	109.872	81.6221	93.5253	53.7703	69.6543	69.0463	65.8977	65.0805	68.4198	60.9936	90.0344	58.6917	85.3878	48.7331	89.5226	78.4558	97.739	86.8068	78.8988	100.376	95.4908	78.9318	89.0003	79.8757		454.324	521.65	418.072	653.604	381.278	353.518	718.044	345.083
NGFRAP1	NGFRAP1:nerve growth factor receptor (TNFRSF16) associated protein 1		294.091	369.4	384.289	420.202	318.58	559.372	356.494	269.559	328.469	248.305	438.429	392.277	498.371	411.036	280.495	489.134	250.448	221.787	577.381	421.037	440.094	275.489	421.598	385.416	250.125	222.379	237.466	231.9	251.084	432.483	445.242	251.869	473.624	753.651	451.508	715.006	712.267	391.361		1814.07	3765.64	1054.12	2271.25	3358.96	1515.76	1964.97	2538.64
RBP1	RBP1:retinol binding protein 1, cellular		67.8978	89.5359	155.836	144.427	135.172	116.726	89.7556	145.525	124.745	94.1344	85.623	39.485	120.13	60.5721	74.2804	59.401	52.956	65.0348	56.7691	93.6218	87.4735	88.7416	84.1672	257.062	87.818	100.524	151.891	44.9121	60.9911	64.6457	92.5942	102.372	109.645	46.94	83.1248	81.6711	84.2576	94.607		111.432	214.093	178.877	137.67	109.543	88.3488	214.206	183.061
RBCK1	RBCK1:RanBP-type and C3HC4-type zinc finger containing 1		152.473	120.198	148.584	162.048	204.638	253.582	136.159	168.085	154.967	191.386	124.733	204.324	133.808	139.005	154.287	184.993	155.365	135.03	140.102	112.51	66.8487	192.084	171.168	134.335	228.104	152.028	176.013	131.727	190.506	140.359	106.722	129.197	145.67	115.094	107.817	196.395	157.536	154.537		316.7	536.015	281.109	621.688	554.549	348.81	559.8	472.168
SNORA24	SNORA24:small nucleolar RNA, H/ACA box 24		51.1999	38.1331	74.1378	109.374	121.764	64.8853	139.933	99.2286	78.6461	94.852	98.967	35.6932	67.5344	58.5282	73.3839	73.5476	43.1215	63.09	65.6997	70.2489	42.5968	92.8891	132.391	89.7907	72.3054	73.5359	64.3155	90.9191	62.1783	70.3259	17.1948	70.4608	83.2979	57.4832	56.7503	123.872	102.669	76.3498		348.75	705.06	473.727	477.753	489.433	539.905	627.913	533.661
LOC124446	LOC124446:-		132.356	69.3974	171.076	171.699	180.796	238.243	104.268	256.648	121.616	181.776	87.0045	116.311	160.52	128.654	105.681	112.057	112.477	89.6275	78.6746	109.087	118.12	147.579	118.951	145.654	233.22	139.263	187.091	112.902	170.759	76.1594	140.748	116.877	101.442	76.0977	117.501	118.829	102.369	133.825		1262.74	687.788	524.634	678.751	448.65	484.345	788.197	526.449
FPR1	FPR1:formyl peptide receptor 1		13.3679	8.58721	21.4981	21.8003	40.8663	15.1219	31.5231	70.8376	45.7783	87.4662	22.1052	35.2061	5.55843	8.00883	14.514	22.1757	16.0354	15.2391	2.75413	2.48637	22.7693	31.6518	8.54284	46.7953	65.6103	14.37	16.0898	12.4839	277.46	13.6388	44.9102	17.7375	14.423	7.12462	4.00412	12.7663	13.7234	30.4062		113.885	366.199	339.08	221.993	1596.07	777.245	215.156	75.5889
THY1	THY1:Thy-1 cell surface antigen		38.3712	28.3952	30.0613	42.8647	35.1136	31.0271	26.7399	75.2685	26.1438	30.0134	24.0003	31.8035	38.5369	46.3855	54.9726	17.8114	42.0814	38.1467	39.3581	28.1962	53.4139	40.9193	45.1538	48.8213	23.0542	63.6041	53.0384	42.914	44.3492	49.8	56.8759	41.2646	12.5758	40.1176	74.0733	24.3015	22.7374	39.5218		225.043	706.189	527.132	230.607	212.799	46.36	777.348	324.206
C2	C2:complement component 2		51.2181	33.7722	66.1197	38.9854	61.0957	47.2278	36.7745	55.0009	46.8469	73.5159	4.80151	32.3073	3.40003	16.4859	16.3522	29.0168	6.74829	4.00103	15.4691	9.35724	5.73865	32.8005	29.5858	58.6517	69.2576	22.8264	22.4349	21.8378	57.7172	27.1084	6.96188	35.1164	23.0226	24.996	63.8446	37.9455	18.0101	32.6041		69.8798	200.914	221.292	310.583	271.034	264.81	102.813	225.115
C7	C7:complement component 7		3.25823	1.77459	1.41117	6.05591	2.53719	1.39536	0.644947	1.80517	9.61546	0.622552	1.96204	1.70474	2.33069	1.56464	0.811825	1.29637	0.719862	1.66935	6.04101	0.62302	6.32627	6.34438	8.43698	1.85076	1.7815	2.10291	1.92775	1.93805	0.248954	1.4689	2.74346	2.98447	9.79708	9.24199	9.03633	7.76173	1.3937	3.33052		431.01	379.658	2909.55	1586.48	2635.28	2587.97	4812.15	502.14
PRKAR2B	PRKAR2B:protein kinase, cAMP-dependent, regulatory, type II, beta		0.931817	22.2389	24.1004	11.2725	21.9478	17.0749	15.1329	9.67143	26.5835	13.0018	14.7514	13.1563	28.8372	21.7704	29.1728	21.7571	22.1615	37.1268	23.5741	18.4406	28.3496	23.0654	18.5278	63.8668	13.0339	21.3334	15.7738	11.4941	23.8653	39.8339	42.7599	7.11453	21.572	31.6604	18.5317	13.3162	26.7751	21.9886		161.324	260.085	194.414	128.959	307.171	328.948	180.976	69.1713
PRKAR2A	PRKAR2A:protein kinase, cAMP-dependent, regulatory, type II, alpha		148.486	135.134	153.431	171.675	146.42	137.672	151.824	155.382	138.109	175.412	156.011	150.836	128.554	146.853	201.048	171.108	212.478	227.126	180.197	122.795	183.484	210.074	137.595	132.474	133.849	180.888	217.352	180.734	119.633	192.166	100.596	196.069	140.573	127.78	154.862	180.612	136.593	160.429		503.986	342.205	366.577	542.422	389.612	434.131	319.096	310.456
RSU1	RSU1:Ras suppressor protein 1		159.982	166.446	144.513	104.316	121.851	166.18	90.0385	153.722	141.464	189.943	102.834	147.566	220.769	86.7481	118.192	157.681	160.901	149.331	106.74	160.871	102.515	124.597	146.364	138.005	225.024	151.154	125.716	156.519	213.012	133.32	198.038	137.077	248.03	130.254	176.67	173.96	241.252	153.286		656.17	499.976	1061.42	526.832	594.529	559.667	791.11	359.764
MCTS1	MCTS1:malignant T cell amplified sequence 1		83.9081	107.684	119.906	102.822	140.845	124.941	92.2923	82.8326	106.42	92.4481	79.3968	85.3064	86.2039	52.2345	58.9581	111.093	77.3597	96.5511	75.0348	78.9167	99.7226	100.657	93.6725	133.196	135.293	101.281	116.648	98.9186	130.185	85.5647	67.5749	81.423	107.042	94.0822	67.4956	111.742	75.4673	96.0843		264.489	1165.78	537.719	636.865	590.421	357.576	574.253	309.233
PMM2	PMM2:phosphomannomutase 2		45.5049	60.2397	57.6634	35.0313	41.7888	54.331	34.5448	52.974	44.3676	50.9133	30.1367	29.2052	55.0877	31.1932	32.8455	23.2593	31.47	46.3679	52.2735	22.1874	40.1902	24.7787	39.8246	37.0844	67.317	50.4298	68.5605	55.1635	31.9752	38.2611	25.3915	40.9006	43.4644	45.1729	16.3799	31.6664	26.1464	40.9214		143.883	265.957	188.995	161.697	245.283	94.0332	93.8323	214.666
EDEM2	EDEM2:ER degradation enhancer, mannosidase alpha-like 2		85.8815	94.9615	89.6474	98.5769	97.8107	83.3748	122.737	143.077	121.504	156.699	66.4943	115.863	91.5698	73.8412	67.5766	99.3472	89.6681	86.1071	94.3406	90.4406	97.4332	84.8685	88.0832	127.051	128.1	70.7576	107.747	88.9071	107.156	84.2061	42.9218	67.0172	68.6	65.63	71.802	86.763	44.5773	91.9227		170.466	223.308	189.494	289.577	171.58	210.249	166.665	142.183
DIP	DIP:-		43.1339	20.6094	13.1347	42.8423	10.0536	16.0892	40.027	19.1512	31.2936	20.1006	18.1368	13.3429	28.1885	28.0847	15.8641	2.60766	21.4048	22.1231	23.718	12.9503	17.5654	32.3265	20.2788	18.7092	5.75874	31.8683	28.6568	25.099	39.7989	42.5391	30.1825	32.4395	21.2996	29.7743	45.382	14.0774	17.9708	24.232		124.857	248.883	159.167	173.967	176.225	131.566	199.686	209.034
NETO2	NETO2:neuropilin (NRP) and tolloid (TLL)-like 2		19.1883	8.57416	15.8946	16.7032	1.18027	12.1399	10.0562	12.6035	10.736	3.12081	11.2332	12.4417	2.09232	13.8584	10.8917	3.99991	1.96179	7.34343	16.3547	18.5235	19.3793	10.3808	15.7614	7.65859	6.08225	6.85298	14.2465	7.85273	4.76647	3.04823	27.7594	29.3792	10.1578	34.0959	1.34157	6.75591	11.7017	11.5167		22.6706	282.554	160.284	287.735	172.803	87.0873	216.73	222.449
COL1A1	COL1A1:collagen, type I, alpha 1		314.68	267.718	166.301	67.7773	115.82	224.557	179.5	153.931	131.463	140.165	292.033	120.552	539.525	224.743	114.298	124.952	198.436	200.156	206.833	153.211	226.644	52.5701	166.557	176.556	215.861	56.6914	116.468	111.239	142.638	177.573	202.223	442.638	218.539	237.962	344.758	235.418	222.535	196.852		2804.88	9005.98	8963.79	6019.03	6793.02	1865.28	7628.42	11441.7
COL1A2	COL1A2:collagen, type I, alpha 2		20.939	15.7181	28.3109	12.8806	22.8597	22.0555	16.7114	16.6119	28.856	11.5659	16.5424	13.1483	27.6358	15.6179	14.9515	12.4257	12.6826	17.4414	18.9775	10.6552	19.9147	20.063	12.4797	15.1765	26.5299	19.0854	22.6638	20.1311	23.3872	14.9438	10.5953	17.0386	23.1244	12.2513	0.874313	23.4221	23.8959	17.8963		3804.6	8354.79	9644.97	5144.85	5946.87	3612.37	10930.5	5832.28
C11ORF17	C11ORF17:chromosome 11 open reading frame 17		115.983	98.4387	94.6855	107.823	85.2176	105.786	86.9499	80.2797	121.141	94.5887	106.875	101.935	147.231	151.472	109.707	88.2336	125.117	131.781	98.5904	68.3538	86.763	64.6552	146.918	96.4307	68.7259	122.661	65.7287	72.9927	88.7784	80.093	112.011	163.077	114.552	156.242	118.114	112.281	136.516	106.128		145.527	197.856	255.44	341.326	151.027	247.174	222.981	135.075
ARF4	ARF4:ADP-ribosylation factor 4		373.197	400.989	549.834	441.173	326.968	344.551	378.533	330.315	327.102	389.874	351.526	407.635	343.182	257.818	387.464	497.407	351.893	502.647	560.255	317.006	419.352	529.804	475.883	342.897	399.231	458.085	377.751	358.14	440.119	319.808	292.246	329.341	368.787	400.683	450.66	532.208	409.086	398.471		1752.24	734.475	1344	517.299	996.493	985.112	782.975	175.452
LAD1	LAD1:ladinin 1		36.2746	47.8812	20.2284	58.5665	35.9289	45.706	27.9191	32.9458	22.8587	27.7302	23.642	4.66629	72.4133	24.6974	17.6695	19.8624	26.8166	19.2863	29.8901	36.4592	31.4217	39.1863	34.2479	22.8082	16.1018	18.3836	54.7038	15.7587	19.0789	51.1743	36.313	49.6746	13.9757	37.2809	29.8894	24.4841	27.6438	31.1775		775.053	435.038	190.23	265.983	95.896	81.786	130.813	266.806
ARF1	ARF1:ADP-ribosylation factor 1		443.846	318.429	660.741	754.161	640.374	420.71	652.757	812.458	608.528	891.435	368.334	379.158	379.628	310.092	485.973	515.349	602.8	432.592	349.103	325.914	491.294	669.839	540.558	386.96	842.861	684.371	763.467	605.616	658.921	435.92	293.457	651.03	482.916	383.683	441.066	434.425	535.202	531.188		4620.89	2186.18	2568.64	2538.12	2492.43	2577.64	2283.93	2631.16
RPLP0	RPLP0:ribosomal protein, large, P0		975.834	1121.99	1418.29	1337.98	1688.54	1676.22	1501.37	1231.38	1240.76	1292.63	1083.89	1361.02	955.164	453.059	1033.96	953.368	798.164	684.269	684.728	823.101	841.609	1051.55	1181.65	1503.73	1341.33	1108.83	1227.09	1022.35	1042.74	724.592	819.987	1155.86	1058.17	1254.63	753.713	1263.73	1407.84	1110.14		6526.09	6543.33	6782.26	7218.74	6195.43	6100.02	9814.06	8980.18
QPRT	QPRT:quinolinate phosphoribosyltransferase (nicotinate-nucleotide pyrophosphorylase (carboxylating))		38.9487	21.17	25.5677	30.2965	11.8319	20.4106	11.6132	27.0332	24.1082	28.0449	17.5256	18.0651	39.0531	31.7727	21.9268	34.0072	28.54	24.3474	21.2795	13.7246	31.864	17.1241	40.4032	27.1775	16.8212	16.3246	34.1768	35.3855	30.8525	26.0611	42.5712	38.7232	37.1136	12.797	20.7331	30.7666	16.0244	26.0591		67.4846	79.9166	497.649	151.886	179.861	157.854	97.8001	131.025
AACS	AACS:acetoacetyl-CoA synthetase		64.5811	89.8996	53.2439	88.6401	52.5022	73.2732	66.0044	56.1801	56.5414	58.8043	93.1637	82.5505	96.8053	73.5738	74.2566	111.414	76.5379	61.7615	52.9639	74.4896	72.8429	78.6836	77.6576	37.4165	49.7271	44.6671	65.6721	82.3744	61.3507	44.0334	74.5202	73.0018	59.8232	81.0108	91.9969	67.4203	83.3573	70.3444		257.235	283.497	137.885	204.78	87.5503	149.509	158.018	148.488
IKBKB	IKBKB:inhibitor of kappa light polypeptide gene enhancer in B-cells, kinase beta		108.968	146.512	151.261	166.131	178.816	153.364	137.044	144.477	107.328	92.6715	114.093	115.987	249.04	103.734	100.049	118.089	57.1935	122.081	90.5289	93.6012	128.29	132.786	129.748	162.507	126.707	121.229	141.935	149.237	137.565	110.329	141.176	130.254	97.393	135.669	135.064	136.945	103.869	128.964		212.814	216.741	276.253	442.455	220.681	296.468	292.838	295.899
IKBKG	IKBKG:inhibitor of kappa light polypeptide gene enhancer in B-cells, kinase gamma		30.2931	31.8537	30.3462	37.13	18.9603	42.3409	32.6342	63.8889	35.7276	21.7043	46.888	19.6494	58.9261	36.9078	23.6904	25.4313	18.6172	18.6922	8.67067	23.227	11.1838	24.8026	28.688	63.4004	45.4931	25.8157	20.1156	31.5808	24.9588	30.8343	20.923	29.6945	19.013	37.3825	51.2474	16.7053	50.3329	31.2906		107.791	159.572	149.025	182.83	139.865	119.194	75.6342	105.904
C11ORF24	C11ORF24:chromosome 11 open reading frame 24		56.7856	43.3878	99.2571	114.325	76.3889	75.9152	91.6408	137.37	109.223	100.292	86.7239	98.3689	84.304	57.1974	55.8315	113.905	77.4682	79.023	94.1379	78.3666	146.464	98.1964	93.9975	87.224	89.6808	83.6377	115.232	95.2596	119.911	88.0503	77.3811	122.068	86.5504	115.905	132.691	94.674	75.1247	93.2962		479.463	306.852	316.853	296.068	219.469	217.241	320.453	197.487
ACTL6A	ACTL6A:actin-like 6A		39.9958	119.049	122.225	62.5737	62.6695	88.6287	84.8632	57.4445	75.935	59.1156	65.5808	83.6073	72.0705	97.4832	40.4654	103.085	39.8512	102.572	73.77	102.522	53.8385	89.7188	48.8803	115.425	85.3222	70.3033	69.2647	79.4407	58.3248	72.3142	65.9841	71.2095	47.1511	92.7489	72.7776	61.3947	147.651	77.1691		470.027	420.214	253.796	226.609	279.575	158.459	363.789	221.53
EMP1	EMP1:epithelial membrane protein 1		75.8538	53.5399	166.526	102.685	123.846	222.421	216.226	137.229	120.952	156.768	193.625	71.223	49.3669	104.463	188.437	91.7392	130.731	96.1533	194.429	92.1366	131.202	144.671	127.73	118.52	110.98	130.206	158.156	148.219	145.832	199.838	114.176	72.0472	158.102	247.011	35.3233	131.584	99.7565	131.397		995.714	1500.37	1690.33	926.23	7519.83	1118.66	4743.46	1242.62
EMP2	EMP2:epithelial membrane protein 2		280.247	378.025	447.916	557.88	397.168	430.438	417.355	492.329	528.268	426.096	268.447	363.394	262.024	340.524	338.464	380.921	469.739	366.977	312.27	294.498	268.727	499.678	339.381	272.936	423.273	543.321	450.064	542.51	471.192	379.661	260.069	262.206	531.488	247.336	366.271	391.696	304.352	386.679		1286.83	1159.49	993.989	1490.96	2075.98	3737.32	642.394	1112.96
EMP3	EMP3:epithelial membrane protein 3		56.8758	19.439	41.9103	49.2227	49.7608	51.624	77.8862	133.863	101.344	112.557	26.1471	32.5863	32.2291	74.1405	16.323	7.46506	12.0993	43.0202	23.8854	12.6913	41.127	40.2111	41.9194	66.2304	60.6265	40.7779	24.622	78.8354	106.144	34.8017	13.0082	41.3485	21.7331	48.0067	10.3802	30.2891	32.1234	46.142		170.507	403.516	470.885	506.635	639.81	398.103	467.505	280.728
SIRT7	SIRT7:sirtuin (silent mating type information regulation 2 homolog) 7 (S. cerevisiae)		23.0342	33.8879	58.7079	16.4004	36.9396	47.572	37.2046	9.69469	25.0545	51.2788	21.9094	32.9119	24.006	7.63492	26.0171	43.1934	39.6474	23.6563	34.4076	44.7896	32.1879	36.9429	45.7281	49.3987	51.0311	64.4075	58.2272	20.2942	31.6377	31.9307	47.6836	14.411	50.0672	25.8412	36.975	43.2217	16.496	34.9846		318.678	218.445	163.427	278.861	193.15	180.682	110.427	161.119
HEXDC	HEXDC:hexosaminidase (glycosyl hydrolase family 20, catalytic domain) containing		30.4912	28.5174	29.8483	33.1668	24.2572	49.3543	25.1965	44.4059	35.1478	38.7915	23.9151	31.5694	41.7862	37.9731	12.3406	24.3811	23.1374	17.1989	33.0928	39.8747	36.5982	33.0199	23.9742	33.2839	39.0641	21.9163	35.1742	41.7647	41.1746	22.5942	33.7288	32.4792	15.1406	37.1822	29.0785	24.8609	32.7144	31.3026		55.342	85.2257	126.203	144.898	92.7927	104.416	124.472	229.626
SIRT1	SIRT1:sirtuin (silent mating type information regulation 2 homolog) 1 (S. cerevisiae)		40.0709	49.7517	42.7778	28.6666	34.5402	24.6119	29.4728	30.0629	32.8614	34.397	61.7659	26.475	60.5519	45.424	19.5768	33.2195	38.1229	27.5775	48.3286	57.4172	43.0272	26.9993	51.952	43.961	43.2324	25.6831	29.4473	21.8542	31.6303	43.2131	34.1653	33.8307	45.3924	42.9727	48.6536	39.8924	43.0145	38.2323		204.642	212.275	261.408	218.653	312.939	268.673	447.13	111.371
FAHD2A	FAHD2A:fumarylacetoacetate hydrolase domain containing 2A		48.8615	54.4335	59.2778	62.8213	73.4997	106.492	47.6142	97.5763	105.546	79.8878	60.9384	88.8741	47.7818	73.4936	70.1694	62.2179	45.7519	47.038	98.1572	67.6906	49.4732	84.1631	102.499	74.5536	82.4705	96.6815	104.314	108.202	45.1576	62.5136	50.4628	52.6113	63.1314	44.3281	63.9074	65.9794	73.0286	70.854		83.138	215.077	142.123	144.204	78.2247	137.942	167.631	144.792
SIRT2	SIRT2:sirtuin (silent mating type information regulation 2 homolog) 2 (S. cerevisiae)		96.9737	26.0949	40.089	56.4854	40.1386	49.176	40.9339	40.7918	41.2069	43.1068	32.8023	32.1891	31.5226	21.3887	31.2182	49.7075	40.1922	56.2404	46.3382	32.3836	29.6575	42.2073	25.9552	55.0806	40.508	38.2375	36.2125	33.6719	45.6693	31.7742	52.0733	45.4201	39.8866	34.9967	65.1702	21.0719	50.6748	41.5472		158.473	155.861	209.886	150.373	161.898	186.495	139.272	267.019
SIRT3	SIRT3:sirtuin (silent mating type information regulation 2 homolog) 3 (S. cerevisiae)		64.4137	44.5631	48.2198	64.2962	54.3843	52.2389	57.6652	71.7453	54.0561	67.2345	60.3084	82.5846	108.251	71.0616	60.3014	62.5451	76.3906	56.183	81.0563	84.6132	74.8345	72.1946	66.0405	76.2158	75.7831	58.0288	40.4965	61.606	61.2496	85.8312	83.9688	74.8196	37.5238	48.6693	65.4286	59.9604	56.7702	65.4468		102.763	171.706	160.134	168.172	88.6981	144.418	110.333	230.15
F8	F8:coagulation factor VIII, procoagulant component (hemophilia A)		24.2143	21.3374	17.2497	36.2611	24.5972	15.7092	13.8992	41.9308	35.0685	24.7036	22.8415	33.7729	46.7207	29.0794	17.3345	37.2697	17.7987	17.5996	21.6043	52.6011	19.9956	39.2548	24.2143	46.0948	17.8272	31.9743	33.7377	24.4949	23.8396	26.2735	25.8828	34.0153	25.5397	39.1525	47.0943	33.8357	29.9121	29.0468		329.979	130.827	271.494	235.943	205.437	280.1	386.352	153.65
GPRC5A	GPRC5A:G protein-coupled receptor, family C, group 5, member A		100.315	78.4219	233.61	146.233	213.131	102.773	209.03	193.125	289.16	161.685	190.988	145.934	143.767	108.556	88.0275	123.159	76.7242	147.703	183.957	94.0783	93.9993	139.19	143.46	125.759	121.493	121.066	181.322	227.927	219.223	230.924	81.0501	315.324	252.761	159.328	119.778	198.113	110.855	158.701		1976.22	475.809	795.228	1009.9	1663.33	1268.11	684.178	640.373
BDH2	BDH2:3-hydroxybutyrate dehydrogenase, type 2		140.584	227.459	236.591	155.461	165.686	256.385	137.486	173.859	151.455	103.097	138.445	157.376	159.899	110.261	127.736	145.154	165.399	124.23	121.67	144.244	168.659	114.111	197.292	170.843	208.951	163.49	236.423	183.639	97.764	151.763	153.383	230.652	344.908	180.75	289.71	172.091	182.127	172.677		1016.45	737.845	582.28	389.627	490.594	530.625	838.199	692.955
CDC42EP3	CDC42EP3:CDC42 effector protein (Rho GTPase binding) 3		217.819	161.005	153.471	174.758	144.018	172.248	159.183	139.073	210.667	181.426	122.773	262.545	97.7439	246.795	177.687	230.792	234.546	181.29	181.676	230.169	226.498	233.054	159.287	194.665	177.482	215.9	172.02	177.559	195.342	197.516	158.543	134.904	191.839	125.731	153.319	144.261	240.398	183.189		345.188	318.438	573.213	497.222	411.548	551.956	309.793	257.429
CDC42EP1	CDC42EP1:CDC42 effector protein (Rho GTPase binding) 1		12.5081	17.0322	16.171	30.7865	12.1676	22.4811	12.8138	46.2851	18.4732	18.0268	2.02635	17.452	12.4371	19.1316	11.7701	5.35763	5.42759	11.4856	21.1527	14.2065	14.7741	24.5114	18.2223	26.0197	32.2999	11.7145	26.4539	23.4032	17.9153	4.95575	19.7974	29.724	2.56811	7.09006	20.3761	10.8503	5.21059	16.84		62.0201	271.724	182.855	211.331	258.292	150.258	132.723	129.373
ARF5	ARF5:ADP-ribosylation factor 5		48.2183	53.4659	54.2832	47.7392	58.4264	54.6758	37.2906	50.3628	60.5619	56.2272	29.778	28.4826	27.1284	16.2208	20.9948	26.1064	26.9636	22.6681	21.8616	17.0385	13.2984	34.2271	33.8735	39.9476	54.4357	47.3886	63.5945	35.2621	43.4495	38.7899	18.6159	53.4298	30.4551	40.3112	41.1676	29.9966	31.7012	38.0659		447.212	389.932	406.563	379.277	372.767	203.728	429.425	470.895
C11ORF54	C11ORF54:chromosome 11 open reading frame 54		124.157	128.755	144.841	142.57	94.4448	109.16	110.101	82.7946	124.081	131.643	186.922	162.696	122.83	105.976	157.429	113.278	145.173	125.425	79.9911	145.229	92.2093	162.948	76.4165	128.052	102.986	121.692	96.067	105.577	144.919	138.799	146.709	69.5592	148.279	146.618	157.282	118.879	131.884	125.037		676.659	355.532	253.311	288.651	205.932	367.821	271.765	305.622
HLA-DMA	HLA-DMA:major histocompatibility complex, class II, DM alpha		254.781	198.292	524.169	304.911	577.849	744.867	253.648	476.401	396.662	641.554	232.886	423.627	156.278	142.197	158.056	325.768	280.252	222.172	152.849	151.101	171.335	224.323	449.823	328.677	697.083	216.78	240.827	185.424	343.078	156.066	113.648	512.106	369.153	205.048	645.396	565.371	312.625	333.921		238.549	1042.94	1728.24	2106.13	1627.68	1425.37	1289.14	1345.19
HLA-DMB	HLA-DMB:major histocompatibility complex, class II, DM beta		148.939	185.545	430.731	269.541	410.33	544.784	195.321	426.688	318.388	366.153	117.878	261.642	146.697	74.7304	103.821	250.583	276.456	158.65	137.466	122.949	97.0403	170.702	266.612	242.276	607.022	125.128	245.284	121.708	228.503	94.8178	107.925	257.718	248.028	183.206	568.9	305.351	294.37	246.267		130.042	1439.85	1697.59	1335.37	1336.86	916.48	639.003	477.284
MDH1	MDH1:malate dehydrogenase 1, NAD (soluble)		456.981	474.586	481.747	456.11	610.394	558.38	360.436	402.838	359.554	441.185	380.259	529.666	471.969	319.958	492.646	459.894	341.416	383.825	451.711	458.703	428.787	390.253	438.67	431.946	494.682	389.291	381.489	309.186	418.257	337.104	447.477	390.375	450.825	534.069	399.203	443.58	583.112	436.772		940.572	1426.13	927.839	872.229	763.966	885.107	1258.59	430.148
STAT1	STAT1:signal transducer and activator of transcription 1, 91kDa		448.346	564.889	965.716	443.171	901.512	1311.49	349.217	422.721	713.5	386.984	444.39	663.794	414.045	362.396	254.341	754.318	396.176	366.038	422.635	450.256	357.829	362.464	641.932	606.402	1121.98	238.074	379.856	294.014	280.745	308.799	387.092	620.256	552.718	404.233	1224.4	1072.65	696.988	556.388		812.898	2833.47	1965.29	1248.18	2086.25	995.452	1357.6	1037.07
MDH2	MDH2:malate dehydrogenase 2, NAD (mitochondrial)		260.067	254.823	568.848	443.416	409.915	572.416	456.005	436.306	476.856	474.537	227.293	352.033	295.071	240.328	278.415	315.605	292.625	288.112	212.268	345.676	202.858	418.586	323.911	299.612	475.06	400.139	409.381	362.365	408.855	217.439	262.282	311.476	310.477	334.953	346.983	292.14	504.428	353.556		691.689	2931.71	1081.94	2674.91	1749.32	1155.76	1007.96	711.176
C11ORF61	C11ORF61:chromosome 11 open reading frame 61		33.5453	27.4025	29.491	28.1007	40.8059	30.5014	32.9023	20.3842	20.8604	12.7102	41.0232	29.3767	59.7381	55.7117	14.713	35.2335	41.1819	15.9084	36.3588	45.2303	18.0758	35.1126	36.8314	30.0082	20.8509	17.1347	18.071	36.2197	28.3112	46.3867	45.4137	23.7091	27.9041	44.7966	36.7549	30.8965	25.8577	31.7166		132.509	87.4853	127.189	112.854	113.478	196.556	133.482	344.437
SERBP1	SERBP1:SERPINE1 mRNA binding protein 1		389.189	287.683	325.75	252.906	249.642	237.878	314.531	231.134	296.75	244.138	304.515	288.301	254.853	203.225	257.44	270.831	162.17	237.04	327.086	257.71	275.698	253.572	251.654	266.747	275.908	251.64	286.493	262.059	260.637	269.35	229.366	213.256	255.674	284.726	230.787	263.654	373.381	267.497		564.916	592.146	1339.42	499.57	785.254	856.912	339.229	296.8
C11ORF59	C11ORF59:chromosome 11 open reading frame 59		78.8946	94.1924	111.51	79.219	91.3502	92.2507	93.2368	107.353	105.53	168.77	79.054	71.9931	81.6083	57.0171	119.591	87.4697	113.888	85.0086	72.1641	72.6696	64.7141	95.1792	109.989	110.777	126.147	100.334	125.542	55.4413	130.522	70.2459	77.519	131.682	73.7748	73.6315	71.9118	83.1983	76.3128	92.9646		866.947	1366.4	1000.91	1175.93	1071.91	917.275	797.028	523.118
UBAP2	UBAP2:ubiquitin associated protein 2		64.4138	93.289	61.586	58.2384	76.2253	88.9258	57.2209	54.1568	64.1566	66.0227	82.1127	85.4045	75.6948	75.744	59.6652	72.6684	63.2504	77.6881	82.6594	72.8777	80.971	51.7635	83.7464	83.4223	70.2547	67.3334	57.7365	155.882	53.9034	89.1878	73.9313	86.6471	51.8173	86.6405	84.2362	43.906	65.6742	73.488		557.548	243.5	332.266	408.317	270.95	374.06	271.863	360.26
C11ORF56	C11ORF56:chromosome 11 open reading frame 56		62.9478	35.2585	40.7531	47.6806	38.8935	34.9137	53.4172	53.0865	54.1035	45.507	46.2606	44.3431	60.6799	73.35	43.4547	64.438	69.8627	41.8586	61.6062	50.8882	72.841	58.6398	53.9991	49.4896	55.2067	65.7432	36.4869	73.8364	83.6968	57.0831	52.1178	53.996	41.7488	41.6527	49.7444	45.959	93.4787	54.2979		207.809	119.307	95.5546	158.113	132.942	191.052	167.637	188.758
C11ORF58	C11ORF58:chromosome 11 open reading frame 58		298.531	294.526	523.952	380.112	421.807	496.199	371.222	347.731	383.043	390.464	276.176	370.659	318.155	294.861	277.462	354.335	256.037	343.275	285.305	345.398	313.564	428.331	318.255	467.083	442.987	384.639	358.356	322.298	362.455	271.913	291.837	258.458	399.478	299.081	333.063	357.974	428.584	353.178		1471.01	1683.03	1366.43	1294.75	1317.81	1443.46	1987.99	644.228
C11ORF73	C11ORF73:chromosome 11 open reading frame 73		91.4146	124.004	92.4591	84.4132	119.54	81.3498	104.835	121.865	77.1082	101.606	114.122	229.579	143.946	241.942	180.107	168.844	201.619	167.618	187.167	190.2	171.966	81.5648	163.716	113.743	137.625	115.526	118.282	123.342	150.349	182.877	93.4199	129.79	166.981	90.995	112.08	154.028	182.151	138.167		181.258	764.799	351.674	317.658	252.525	281.636	523.95	143.105
C11ORF75	C11ORF75:chromosome 11 open reading frame 75		60.8577	90.8688	121.937	71.1604	103.324	102.679	84.0231	132.545	89.1172	90.3454	68.8087	98.9274	80.2833	70.6668	66.8601	65.2093	68.9678	41.1564	125.308	68.6702	77.1244	67.9477	95.8326	63.9925	95.6147	90.1603	120.528	76.293	79.8078	66.256	72.5537	118.445	79.0936	104.056	182.699	141.284	54.3076	88.8571		1158	651.755	571.223	656.898	523.812	415.208	494.045	238.585
UBE2D4	UBE2D4:ubiquitin-conjugating enzyme E2D 4 (putative)		63.8533	38.9532	46.1126	43.4135	51.2277	51.086	61.1197	63.607	43.7066	60.2491	58.2576	58.752	51.6475	54.3676	66.3041	50.8394	36.6442	48.3157	39.3533	41.9329	82.9835	56.0675	42.3368	46.334	55.735	34.9027	37.7922	32.4754	62.4206	28.4065	52.6546	57.5901	73.8742	44.8735	31.9025	35.5006	37.7266	49.8194		133.952	129.691	161.551	183.746	98.3185	118.857	132.207	147.322
HP	HP:haptoglobin		19.8261	1.48584	49.9793	12.6354	16.8599	49.1127	39.6981	20.0061	63.7893	61.2574	25.1043	10.3273	36.5007	70.6439	19.2	25.9273	42.7	34.28	12.5135	19.5494	34.7036	27.9577	13.3527	40.7492	198.691	102.595	35.5231	46.2239	81.9981	55.4307	11.0417	37.4348	36.1228	24.1861	4.81966	21.1444	20.3521	38.479		163.102	4401.12	255.684	788.873	196.258	234.619	128.039	395.174
UBE2D1	UBE2D1:ubiquitin-conjugating enzyme E2D 1 (UBC4/5 homolog, yeast)		132.429	155.04	144.743	131.2	191.236	171.623	125.523	113.983	147.509	140.764	133.988	170.62	151.768	163.033	166.594	208.399	189.869	193.194	122.547	187.185	149.192	177.631	197.286	165.697	158.701	152.501	117.707	142.367	134.827	157.357	165.613	118.9	201.287	113.763	195.629	125.925	148.856	155.797		228.433	432.096	413.629	250.538	543.831	264.446	397.203	164.009
PMPCA	PMPCA:peptidase (mitochondrial processing) alpha		29.6874	27.6336	62.4101	58.6067	21.2586	43.0035	47.7559	52.1194	40.3203	49.1197	12.9009	32.3867	54.3027	26.4514	23.3989	29.3466	25.3849	30.314	19.4716	27.7478	23.2733	54.9788	34.5847	26.4154	36.5776	60.7278	40.6391	47.4102	25.5938	15.719	26.7507	33.2445	18.386	35.9723	20.3113	47.1417	35.589	35.0523		121.73	197.218	228.967	404.436	230.607	287.016	143.969	146.437
HLA-DOA	HLA-DOA:major histocompatibility complex, class II, DO alpha		116.687	93.9826	290.05	240.123	412.886	445.207	111.691	160.617	173.239	220.678	40.2102	145.338	52.0764	41.4913	45.8562	110.047	104.279	53.6519	47.3667	32.3305	89.1519	108.406	310.814	151.509	466.29	42.0146	72.0687	51.1698	104.033	25.6577	25.3322	215.69	213.602	202.867	427.886	404.968	187.789	163.164		59.1027	258.478	288.57	747.686	272.136	395.303	242.303	163.581
C11ORF68	C11ORF68:chromosome 11 open reading frame 68		28.9107	18.5846	83.3188	73.9014	56.5416	86.7466	68.6418	74.7997	52.8091	83.0011	43.5073	40.5623	43.9761	28.2984	52.9149	29.8514	46.7697	38.06	23.4601	47.0281	19.8347	61.9585	34.0702	34.9185	46.5883	65.5835	61.1786	39.6777	73.3033	32.7494	30.6835	12.5213	36.0799	6.80516	50.6448	63.9875	27.9094	46.4913		216.707	236.546	224.641	256.861	101.821	238.013	191.2	207.96
UBE2E3	UBE2E3:ubiquitin-conjugating enzyme E2E 3 (UBC4/5 homolog, yeast)		181.994	323.613	278.053	181.793	222.811	211.437	186.461	208.407	178.597	234.722	205.213	314.099	209.954	259.139	245.308	305.04	234.382	279.911	321.796	285.193	270.441	248.56	274.198	241.686	219.001	217.392	226.539	195.003	225.119	252.326	283.219	234.522	313.543	246.17	209.673	305.734	292.019	246.569		869.828	1066.8	1026.29	577.331	477.57	681.689	685.997	291.259
COX4NB	COX4NB:COX4 neighbor		185.028	152.412	150.857	103.244	118.544	132.282	116.333	106.843	145.507	148.38	134.691	141.276	109.716	122.855	171.745	184.871	222.038	161.683	263.446	190.339	169.201	120.935	169.959	84.4349	128.694	143.136	124.749	131.269	112.046	112.173	153.608	156.426	133.658	107.379	101.897	175.5	114.759	143.295		264.378	448.816	310.209	290.973	380.865	222.351	269.714	242.101
RBX1	RBX1:ring-box 1		278.513	312.99	313.301	251.866	285.254	281.347	318.877	286.406	307.099	308.999	216.072	310.083	250.468	196.579	256.932	286.449	290.813	251.521	263.095	213.654	269.559	282.382	277.199	313.547	319.452	304.82	260.974	250.8	280.765	256.9	275.317	361.814	346.364	280.907	244.721	296.121	352.299	282.547		965.565	1311.44	1056.82	812.803	875.754	863.767	1616.43	718.216
RPL15 /// LOC402694	na		91.8739	92.8699	119.826	66.7475	77.1738	114.065	77.4739	64.7973	75.3433	57.7201	78.1098	70.9284	81.4392	59.9944	58.5943	74.721	60.2958	70.0919	52.7519	59.6341	60.177	62.9645	86.5696	113.124	55.9925	51.5343	92.6637	42.2416	40.9	90.7126	82.7466	91.2896	94.4409	142.2	69.3262	55.5956	104.188	76.787		197.72	227.081	345.736	191.908	227.569	276.655	262.204	111.72
TMEM57 /// RP11-308B	na		79.2854	115.659	73.3967	74.2834	50.4198	88.0385	73.5922	74.7889	79.9222	90.8757	106.777	50.1758	109.276	99.1852	61.8361	129.174	73.2722	110.333	74.1175	82.1518	75.2834	85.5942	82.5383	106.647	68.3981	59.8715	60.8018	73.2532	57.4145	83.7112	98.9065	132.467	73.9299	76.107	70.0802	85.9807	78.9912	82.8794		438.47	278.017	187.231	416.571	310.274	221.433	240.776	308.852
NSMAF	NSMAF:neutral sphingomyelinase (N-SMase) activation associated factor		72.1746	150.084	86.7112	124.507	148.566	94.3337	144.935	132.944	137.606	129.458	112.484	98.2269	128.953	74.9916	122.475	151.397	91.3062	64.4023	100.181	123.078	95.5611	88.7547	166.756	57.6373	111.036	100.179	59.8185	98.6067	140.65	138.509	82.4857	85.0566	111.035	146.947	81.8356	109.053	104.145	109.916		354.118	356.314	459.654	501.204	433.119	361.756	397.536	207.082
PFKFB2	PFKFB2:6-phosphofructo-2-kinase/fructose-2,6-biphosphatase 2		96.9233	62.9902	53.5963	66.5361	35.7352	87.7531	60.9745	43.9284	50.3817	60.6369	63.7653	41.8441	61.3305	69.8613	69.1112	55.7764	61.5639	66.6789	111.704	72.7984	56.7593	64.5624	70.4141	34.602	47.0754	58.8356	67.9044	52.1231	75.8488	122.922	50.3275	103.393	66.2607	69.8615	63.1203	48.7773	65.419	65.1918		187.751	82.4285	114.027	281.024	127.249	168.713	168.826	148.925
FBLIM1	FBLIM1:filamin binding LIM protein 1		29.3925	56.6228	40.8162	42.8758	32.5359	34.2712	31.0035	36.1199	66.3182	34.8688	51.2829	14.6316	59.4089	26.6171	41.0462	57.1482	29.4755	46.7793	44.8666	74.1709	54.0087	35.361	35.3759	22.6444	45.3879	29.4582	53.9032	41.4749	22.0146	59.0087	39.2218	49.2577	34.3507	60.4214	52.6906	47.3148	38.4362	42.4482		977.997	613.808	803.49	444.065	415.746	305.842	780.869	469.961
ARL2	ARL2:ADP-ribosylation factor-like 2		72.7498	70.4336	92.6671	90.5072	78.2604	96.1945	86.5157	89.7174	76.0851	73.0053	68.4383	47.8796	95.2372	52.5969	69.093	65.0992	48.1238	50.6481	43.9925	62.1511	46.7959	51.849	63.9406	100.885	85.49	57.2459	93.9932	60.3066	54.8847	49.4655	65.1193	74.4825	55.3453	62.9832	24.9291	56.615	93.4696	68.3026		183.336	214.509	406.982	290.873	263.933	343.256	263.443	286.879
HLA-DQA1 /// HLA-DQA	na		659.992	691.259	1225.34	721.575	826.367	1020.55	401.399	1178.05	1212.17	1747.14	424.074	1579.8	279.006	383.277	450.111	1260.3	1423.43	399.341	268.598	593.436	555.852	348.767	1422.19	413.228	1247.89	393.382	383.642	377.239	889.792	278.358	174.522	1192.43	2158.11	107.397	1697.27	1284.72	2167.32	860.468		252.829	4427.44	3360.96	3223.17	3262.5	4075.36	2009.77	707.037
RAP1GAP	RAP1GAP:RAP1 GTPase activating protein		54.5757	62.2561	75.1141	76.6575	62.9296	93.9955	70.0904	145.232	83.3427	95.9674	40.9722	29.9371	31.0115	69.9503	88.297	61.5556	72.0994	78.7004	71.0624	70.5444	77.2022	91.3701	100.859	78.0805	76.8941	80.6583	162.588	81.494	72.781	72.2701	49.4046	68.2483	29.1228	78.9179	72.7928	59.3935	66.2663	74.3955		226.788	120.435	220.603	195.163	101.838	355.073	180.341	635.425
SOCS2	SOCS2:suppressor of cytokine signaling 2		0.763768	7.77074	26.9089	14.1243	17.484	12.3289	10.1825	4.67963	23.0258	5.39292	9.67685	8.42069	2.67895	14.684	17.0559	15.3934	11.9856	4.15268	4.13158	9.41831	7.24989	20.7741	11.3588	13.8129	15.3921	6.56412	7.69883	9.20729	27.6164	17.0157	10.2625	12.6208	12.8674	28.7162	16.2426	8.86763	8.15429	12.2887		214.981	360.362	421.918	256.01	2419.96	794.584	439.915	202.788
SOCS3	SOCS3:suppressor of cytokine signaling 3		181.629	223.844	357.102	251.825	450.152	785.582	609.31	263.298	368.923	458.601	305.106	195.284	77.6046	180.179	17.9097	138.554	106.609	70.0774	143.681	45.1389	54.0956	109.083	234.452	230.436	500.522	148.844	163.421	137.345	410.899	73.6128	57.3891	752.424	395.828	91.6783	292.363	279.555	265.079	254.796		85.3846	687.866	325.27	237.076	3296.39	969.785	1290.34	662.169
IGLV2-14	IGLV2-14:immunoglobulin lambda variable 2-14		28.3984	12.2545	32.1003	13.6349	8.51574	13.6864	9.05555	2.53995	14.4918	3.223	4.62838	22.1411	10.2625	9.23722	1.6935	0.665809	1.6845	14.8099	6.82914	4.83366	2.31292	5.69312	7.04561	5.45204	14.4686	10.1527	5.43047	19.1247	18.1111	1.46806	1.78833	12.1522	11.1958	10.3774	5.02626	5.16651	18.6434	9.95393		1477.44	774.806	493.696	5382.11	2340.8	4055.89	2236.86	357.318
PMVK	PMVK:phosphomevalonate kinase		160.962	67.4577	235.181	71.4858	153.367	221.495	230.773	184.347	185.322	283.359	139.456	119.999	73.8118	64.7524	179.073	90.9809	116.775	96.0078	128.686	107.731	118.064	107.467	203.492	84.4633	183.395	154.124	202.603	133.666	125.421	122.108	115.922	240.105	166.032	126.407	114.284	148.566	130.169	145.603		293.605	286.175	281.76	486.632	257.211	248.224	453.502	293.83
SOCS5	SOCS5:suppressor of cytokine signaling 5		95.6093	84.1188	92.3325	102.075	110.113	83.0798	88.3344	73.4256	104.954	69.4626	78.4008	92.5967	89.839	54.3158	50.6742	110.553	84.0332	63.6585	57.8609	79.0255	61.7879	88.0234	82.4037	58.7551	58.0598	66.046	55.7443	97.7199	38.8755	59.1594	71.442	49.8035	71.0577	90.0357	52.5277	73.6092	46.3105	75.2925		213.311	298.507	240.979	184.302	205.864	207.689	156.368	152.794
N4BP1 /// LOC653213	na		40.0932	40.3148	24.7948	40.9852	26.6191	34.4397	28.5251	47.7653	36.508	40.8822	23.9054	34.6655	63.3461	45.388	61.455	34.0989	32.3557	32.8047	43.7729	41.7453	39.515	37.839	38.0351	35.6858	31.6486	34.0352	46.0586	38.0021	25.6599	39.8296	29.1948	17.5715	36.5941	34.5001	31.3893	24.1672	48.8581	36.8392		309.458	332.041	345.305	331.499	285.762	260.677	257.214	565.456
DR1	DR1:down-regulator of transcription 1, TBP-binding (negative cofactor 2)		65.0917	95.5787	109.554	101.422	123.847	98.0081	104.49	70.8012	107.365	74.7387	90.2589	73.3309	87.6072	85.0464	97.6212	118.177	61.4825	82.7462	87.164	88.0225	83.1526	88.4616	90.4347	104.371	85.2333	97.5187	92.0615	80.6499	109.044	95.1726	95.7953	90.5002	96.1611	101.93	84.4726	93.9563	99.6571	92.1872		683.855	435.678	353.442	326.293	370.667	360.171	349.397	215.235
FAM14A	FAM14A:family with sequence similarity 14, member A		63.4145	94.9108	79.4288	98.4498	102.598	124.79	104.503	142.251	88.7821	83.4035	102.492	88.4065	118.145	62.9433	76.5171	55.7322	92.3818	67.9365	64.912	67.8275	82.8945	73.3704	143.978	139.404	86.8878	98.3638	132.028	91.1051	60.9501	87.1554	111.388	127.942	96.8822	126.294	103.915	61.7082	130.711	95.5352		279.994	460.306	173.147	225.765	156.686	112.225	215.212	220.382
FAM14B	FAM14B:family with sequence similarity 14, member B		48.2619	74.9688	145.278	103.873	117.919	104.846	84.1954	44.0076	92.9386	50.5803	11.8945	63.0594	103.067	18.5156	68.9002	67.3447	88.1958	51.618	63.7862	33.4609	76.6582	61.6097	69.8082	94.484	119.854	51.103	60.4062	72.5196	29.4991	51.1492	73.2092	84.561	96.8011	79.5453	78.2183	88.1691	64.9982	72.6839		139.479	149.857	84.468	102.88	133.834	95.7196	153.396	244.744
SIAHBP1	SIAHBP1:-		148.631	105.271	231.21	251.495	195.308	253.099	202.583	210.104	213.586	220.934	173.446	215.184	131.773	116.19	209.629	140.884	204.904	145.005	136.739	196.543	125.639	233.887	176.03	202.198	228.689	187.793	184.5	181.967	239.184	165.981	121.067	207.008	188.966	151.608	166.305	156.457	241.088	185.429		373.979	527.285	771.286	583.579	650.867	402.976	396.399	522.293
ZC3HC1	ZC3HC1:zinc finger, C3HC-type containing 1		84.6521	33.8091	41.4861	45.0991	61.0915	46.054	53.8902	31.4998	47.4728	30.4841	44.6447	75.9656	49.5022	82.534	50.1279	38.5733	27.7993	44.1641	51.7418	48.0151	36.6237	42.3464	60.6754	35.4101	44.7555	59.6003	24.1657	54.3838	44.5084	55.512	39.1217	29.7978	32.1992	57.9767	63.8315	61.6086	71.8307	48.7285		157.884	265.879	139.906	218.463	175.826	155.431	175.476	201.014
MFHAS1	MFHAS1:malignant fibrous histiocytoma amplified sequence 1		72.8052	39.9779	17.6802	36.0628	20.8113	28.9587	54.7992	63.8406	47.6039	67.2274	51.1933	33.932	43.1854	59.4094	52.3735	21.1294	42.5338	48.8811	30.9453	25.8285	57.2482	49.3114	54.468	24.2201	52.6977	38.4422	39.4664	48.4473	47.4734	59.5378	26.354	34.1447	37.4995	49.3392	41.0212	34.7847	20.421	42.542		66.9345	55.7478	144.043	190.069	437.619	94.7416	178.765	127.751
TFCP2	TFCP2:transcription factor CP2		97.2333	80.6474	78.1657	67.1487	59.6764	59.2884	57.4213	42.5979	71.5941	67.2484	38.6995	73.6022	57.3819	99.7808	63.1867	68.2263	51.1782	66.2986	79.7305	76.3572	47.5615	83.9716	86.851	93.1574	37.6287	57.2977	66.9456	48.3329	70.4727	68.3484	59.9232	87.8907	76.0397	82.2392	103.206	73.6539	66.9039	69.3483		187.934	112.539	99.3795	196.129	107.088	139.885	142.743	119.392
AAK1	AAK1:AP2 associated kinase 1		8.47432	48.4721	39.0773	51.1326	37.1382	35.2959	44.3961	38.3677	40.0647	26.6094	39.2235	39.1859	40.605	38.4645	41.0275	34.4411	35.4438	34.8475	11.3545	41.9736	42.364	33.0497	46.6921	21.9572	43.0032	34.2777	30.7226	25.2609	39.9373	47.0817	15.9835	44.5609	66.6643	51.6455	69.5909	31.0531	54.5774	38.487		417.312	242.889	277.185	282.495	210.032	343.584	402.365	968.283
TUBGCP3	TUBGCP3:tubulin, gamma complex associated protein 3		33.1348	63.7137	34.7805	52.0523	44.5181	47.4085	28.1118	36.9591	52.3003	33.0916	59.2671	26.5906	70.6371	33.7482	76.3355	72.915	56.6951	52.7796	44.2792	90.5468	30.3934	34.4208	56.0521	39.757	45.3447	33.3197	41.1251	41.0095	38.6536	37.8143	26.0813	31.9199	52.8914	40.7377	35.8985	29.9485	46.8911	45.1925		178.841	82.0982	221.552	230.239	122.461	184.335	276.201	125.291
MYD88	MYD88:myeloid differentiation primary response gene (88)		71.7093	119.3	96.7836	113.901	113.677	134.305	125.802	184.54	176.546	196.194	78.9466	113.558	82.4096	70.8792	60.9765	110.699	70.1375	67.3377	72.9601	95.909	58.4402	92.9944	94.5252	167.361	195.221	105.831	105.202	111.663	191.195	115.348	77.5355	115.757	105.124	71.132	76.5266	93.9751	93.1747	108.853		689.366	1127.08	985.197	561.334	950.412	620.039	755.842	472.119
MOXD1	MOXD1:monooxygenase, DBH-like 1		23.696	15.3402	9.06003	35.424	29.4126	24.5187	9.44723	12.9417	18.4511	16.5758	23.6675	21.5489	28.3614	32.4724	24.8097	4.95931	24.2446	28.2291	12.635	15.5196	31.5704	25.1408	12.9323	12.9619	19.1505	23.3526	15.9866	13.546	15.3414	2.50015	15.729	32.5041	9.45711	13.8655	23.3266	18.105	14.7914	19.2318		296.998	296.788	1181.14	351.784	346.139	336.198	202.975	86.731
LOC144871	LOC144871:-		121.629	106.466	99.7401	80.5943	108.692	64.0968	90.4187	109.73	106.692	115.438	141.073	147.317	99.4263	96.4991	144.447	117.475	144.268	154.112	149.024	91.3188	174.854	116.038	165.079	79.4973	123.876	112.282	130.922	91.4865	107.108	123.467	90.8265	140.159	110.654	83.8744	148.035	168.146	130.464	118.52		571.183	54.9436	493.768	389.732	558.153	348.534	33.6933	136.669
NXT1	NXT1:NTF2-like export factor 1		37.3357	64.5015	63.136	77.5449	49.8922	94.6466	93.1084	87.1393	72.3672	88.6492	62.4257	76.1841	49.829	21.1985	83.9478	58.0234	67.4498	65.355	43.7357	42.1911	29.9707	58.5039	43.812	58.6807	99.159	91.7615	98.594	65.977	65.9356	61.2167	49.4005	71.428	62.3765	38.2047	63.7637	85.649	110.857	66.323		104.836	381.648	184.726	212.8	514.107	146.757	258.006	140.207
NXT2	NXT2:nuclear transport factor 2-like export factor 2		113.374	139.331	173.475	103.704	136.051	166.643	151.702	120.002	109.512	153.172	115.667	214.604	116.516	124.083	129.748	135.058	171.533	123.562	100.617	128.559	132.155	175.113	139.455	130.873	135.725	142.936	173.91	119.227	139.374	103.116	118.402	150.06	144.114	142.367	127.145	166.157	159.152	138.546		224.651	475.819	214.936	246.333	389.521	227.076	290.031	197.092
MRPL4	MRPL4:mitochondrial ribosomal protein L4		39.4855	29.5946	51.9887	44.0004	37.8419	78.297	56.662	48.0945	38.7542	68.0509	38.1209	43.1708	24.4609	29.8668	43.756	48.3033	29.8957	32.6318	22.1315	30.138	60.6132	42.4431	36.8518	44.914	53.0124	42.6369	25.367	26.2989	50.1981	50.0057	42.3153	52.2195	45.114	37.4384	33.5	39.6232	45.7447	42.2579		82.3621	184.949	167.711	319.442	166.887	140.479	154.276	87.7426
MRPL3	MRPL3:mitochondrial ribosomal protein L3		335.13	393.255	479.696	387.925	347.234	393.76	442.211	413.834	436.999	475.181	337.502	460.223	302.497	317.235	483.93	400.787	351.18	376.506	503.841	359.341	446.188	470.541	402.52	210.091	446.035	402.718	375.346	365.902	406.05	414.208	278.015	358.157	436.806	438.055	369.033	467.947	474.504	398.929		1757.18	1619.43	1441.84	1194.52	1149.17	1152.52	1186.1	590.737
MRPL2	MRPL2:mitochondrial ribosomal protein L2		45.7859	23.2169	30.6777	50.9829	47.8691	116.54	30.9501	41.2357	31.8186	58.8007	48.7449	74.8722	53.3038	25.1923	25.8967	56.0025	33.7296	39.2373	52.0028	23.9748	23.929	41.0404	28.209	77.4049	74.5095	66.4648	46.4409	23.4225	72.2127	57.0941	55.194	27.8181	11.5784	15.9666	30.8406	79.8457	21.8869	44.9917		114.663	163.21	116.724	164.688	105.418	94.1543	84.7248	170.09
MRPL1	MRPL1:mitochondrial ribosomal protein L1		116.409	148.626	113.531	116.64	184.282	77.5389	95.6063	92.3682	91.1366	157.187	62.2337	105.836	97.4934	107.626	134.929	86.0092	65.2744	120.679	84.4383	116.337	111.512	85.8401	103.236	88.8719	104.085	118.254	102.656	83.0682	112.088	122.579	98.7682	91.4639	95.5757	123.719	69.5738	100.037	83.316	104.563		163.236	468.709	245.333	301	214.375	205.533	266.733	162.172
PPP1R13L	PPP1R13L:protein phosphatase 1, regulatory (inhibitor) subunit 13 like		35.4774	39.7959	36.399	48.4373	37.9997	43.6682	64.4834	33.6948	37.5104	39.5202	51.7415	13.3531	94.581	37.0687	22.9469	31.152	40.0098	17.5467	18.6588	40.3548	42.8508	31.7706	48.6422	29.7649	26.2227	28.7187	61.4309	36.1963	36.6704	24.7682	42.1703	37.3364	20.2537	36.9245	49.6554	38.5144	22.3817	37.8019		229.014	229.101	162.147	151.389	122.222	121.277	87.2357	150.715
DSU	DSU:-		77.8621	211.859	65.5876	65.6178	76.6188	161.514	100.706	87.4469	117.912	134.046	51.4556	82.0729	89.0409	62.6834	50.5431	104.346	130.69	144.727	103.583	146.988	103.831	103.784	84.8539	100.076	129.411	68.8342	150.595	110.46	76.0756	99.1142	119.382	83.3331	104.725	96.2336	128.601	85.4145	80.5089	102.447		230.846	264.106	181.4	208.748	161.872	200.108	231.533	85.4776
RAD23A	RAD23A:RAD23 homolog A (S. cerevisiae)		145.029	154.186	191.17	320.579	145.704	253.91	220.368	304.741	274.166	406.241	168.244	132.165	141.821	106.224	151.491	164.236	88.2899	145.418	196.542	93.6318	79.2235	221.654	226.692	243.997	212.825	177.536	189.459	216.213	240.545	115.78	113.143	276.032	123.105	123.591	96.7645	224.477	117.365	183.853		469.286	651.91	453.287	668.256	539.374	485.107	471.908	781.673
VPS37B	VPS37B:vacuolar protein sorting 37 homolog B (S. cerevisiae)		25.5619	23.9664	35.91	33.2025	27.9431	31.0416	23.7428	39.6198	18.9277	33.0506	12.1936	9.97206	32.1311	7.01333	16.1937	24.7317	10.5159	13.6282	24.3493	14.7498	18.1698	24.4979	17.9405	39.0109	43.0735	33.3649	64.1941	36.4637	18.2197	22.6975	4.38236	32.4692	2.76581	22.2338	20.1202	15.5084	8.65014	23.8435		529.986	198.373	158.495	263.108	474.936	179.704	163.229	176.834
RAD23B	RAD23B:RAD23 homolog B (S. cerevisiae)		334.115	399.436	315.888	301.177	298.959	330.596	357.201	376.06	310.891	364.919	368.56	349.094	275.985	355.073	361.884	469.385	245.826	460.837	367.831	513.021	258.088	468.999	428.753	326.595	321.759	422.752	349.041	365.934	417.395	457.327	242.625	294.556	401.614	415.504	397.295	350.974	342.103	362.65		848.139	885.252	1295.31	1014.67	1042.1	1029.71	631.598	337.385
PPP1R12B	PPP1R12B:protein phosphatase 1, regulatory (inhibitor) subunit 12B		18.7702	63.7488	54.7814	48.0225	44.5458	64.1877	66.7172	58.2932	92.7464	64.2332	60.892	41.4931	51.1325	46.8161	63.6558	54.9228	95.19	64.2258	42.9851	53.0716	53.6903	71.4199	82.4956	47.0555	77.3478	68.7583	71.7062	114.59	63.938	55.0434	48.4589	43.4895	31.8983	34.2811	45.2747	57.3985	41.0363	58.3328		296.768	202.847	204.315	249.679	157.58	403.338	633.858	161.723
PPP1R15A	PPP1R15A:protein phosphatase 1, regulatory (inhibitor) subunit 15A		91.9865	45.7847	125.611	108.811	107.579	229.386	152.508	200.066	121.242	246.734	64.2669	34.9915	76.4526	67.2389	75.471	50.8767	67.6473	47.0202	61.3548	46.1274	39.6822	76.659	90.3114	109.229	150.696	114.911	137.129	109.264	141.06	53.7365	60.4759	139.72	62.9316	54.6932	65.9439	74.0141	64.7417	96.3879		195.228	411.089	246.361	322.188	1056.84	471.441	294.928	295.727
PPP1R15B	PPP1R15B:protein phosphatase 1, regulatory (inhibitor) subunit 15B		180.225	218.354	209.857	173.696	136.817	153.206	197.655	171.175	223.375	173.794	218.252	192.628	131.364	147.123	139.417	273.693	239.017	203.508	155.05	184.644	181.975	222.948	147.939	142.758	197.384	166.668	174.69	212.559	177.272	208.898	183.343	187.988	204.98	216.383	186.584	178.224	196.007	186.742		690.545	521.493	387.638	360.436	958.985	434.266	743.013	182.361
NP	NP:nucleoside phosphorylase		27.2101	45.9859	62.4895	41.4088	47.0891	71.1252	42.7435	46.3373	65.251	62.8632	29.9121	54.7499	33.7205	17.9367	28.1382	65.6273	41.9396	39.2681	48.3211	48.6791	24.4478	51.5284	40.9065	68.2038	82.0759	67.9707	42.7601	43.4126	73.7513	47.044	33.9732	42.6181	68.1161	54.5478	74.3274	38.0124	49.4731	49.2964		263.975	406.262	188.942	146.657	1293.78	197.371	474.287	182.136
COL15A1	COL15A1:collagen, type XV, alpha 1		6.61249	0.882387	6.70873	1.34614	4.50331	3.83995	2.0864	0.611812	6.39426	1.03336	12.6317	0.210351	1.26735	8.5024	6.11245	4.58267	2.68753	6.17906	2.27054	9.11199	9.10112	2.13958	2.39298	7.70883	7.12981	2.88448	8.76724	9.36888	1.17312	1.2993	2.41084	8.41267	2.29228	0.356695	10.0407	6.92617	0.425393	4.60554		372.626	649.737	1446.71	287.742	358.799	426.578	1833.92	192.481
LRP1	LRP1:low density lipoprotein-related protein 1 (alpha-2-macroglobulin receptor)		26.9293	18.8631	29.8973	44.481	35.1517	32.9772	33.1501	78.3201	43.494	78.6557	2.21133	36.7133	4.925	11.1815	1.81263	22.2232	18.3374	17.6844	17.9897	12.3759	27.4875	27.6526	1.95742	36.8582	49.4229	28.4195	33.3812	15.1097	49.0436	15.8622	16.9874	4.88701	31.5707	3.11834	15.5811	20.1557	4.1208	25.6484		160.529	230.474	217.344	221.589	178.694	141.386	506.903	140.988
LRP5	LRP5:low density lipoprotein receptor-related protein 5		88.3957	66.7192	75.5294	109.069	76.578	89.4609	45.2955	92.2001	74.9356	63.9701	60.2756	57.2366	87.665	58.5244	40.5493	51.062	62.992	58.0621	81.7407	52.7196	67.5966	81.1123	51.4452	47.8984	70.561	64.7129	92.1801	78.6741	56.1037	55.5353	67.7212	38.9747	39.9462	49.3247	38.924	52.3811	61.7971	65.0775		149.264	53.1858	116.159	105.263	79.4523	92.3842	79.2034	141.462
FURIN	FURIN:furin (paired basic amino acid cleaving enzyme)		33.8101	35.3888	48.1808	40.4706	65.737	31.0906	47.74	128.011	70.9693	42.0177	54.092	27.3819	23.6287	17.2375	37.6356	22.377	60.5673	47.3531	41.3391	27.9214	29.8432	56.4976	26.6508	34.6392	68.0851	39.4703	87.5937	58.5712	64.0669	48.6605	9.93795	33.9315	44.7348	36.5621	36.2472	36.6152	39.8166	44.7263		188.138	96.9352	110.186	174.249	269.993	107.471	114.706	81.0653
LRP6	LRP6:low density lipoprotein receptor-related protein 6		83.1491	125.258	124.819	69.2065	112.005	73.818	95.1329	71.951	119.866	75.1276	155.911	122.835	142.296	140.832	121.047	150.072	86.9357	112.556	120.41	144.757	126.354	142.644	130.228	131.899	57.222	104.038	102.408	111.099	84.4492	143.172	126.833	93.4173	135.115	190.199	130.683	89.0144	140.289	115.866		354.798	115.343	186.502	176.963	174.68	340.37	429.307	409.624
CECR5	CECR5:cat eye syndrome chromosome region, candidate 5		58.3635	49.1567	51.705	50.0482	32.9705	57.6529	51.0494	76.7957	64.1408	57.9152	77.829	47.6078	58.0518	67.8435	90.8081	19.4567	13.122	68.2794	75.959	74.6917	91.9447	60.6448	80.0533	61.3639	54.8391	53.3886	61.0898	19.2189	51.1757	64.4211	50.641	71.1555	44.7302	70.4575	50.0757	49.9773	58.3481	57.756		154.927	287.019	216.645	266.456	159.933	221.32	263.733	237.903
TIFA	TIFA:-		133.144	89.4068	78.3883	86.9164	69.9561	104.33	73.7705	98.733	92.5859	71.995	126.422	100.66	82.0981	111.271	123.359	172.741	52.5672	73.6987	65.0716	100.585	191.25	52.2153	111.976	46.0869	92.6563	37.9072	54.0791	129.475	53.5579	138.964	78.4259	91.9529	122.749	172.357	99.4406	201.746	134.277	100.454		91.5084	288.594	173.945	205.186	372.993	229.671	239.476	132.142
PCBD1	PCBD1:pterin-4 alpha-carbinolamine dehydratase/dimerization cofactor of hepatocyte nuclear factor 1 alpha (TCF1)		137.886	135.566	162.019	123.988	115.555	142.595	133.217	137.346	152.589	143.651	85.3777	163.716	144.954	99.9757	132.482	121.421	149.315	110.008	89.7828	103.484	146.312	115.169	117.688	163.629	160.767	101.529	123.66	77.9095	131.773	117.582	108.936	109.223	112.815	121.87	109.624	118.572	130.507	125.743		178.044	202.776	190.098	283.621	153.167	191.829	164.163	216.547
AAMP	AAMP:angio-associated, migratory cell protein		84.8498	27.6977	40.3797	54.2596	43.2606	60.7747	44.5511	40.4218	29.0541	56.808	25.0538	17.4609	37.2511	27.4223	40.2359	20.4781	48.9135	30.5345	16.9057	14.212	28.9495	21.2169	35.0682	45.9124	75.9853	30.4177	31.6463	24.4228	35.4908	43.3449	29.2308	27.0262	6.14447	23.552	34.4309	12.9752	34.1883	35.1494		396.303	282.546	198.021	276.751	248.072	227.892	375.799	202.092
PPP1R14B	PPP1R14B:protein phosphatase 1, regulatory (inhibitor) subunit 14B		76.9237	64.468	121.04	89.2347	48.0712	90.6905	69.1833	68.4872	81.6562	97.4406	60.1635	38.1869	80.9193	47.2232	76.7063	28.8525	55.8806	48.2241	42.6807	22.7625	80.9438	62.2548	87.7441	83.0545	105.71	62.6119	93.3421	97.8564	79.9074	33.8129	69.2122	98.1765	37.5612	55.1382	36.1581	41.675	41.5951	66.9067		232.408	318.62	409.199	380.246	238.5	114.083	397.103	307.502
MGC21874	MGC21874:-		38.3587	31.3191	43.5011	29.1948	25.2919	21.7318	32.7619	37.2427	35.5767	26.0348	26.1606	19.8389	18.617	15.8744	32.5831	40.809	26.3399	53.9026	30.0737	42.0203	39.8781	41.9818	38.6289	33.5999	2.04639	23.3867	28.5729	27.8012	38.9825	33.1011	21.352	47.1885	41.2234	24.9496	35.1266	31.4022	43.5091	31.8909		144.196	123.653	120.563	113.452	76.832	119.521	108.689	107.01
CENTA2	CENTA2:centaurin, alpha 2		37.2671	51.5382	28.921	29.6237	18.6296	42.2468	28.9408	31.4156	39.9609	33.9638	32.3237	63.0173	30.2933	74.0245	38.5822	33.3799	39.0784	45.8563	12.494	34.8776	41.5418	23.7481	40.8082	14.4574	36.5786	31.0753	20.6549	24.443	31.5885	40.8294	44.4022	60.0236	25.794	35.5462	52.672	9.28473	24.0368	35.2411		63.6182	255.462	130.573	297.548	138.071	115.03	234.157	349.414
CENTA1	CENTA1:centaurin, alpha 1		28.6157	35.8648	21.7873	50.5616	8.12396	50.2568	44.9289	58.4913	31.7387	50.7448	38.3862	34.9726	6.60606	8.67087	27.6009	45.1868	35.5262	26.7713	27.2964	38.2959	6.14948	33.3489	51.8849	32.5558	56.4552	17.1587	40.6565	30.1708	30.2687	3.45436	20.1509	11.9683	51.4919	15.5185	14.6242	30.0592	44.0658	31.3624		607.164	110.291	117.019	355.868	161.751	173	173.828	279.435
EIF4A1	EIF4A1:eukaryotic translation initiation factor 4A, isoform 1		465.967	400.879	785.31	634.612	614.599	764.659	577.711	673.61	781.768	799.185	474.987	476.788	345.472	355.319	471.114	466.028	509.445	532.352	401.922	366.585	456.831	694.3	479.927	564.454	727.841	650.219	672.949	578.251	647.527	415.52	302.866	503.916	543.589	483.331	475.332	609.344	599.807	548.765		2860.18	3054.89	3635.14	3859.12	5060.42	2980.51	5296.32	2647.29
PCDHA9 /// PCDHAC2 /	na		68.3684	67.2418	55.4993	48.2548	70.5501	72.4061	73.4442	55.0751	54.94	67.3975	115.601	101.369	77.559	28.8952	62.8212	86.2364	67.1589	43.8463	59.8654	68.1528	49.4916	49.172	79.6136	54.2246	84.5063	73.4158	64.471	41.3343	48.0082	60.233	60.3734	74.0857	106.121	112.47	79.8238	61.7822	94.5836	68.6052		323.509	177.289	155.926	148.158	137.624	374.756	124.042	190.912
TXNDC11	TXNDC11:thioredoxin domain containing 11		42.7769	70.5686	110.056	86.6451	105.829	132.969	81.277	110.775	107.17	78.6711	67.3443	79.3413	84.4871	67.2368	78.8676	89.6451	91.6045	89.1206	66.4144	83.6621	74.6244	51.1209	67.7127	78.4012	130.748	87.9024	93.7663	103.277	109.265	63.6746	28.284	136.293	82.383	81.848	76.3075	71.6693	60.1196	84.3746		196.953	260.004	152.732	402.797	253.406	273.039	281.607	360.786
TXNDC13	TXNDC13:thioredoxin domain containing 13		109.181	111.247	111.991	85.929	105.06	114.339	78.6049	119.57	122.918	129.913	136.894	115.168	72.0573	99.8286	100.04	113.461	106.087	124.862	82.2803	108.862	135.051	146.431	105.557	92.3525	139.258	111.342	80.737	133.221	160.698	115.439	100.543	79.4852	130.438	106.136	109.776	96.4916	131.681	111.431		560.038	703.011	537.696	291.566	453.736	511.77	578.572	224.11
GCC1	GCC1:GRIP and coiled-coil domain containing 1		33.8609	64.6177	68.7244	61.8945	35.5511	56.1765	68.2409	65.5622	73.8972	64.1346	91.7028	37.3491	43.2885	56.5498	48.5716	64.3094	37.4214	49.1129	56.5025	43.1443	41.7342	88.2411	57.7111	42.6191	41.4983	41.0301	78.4879	91.0412	77.6071	71.8642	68.9935	55.4258	49.7364	28.8989	37.5251	77.7136	59.0884	57.5629		122.473	272.755	139.361	188.725	166.396	113.651	135.43	107.73
TXNDC14	TXNDC14:thioredoxin domain containing 14		157.436	208.739	248.98	199.155	193.671	235.8	213.126	170.002	244.154	199.564	168.064	244.745	161.677	177.439	176.275	289.4	219.605	197.348	199.841	225.546	197.396	242.981	166.693	168.72	171.75	211.313	192.833	231.831	208.499	169.966	156.85	175.953	239.724	238.101	226.323	207.102	223.611	204.33		559.504	588.202	585.826	544.167	475.562	734.975	617.142	313.086
UBE2L3	UBE2L3:ubiquitin-conjugating enzyme E2L 3		132.987	102.786	127.908	124.163	110.546	112.832	104.063	121.556	144.837	121.969	64.2222	113.159	105.084	115.983	114.607	69.2656	97.6049	78.0459	86.2562	75.352	68.5069	99.2123	107.744	86.7869	132.09	107.158	128.907	83.9433	92.493	97.3561	76.5873	97.4934	101.474	80.2669	100.727	115.113	129.484	103.475		300.891	316.166	335.777	325.123	247.301	381.582	284.15	236.165
CXX1	CXX1:CAAX box 1		36.4808	18.1291	47.2036	53.0163	36.6001	27.7795	42.0435	52.5472	57.2945	48.2623	9.75797	39.5634	27.179	19.8312	45.711	10.5932	14.8784	25.2505	24.5312	25.1144	33.8009	28.4922	42.6547	37.6186	27.8045	35.7063	69.7261	26.1011	68.25	39.5821	7.91737	30.7998	14.5341	36.3784	8.80415	48.2334	9.79962	33.1884		486.02	945.086	1149.39	1005.84	830.287	927.741	672.954	548.036
RCC1	RCC1:regulator of chromosome condensation 1		56.414	71.4507	76.8517	81.5511	80.4657	81.4777	79.9692	110.582	104.288	95.3429	97.1657	62.6812	110.276	73.6543	45.8679	43.3152	100.578	51.9289	64.3038	36.8947	95.5871	98.5521	103.955	120.937	71.4591	95.4184	98.3856	83.1351	93.6859	68.195	46.8418	101.535	51.0533	83.1479	103.223	75.2395	82.6177	81.0278		73.9892	153.917	279.67	170.205	151.525	63.8918	90.0033	230.747
EPHB4	EPHB4:EPH receptor B4		67.0479	110.821	68.8929	113.847	55.659	74.7685	101.244	43.0949	78.2201	55.235	105.116	60.4172	99.5065	76.0345	43.1433	55.3282	49.4546	45.4491	75.4466	65.7872	58.3992	35.5011	76.6703	52.4716	46.7146	57.9437	92.6134	54.4735	59.5754	82.5271	92.8209	84.9676	73.4467	78.4874	56.0949	66.0042	74.2883	69.9328		87.852	289.851	176.118	234.701	175.788	151.313	272.603	181.838
ENTPD1	ENTPD1:ectonucleoside triphosphate diphosphohydrolase 1		29.2471	22.6525	29.5663	23.0067	34.8656	27.2978	38.9195	24.1505	16.0589	17.3728	24.8003	5.33685	20.0776	25.077	13.9129	23.9679	13.1213	7.93571	7.98768	14.0725	36.0863	6.96121	19.7986	21.5085	32.5135	20.8049	21.7865	6.81429	21.8274	14.1725	31.3797	29.473	13.4857	1.69754	31.9147	25.0701	2.78987	20.4733		102.559	211.311	319.002	85.1551	160.748	181.999	102.212	52.8445
ENTPD3	ENTPD3:ectonucleoside triphosphate diphosphohydrolase 3		151.189	129.313	128.676	79.0652	82.5433	65.0913	95.5742	57.5135	70.1805	73.151	127.751	91.8025	113.174	103.237	77.4756	88.1085	102.005	75.3827	126.086	142.033	85.133	81.9834	113.051	114.424	39.4086	58.4422	117.055	83.3548	74.4761	97.5432	109.061	67.0098	66.094	109.715	85.2623	115.376	96.8503	94.4214		407.87	274.687	50.0202	170.963	90.5877	127.495	205.786	187.874
ENTPD4	ENTPD4:ectonucleoside triphosphate diphosphohydrolase 4		53.5956	107.593	107.83	96.7831	101.168	96.9309	82.8906	90.9677	108.92	74.587	104.113	108.133	94.7934	69.5645	87.0033	85.359	121.378	93.0564	74.1786	95.4368	86.5861	81.6374	87.4128	108.184	75.8632	92.553	101.38	107.324	89.972	89.072	71.2643	90.8954	76.42	101.331	106.154	84.9346	62.2731	91.0146		847.91	366.017	359.817	578.862	374.803	486.515	452.486	328.093
ASRGL1	ASRGL1:asparaginase like 1		96.6369	96.0476	86.6823	129.748	67.1122	218.226	66.0858	66.0157	68.7676	43.7036	153.321	50.0479	55.4882	39.3872	45.294	37.5636	29.6886	14.3085	40.7735	16.0258	107.301	76.3739	49.9009	35.2483	176.859	33.0104	34.656	28.6012	37.5209	46.2884	13.4545	116.622	87.1761	26.4049	121.625	82.0518	29.5995	68.2059		138.629	185.835	196.565	196.058	450.288	276.949	210.313	393.763
MXRA8	MXRA8:matrix-remodelling associated 8		3.93897	26.7968	23.0168	37.5314	25.7834	21.6218	33.5705	17.8966	27.3358	8.96774	15.8008	24.2457	22.6584	29.8125	20.7325	35.4477	14.3548	33.6706	17.0493	54.7914	30.4785	35.3078	38.949	28.5386	15.4858	22.8771	17.2543	24.1452	22.219	36.8641	46.479	44.7459	32.3273	31.8404	26.4519	29.3577	21.5746	27.0249		354.01	1151.42	1888.36	350.893	580.741	349.846	452.876	584.28
MXRA7	MXRA7:matrix-remodelling associated 7		331.978	584.816	476.285	665.782	302.51	482.189	521.111	441.675	403.165	451.183	380.137	556.945	377.131	260.332	402.992	480.943	362.868	377.327	249.295	417.462	419.363	584.198	484.653	374.567	423.943	290.189	397.229	287.986	416.047	368.961	534.751	516.879	433.826	482.408	238.739	365.311	350.924	418.814		2796.35	4080.04	2301.17	2711.24	1910.59	3710.04	3685.47	1307.97
LAP3	LAP3:leucine aminopeptidase 3		272.815	313.926	546.217	334.512	487.533	901.571	171.367	382.385	341.056	439.811	310.352	413.725	268.927	222.924	350.37	410.771	300.622	348.8	295.336	317.39	295.77	341.766	317.353	356.036	870.332	279.147	317.047	264.697	338.183	304.312	282.437	522.103	464.357	227.51	621.621	414.397	461.897	381.334		449.175	1762.66	1337.61	1430.27	2053.27	1014.9	693.016	387.488
DGCR6 /// DGCR6L	na		42.619	34.1962	76.6351	97.4315	78.093	76.2109	39.0875	104.59	38.0417	69.693	57.3734	50.2329	53.747	12.8323	48.7556	38.623	47.2407	49.6125	46.278	27.0383	66.6805	65.9007	2.0338	51.0219	108.113	60.1339	62.8402	53.3431	74.2358	51.6378	53.4397	44.7759	37.7422	38.4886	24.0876	56.2853	46.8741	53.6747		210.205	376.906	182.526	291.062	207.782	229.613	294.653	349.456
MXRA5	MXRA5:matrix-remodelling associated 5		49.0361	47.0713	69.854	160.075	79.3101	20.9353	83.0873	18.5726	58.1035	76.9441	93.499	90.3573	79.3858	76.1972	77.258	126.602	37.6194	47.158	39.1467	236.851	22.632	86.2283	72.1425	72.5764	10.3195	22.7521	42.5059	71.1761	51.8757	109.966	39.9407	34.4963	35.8228	190.177	15.5932	133.418	71.0589	71.6147		2038.85	2240.23	1630.28	418.742	669.415	284.861	2017.87	851.226
GCDH	GCDH:glutaryl-Coenzyme A dehydrogenase		22.8694	45.3174	31.6562	46.8816	57.565	41.4736	47.9345	53.0612	44.1912	51.0954	35.5226	36.8202	50.1096	31.4024	36.4383	19.7964	16.4626	30.569	5.03319	37.3081	41.769	45.6121	36.5512	59.9401	44.9517	29.8516	45.5975	33.9572	47.494	10.3016	10.8257	25.3054	23.8921	18.3659	28.9543	26.8336	13.9159	34.7467		118.1	158.51	117.774	98.5668	84.4558	93.1461	113.719	144.984
PIK3R4	PIK3R4:phosphoinositide-3-kinase, regulatory subunit 4, p150		70.4915	60.8397	83.9007	61.1113	54.4824	57.2549	65.966	52.8326	87.1849	56.9156	54.5857	73.5478	79.6472	57.8434	49.5623	71.8086	36.8152	70.8776	52.3322	69.1387	59.0465	59.515	70.4224	60.9912	59.0603	54.874	80.612	57.035	60.7803	73.1562	65.1534	69.7733	71.2862	85.6468	104.574	29.5264	72.4073	64.8919		290.141	161.008	160.005	165.636	151.597	191.468	176.131	146.314
PIK3R3	PIK3R3:phosphoinositide-3-kinase, regulatory subunit 3 (p55, gamma)		174.23	125.619	214.44	166.001	203.82	216.668	174.41	178.207	182.151	193.795	137.445	139.278	100.505	123.235	121.84	160.83	102.14	139.526	75.1904	128.758	131.92	231.598	176.504	127.899	216.549	172.08	227.522	134.678	155.789	120.525	89.2449	125.279	162.351	119.914	196.066	184.758	131.472	155.736		376.35	274.729	249.2	140.009	268.763	234.868	182.45	294.321
PIK3R2	PIK3R2:phosphoinositide-3-kinase, regulatory subunit 2 (p85 beta)		137.636	153.949	86.1165	120.106	92.1088	111.409	103.228	104.562	96.0529	133.297	139.087	147.594	145.123	112.519	92.811	117.147	141.71	70.6559	124.051	105.352	93.0537	88.7238	95.6964	109.829	101.335	74.0925	91.7266	87.2174	119.852	127.579	176.602	120.292	133.737	153.289	92.8894	106.918	123.41	114.345		274.175	445.895	312.217	440.915	205.029	201.564	421.813	391.139
PIK3R1	PIK3R1:phosphoinositide-3-kinase, regulatory subunit 1 (p85 alpha)		81.6395	75.593	64.6603	98.7617	49.776	53.2223	87.3254	57.5596	59.1901	58.6633	86.5212	40.125	81.4329	50.4815	85.5172	58.7229	49.3562	40.1059	62.4418	41.8169	60.9334	54.0411	84.7688	55.5637	55.6259	51.8764	49.3569	66.514	66.6078	73.02	39.5526	94.6764	81.3128	60.1047	61.4027	101.292	71.9085	65.1749		447.462	113.602	898.79	434.662	571.832	822.633	168.087	431.674
DHX30	DHX30:DEAH (Asp-Glu-Ala-His) box polypeptide 30		79.3893	74.4367	80.69	76.9036	104.468	100.355	92.5699	117.919	71.597	88.476	61.6556	63.0385	79.6487	69.7317	90.7165	86.8192	90.0274	71.1397	46.0043	77.6565	60.2495	95.9564	79.066	72.6468	102.731	87.641	82.8271	55.8198	108.641	78.0699	62.4093	63.2309	42.0491	53.8041	86.3325	63.1948	81.6075	78.3654		189.75	338.703	259.359	485.867	232.673	282.086	206.315	168.627
SPATA5L1	SPATA5L1:spermatogenesis associated 5-like 1		52.0414	62.9396	66.8105	43.6141	51.8201	35.083	63.796	66.972	68.7108	58.2049	62.8581	48.165	54.3089	87.6632	44.3496	51.7865	81.5446	71.1343	60.7646	57.6456	44.9516	64.0291	78.8781	62.8813	52.1813	61.9486	67.3011	86.7836	55.0749	72.7944	52.3767	47.8437	62.6599	80.2781	32.0162	67.3171	30.185	59.722		156.713	191.071	183.514	199.338	124.561	256.541	189.409	88.0528
DHX33	DHX33:DEAH (Asp-Glu-Ala-His) box polypeptide 33		68.7488	58.336	43.5189	53.9992	45.4322	62.9152	145.05	53.4256	94.5012	56.4496	173.286	78.8482	80.2216	97.2487	166.22	81.0882	93.2356	110.452	33.2211	112.081	63.851	107.185	117.661	44.3743	36.1818	87.767	57.088	36.0219	46.893	104.471	65.5401	109.092	86.6919	60.5635	77.1907	86.5641	50.1229	79.6091		288.676	220.137	258.153	261.563	283.519	178.729	183.785	329.764
PCBP1	PCBP1:poly(rC) binding protein 1		398.153	366.786	488.052	486.139	308.253	455.449	455.99	531.051	501.591	528.437	375.301	473.5	300.256	336.147	402.183	517.486	399.978	404.604	365.659	377.271	357.757	519.348	407.075	392.453	452.942	464.654	485.276	419.366	554.445	399.275	343.456	437.118	350.654	410.874	460.746	486.779	389.887	427.146		965.707	861.752	1499.22	721.444	1130.64	1446.53	1142.58	313.645
ZBED1	ZBED1:zinc finger, BED-type containing 1		31.892	24.1653	27.5522	27.8642	28.6798	26.0214	28.8057	35.1249	35.8218	30.5761	19.1196	53.6521	2.03365	45.2184	42.1171	31.4078	56.0048	26.1762	23.0417	21.3318	19.2388	36.3656	1.66575	10.0128	23.2658	36.9819	38.2446	21.336	24.2185	14.5841	48.0667	50.4377	43.0908	29.2819	24.2763	24.9757	47.1806	29.9954		291.819	453.88	264.411	434.742	196.059	198.145	400.781	186.291
DYM	DYM:dymeclin		27.2624	34.1113	42.4195	28.2579	71.9126	12.888	29.1539	28.3694	41.8656	51.1598	45.2661	45.303	21.6291	37.6679	37.8858	47.0123	39.6445	59.7488	48.1109	42.2042	50.9911	54.9964	39.9431	13.0633	43.8398	60.5044	15.0652	38.0043	38.2013	39.709	31.3201	31.9182	46.6516	50.7864	42.6083	25.8268	68.4299	40.1009		126.208	176.021	196.512	155.715	127.756	221.965	122.846	96.9189
RAB11FIP2	RAB11FIP2:RAB11 family interacting protein 2 (class I)		59.5297	113.508	88.9701	68.3202	74.0797	68.6552	70.4651	62.1238	62.438	82.5984	60.5919	61.1625	61.231	86.0288	62.7122	89.5787	36.7262	75.3103	59.0025	108.735	111.256	73.8764	56.4744	70.2672	66.1046	73.8207	57.0783	77.5343	87.8269	51.3653	131.057	61.9295	54.05	93.6049	54.608	66.5146	60.4781	72.9625		279.466	194.977	285.589	322.598	337.712	320.131	615.611	669.297
ARSE	ARSE:arylsulfatase E (chondrodysplasia punctata 1)		5.05165	71.1565	24.5796	31.2857	56.2594	92.4931	2.27308	56.2026	9.70526	10.3473	44.9161	2.07025	82.7482	6.60978	12.4687	5.57263	67.329	100.496	56.0537	5.72654	76.5766	37.8237	10.733	77.5873	58.9403	12.6616	78.3207	14.3203	19.3124	75.3864	46.5894	36.1153	42.0199	43.8494	48.6583	59.6033	0.522504	40.0639		147.393	315.047	141.918	85.2949	113.384	77.2364	220.951	35.8396
N4BP1	N4BP1:-		96.225	117.685	104.879	84.2036	62.1136	56.3512	98.966	87.3042	130.428	85.0705	128.512	93.8095	69.405	76.4755	97.3665	118.143	77.4102	114.913	69.729	93.9331	73.9318	76.9679	119.058	63.4142	73.184	90.6583	96.6775	83.6847	138.421	117.166	67.4535	101.241	109.853	100.31	107.972	77.9642	75.1138	92.8647		233.571	393.741	430.222	288.178	579.193	289.824	236.606	202.232
ZBED3	ZBED3:zinc finger, BED-type containing 3		4.63593	2.14751	2.5691	4.82441	0.670068	3.52437	1.30629	2.85117	0.411928	7.07365	10.6931	0.623332	0.674278	7.39438	6.32972	10.6741	1.24129	7.35188	1.25796	19.6229	0.623363	0.672266	0.382233	20.955	1.28911	2.63187	0.97614	0.903216	0.394674	5.36593	1.31185	0.649057	5.42941	0.559498	0.625794	12.3855	2.99802	4.16298		51.2076	102.407	174.566	133.958	117.134	153.804	90.1638	282.582
WWTR1	WWTR1:WW domain containing transcription regulator 1		301.016	265.099	255.86	210.284	311.325	278.647	219.096	250.467	244.404	224.469	379.572	431.325	355.752	400.971	481.031	331.978	206.497	291.843	346.622	329.399	283.6	307.952	250.518	370.215	323.837	251.647	300.133	225.625	190.515	399.997	317.715	261.317	270.807	336.327	154.037	239.897	281.755	294.096		534.211	1003.33	754.957	688.05	1479.78	1286.83	1612.02	739.669
MICAL2	MICAL2:microtubule associated monoxygenase, calponin and LIM domain containing 2		103.547	77.7387	52.7706	85.6233	73.4199	69.592	42.4452	82.1354	67.3277	52.9394	64.8049	67.6047	104.428	92.7098	81.9161	67.5605	83.0638	58.1713	77.1425	48.5798	102.464	74.2469	80.1454	42.565	60.9957	46.6783	56.0121	45.483	88.9732	52.5034	106.484	79.0018	85.7901	63.6126	153.68	72.4169	52.4002	73.4317		634.119	1528.71	946.92	847.867	627.66	926.569	2126.84	687.744
AARS	AARS:alanyl-tRNA synthetase		268.329	102.746	242.539	250.002	241.883	321.377	330.29	201.453	227.209	310.271	155.236	133.647	171.185	218.462	242.168	148	179.78	200.19	151.188	152.921	153.216	281.261	211.663	167.206	277.447	250.962	214.885	199.841	254.293	178.957	120.58	200.763	179.275	139.137	153.929	239.308	243.656	208.52		500.803	876.265	664.193	740.356	560.71	515.002	494.908	453.792
AATF	AATF:apoptosis antagonizing transcription factor		126.751	96.8658	134.581	124.041	117.586	179.902	135.502	141.509	125.054	134.411	122.453	126.156	93.0208	79.6143	127.16	106.013	104.607	106.107	87.5797	142.703	97.6734	175.383	160.458	125.759	171.442	122.873	153.966	114.36	113.487	91.9936	95.8575	96.7572	101.422	120.015	83.7293	149.119	120.79	121.803		204.613	230.206	194.155	340.129	323.635	287.832	252.502	150.192
GGTA1	GGTA1:glycoprotein, alpha-galactosyltransferase 1		16.0344	17.107	13.9048	47.727	15.4317	20.3053	21.0749	35.9011	28.9209	38.8808	16.6164	26.5968	24.6662	14.4586	19.5881	18.4804	11.7585	18.8557	13.0402	19.1202	15.2613	19.5144	35.041	45.3324	48.763	26.1347	13.7511	12.1561	30.532	20.2883	21.4073	25.2326	19.8134	31.202	12.9066	24.7341	10.7103	23.0067		93.3718	281.793	493.279	392.623	265.405	310.067	613.02	100.423
IMMP2L	IMMP2L:IMP2 inner mitochondrial membrane peptidase-like (S. cerevisiae)		33.254	53.8934	37.9366	32.5687	31.8231	57.7574	30.9709	24.2645	35.4412	33.3894	35.3756	67.2403	22.156	14.3541	22.8836	55.1507	29.2396	17.2387	35.8008	23.7036	52.3653	26.9537	30.9272	18.4525	39.3949	9.15351	22.0672	19.7038	19.7915	28.1303	30.0805	55.7678	44.1474	18.0896	30.4709	39.927	30.9602	32.725		161.547	286.33	215.234	118.819	95.8249	89.6183	120.653	69.1819
HYAL2	HYAL2:hyaluronoglucosaminidase 2		8.54252	24.7706	30.6555	21.6668	25.8912	26.5361	15.8145	22.5692	36.8631	33.0235	27.4825	13.4212	12.533	17.2154	6.16599	18.9538	13.9127	15.7675	8.32217	22.5283	14.8014	14.8318	22.3807	32.179	17.6265	26.016	19.6728	26.0745	17.0123	16.288	17.769	14.7721	6.24442	28.8109	10.1732	27.408	21.2341	19.89		444.291	267.665	414.649	255.539	394.177	564.527	291.361	279.79
ENC1	ENC1:ectodermal-neural cortex (with BTB-like domain)		63.6782	110.226	117.624	77.9835	95.2598	104.39	88.4936	72.9913	140.67	73.597	91.147	71.7091	96.5717	64.9807	79.9936	87.0809	70.1374	72.8883	68.6099	100.707	48.9011	90.6346	94.8154	95.7293	73.602	91.7843	56.7274	78.038	74.7034	92.0149	73.3986	88.2991	140.345	130.432	140.179	116.256	119.684	90.6563		709.849	333.027	729.53	442.985	290.351	262.952	982.212	564.328
DHX15	DHX15:DEAH (Asp-Glu-Ala-His) box polypeptide 15		169.781	279.363	248.981	189.896	184.406	180.777	257.14	131.598	230.642	168.198	208.37	190.106	198.94	246.368	169.748	284.554	189.322	262.465	224.057	326.112	220.608	211.552	158.569	133.528	151.71	199.309	168.846	229.298	172.4	253.881	229.333	167.514	215.563	276.491	222.338	184.148	235.325	210.033		1066.73	2066.34	1091.94	1236.09	1774.02	1272.35	778.569	952.574
WARS	WARS:tryptophanyl-tRNA synthetase		294.305	215.384	333.137	262.369	538.979	632.733	200.783	290.098	431.172	314.375	154.097	406.229	228.79	174.242	196.843	256.182	141.615	306.611	294.401	169.511	276.933	258.192	275.285	331.617	772.602	250.761	270.938	222.541	258.543	171.754	197.155	457.236	250.261	162.4	478.073	614.672	253.686	306.608		330.948	1418.37	532.954	592.311	1444.53	872.182	593.52	576.22
TNFRSF12A	TNFRSF12A:tumor necrosis factor receptor superfamily, member 12A		9.01822	16.4699	30.3158	30.4589	40.9888	38.1007	15.5633	21.3832	20.6245	15.165	5.23868	34.2365	32.0337	26.4767	15.4685	16.1275	5.18472	12.1134	4.24199	20.3623	13.4719	20.0741	2.68609	14.6964	19.9019	22.863	23.7259	17.6024	22.0067	31.3257	9.30255	20.0397	3.81081	19.2541	15.0843	10.9333	19.1952	18.7985		216	224.181	478.121	196.191	1268.88	163.529	143.041	175.875
STARD3NL	STARD3NL:STARD3 N-terminal like		134.28	136.703	182.122	111.623	162.375	175.529	150.662	120.293	177.9	176.054	150.187	191.331	178.266	111.683	134.24	206.456	185.905	152.944	97.9044	219.686	162.795	157.044	190.391	177.479	147.564	152.795	132.771	107.869	146.85	144.873	121.341	183.055	177.296	184.586	192.862	148.101	263.149	160.729		461.644	1098.18	702.667	710.13	723.072	667.608	682.184	292.636
MRPS2	MRPS2:mitochondrial ribosomal protein S2		31.5928	49.5091	44.9736	57.9401	65.0386	59.293	67.8116	50.7013	63.9165	74.6051	40.836	57.8859	41.8682	43.1679	67.9549	43.2485	41.7738	37.8998	29.2965	40.9804	56.1692	52.9814	55.6361	43.538	77.1443	59.42	74.8242	44.7012	66.8717	48.7342	46.3781	78.1401	52.408	43.9456	36.0396	54.1919	44.0374	52.5799		84.4247	141.321	140.767	269.894	152.593	137.669	149.742	98.2286
MRPS7	MRPS7:mitochondrial ribosomal protein S7		117.03	102.358	154.728	111.571	157.696	214.5	222.338	178.738	192.827	282.504	118.058	163.524	113.167	90.0331	176.478	108.745	142.584	86.3339	127.663	107.587	89.9672	157.921	184.324	95.8276	218.407	171.411	130.511	196.164	163.921	101.919	99.9525	128.271	157.826	96.4339	115.421	171.269	183.9	146.808		163.9	335.457	272.931	348.35	216.657	239.099	264.013	158.891
MRPS6	MRPS6:mitochondrial ribosomal protein S6		64.2909	81.3485	49.4013	52.856	49.578	46.9912	32.0002	45.0603	80.5047	44.4438	57.18	57.0235	49.6201	109.68	98.8079	110.373	59.0961	75.6203	81.337	113.488	105.115	70.5495	90.5512	65.7836	74.3853	55.7464	81.0045	77.4328	70.099	96.0191	94.5855	78.1323	67.4366	75.538	46.6824	56.9986	86.1797	71.647		494.561	764.799	436.477	288.762	592.503	314.316	367.597	349.268
LAT2	LAT2:linker for activation of T cells family, member 2		26.1078	16.3252	41.0509	40.1659	22.925	39.2297	36.8972	55.9104	60.8139	77.5258	27.3752	26.8241	41.4915	39.2373	25.5038	15.6537	46.2662	37.0584	9.50572	27.6803	25.3037	18.8295	27.0598	30.7295	54.0207	22.5959	31.8551	29.5096	73.9067	31.6432	36.3126	62.6672	18.3539	20.1209	42.5022	30.3876	35.9759	35.279		25.6643	142.872	134.719	139.819	209.38	168.699	192.314	68.7377
LOC286044	LOC286044:-		154.192	82.1432	83.7117	60.9723	98.1769	56.5142	102.763	88.2465	96.4319	128.777	78.1417	65.5857	80.4247	99.5935	119.153	107.911	85.5305	89.5264	187.448	155.085	129.751	116.7	131.265	83.9931	77.8675	116.861	85.5216	109.214	129.864	104.79	100.073	81.2844	53.3012	84.9822	77.3521	91.6468	106.497	100.035		113.718	222.102	175.666	200.622	210.643	215.912	368.067	137.374
GBA /// GBAP	na		176.21	100.709	120.685	126.159	112.385	162.468	145.723	152.2	109.522	142.296	71.2257	120.941	90.9865	89.6204	138.416	147.759	115.278	81.5195	100.86	74.9524	135.958	134.182	73.1803	126.708	145.974	115.9	135.083	109.115	152.764	101.901	152.634	183.848	135.138	93.462	138.039	75.063	101.826	121.37		240.186	421.383	192.049	217.048	232.254	157.409	178.666	435.196
NCOA7	NCOA7:nuclear receptor coactivator 7		199.818	283.774	678.317	327.353	772.665	740.703	533.991	273.778	713.433	486.45	284.187	339.02	227.67	176.485	242.07	282.676	250.577	297.985	326.958	282.852	207.932	438.981	186.228	375.269	588.174	446.236	299.778	373.627	507.42	253.279	196.857	483.447	568.172	319.546	550.613	445.125	449.482	389.485		641.01	3629.65	1094.16	1595.31	3937.17	1820.11	1978.94	762.354
LOC96610 /// IGL@	na		10.7735	1.91919	11.8834	3.41975	4.18957	7.95308	1.50531	26.6085	1.39135	4.01792	14.2469	2.72372	21.6394	25.684	5.96022	2.58045	0.54568	2.83656	6.52071	5.01868	1.071	2.73903	5.97327	12.7342	1.8343	5.82393	11.5801	1.72548	10.3916	1.59766	13.9959	9.85725	5.90067	14.3443	2.86696	14.5171	10.4457	7.80585		662.313	485.5	133.05	6143.35	1109.93	2933.51	900.879	181.147
NEDD9	NEDD9:neural precursor cell expressed, developmentally down-regulated 9		56.1761	62.8282	51.7541	70.0426	44.301	97.7983	92.6493	102.475	101.873	64.5578	104.456	76.5604	55.3028	120.594	78.3262	89.1292	69.4537	101.027	74.8116	70.5285	56.5162	101.331	80.0484	59.9446	105.616	56.7409	90.6431	95.4366	112.408	151.453	75.0684	55.1448	45.5106	60.3415	68.9339	82.0861	49.8021	79.2343		1532.65	838.276	1976.54	754.596	1535.99	1586.85	731.466	356.265
CRIP2	CRIP2:cysteine-rich protein 2		1.65619	16.2025	25.9943	43.4709	5.6826	34.643	25.4758	25.2059	15.612	44.1124	36.4461	14.7842	30.2618	3.29651	40.6448	21.6126	16.8702	6.07386	13.6287	13.4856	49.2063	32.4045	7.45645	13.6214	36.2555	32.9347	21.1985	27.2608	31.6109	3.06219	15.2939	38.0796	11.0489	13.2649	31.4612	19.8369	17.462	22.6113		182.593	322.136	572.9	331.568	654.271	491.25	167.147	142.303
SAMM50	SAMM50:sorting and assembly machinery component 50 homolog (S. cerevisiae)		103.862	110.453	153.059	119.99	90.6298	166.293	149.004	118.638	109.178	134.045	117.723	107.433	117.835	68.5315	114.222	121.859	110.305	126.645	156.95	116.771	81.326	110.382	167.219	146.54	161.732	124.064	106.94	122.072	103.491	96.1691	104.809	127.227	112.654	85.8537	106.335	135.533	139.661	120.147		226.546	571.668	256.243	435.989	173.308	232.272	247.88	178.792
SCAND1	SCAND1:SCAN domain containing 1		57.866	32.9155	64.1394	69.3294	77.9651	88.4567	50.0479	94.6661	52.8659	74.1708	39.1064	33.0911	61.3563	26.9164	30.2763	32.6269	41.9222	35.6035	35.221	27.9818	26.7219	54.0417	45.0805	89.2121	66.0346	55.0163	87.8789	39.1706	40.2456	34.5201	54.8865	88.7635	41.5012	46.1882	44.7144	29.9295	34.4736	51.4839		272.949	395.161	304.435	325.99	406.991	301.664	243.285	685.803
BCAP31	BCAP31:B-cell receptor-associated protein 31		148.832	141.791	321.342	277.625	282.342	290.522	318.323	394.515	303.294	422.61	208.932	210.965	154.377	138.616	170.235	172.205	181.168	205.8	170.368	153.17	155.21	265.797	212.479	260.043	337.356	299.171	271.311	196.427	287.021	206.079	134.094	246.312	181.787	180.351	164.661	157.793	245.067	228.865		887.432	667.876	921.878	1110.42	857.759	735.018	1158.57	889.874
NPDC1	NPDC1:neural proliferation, differentiation and control, 1		18.0246	10.1965	30.6959	30.9585	22.7783	17.0711	27.4934	28.2434	36.0862	42.9191	36.6561	38.1737	3.99423	7.55397	43.2488	28.1758	33.0721	7.26847	24.827	6.5345	19.4227	41.9672	25.4987	9.33937	13.4043	39.3694	64.1491	38.2351	44.2849	26.6254	8.81952	25.324	16.567	2.82077	18.0403	23.1197	52.2384	26.0324		154.013	141.489	159.298	162.931	170.589	194.304	183.413	69.3534
YIPF1	YIPF1:Yip1 domain family, member 1		71.4976	83.7863	80.4639	99.5383	108.98	85.9417	84.0957	97.9252	95.1623	93.5901	68.6453	111.634	76.2421	56.5533	64.5892	108.794	108.257	68.0784	70.0148	72.0211	105.959	80.0537	95.6723	107.118	122.336	60.1462	72.5841	94.3561	66.9137	76.7402	106.697	104.212	66.573	103.95	110.924	35.9942	44.6846	85.425		286.958	281.099	194.504	123.713	143.588	195.356	160.593	130.59
YIPF5	YIPF5:Yip1 domain family, member 5		264.946	357.009	441.977	380.958	333.318	395.191	389.295	396.183	462.232	422.854	328.693	323.715	220.683	203.826	274.02	364.474	422.684	400.823	213.797	216.669	332.246	395.173	355.938	338.382	347.992	373.34	358.537	346.862	359.263	295.461	236.683	352.733	413.612	196.45	400.887	404.207	394.16	343.656		1248.74	1200.89	940.21	580.153	743.549	604.37	926.312	324.99
HUWE1	HUWE1:HECT, UBA and WWE domain containing 1		271.34	280.791	236.327	252.742	246.046	188.948	300.322	295.242	300.783	327.617	304.473	252.769	190.99	177.038	264.952	202.636	316.705	204.306	316.875	236.452	218.111	297.055	309.713	187.971	223.204	273.341	265.94	280.393	295.19	293.765	231.759	373.044	273.472	299.738	267.556	339.958	210.233	265.076		513.59	511.374	479.33	475.968	580.127	518.652	371.445	286.419
MAD2L2	MAD2L2:MAD2 mitotic arrest deficient-like 2 (yeast)		7.19936	1.52645	19.4242	12.7622	19.5907	21.655	29.0834	21.4853	21.684	18.5996	25.1323	13.8564	1.49638	3.53803	2.7903	5.59902	6.44018	2.65321	2.14217	3.82106	4.16534	12.5276	6.70886	22.5481	46.6126	12.8515	7.46026	4.04525	21.6856	2.61747	4.70022	15.6663	2.51684	6.12843	3.41712	1.9171	9.44262	11.4997		47.55	256.379	195.21	180.629	191.03	119.062	101.735	84.001
CCNG2	CCNG2:cyclin G2		61.436	60.913	50.6117	40.47	31.1491	38.5936	40.2277	33.9689	41.5114	33.5197	30.8292	38.7276	46.9344	24.0113	49.6775	65.9766	45.0593	32.3472	44.7451	34.059	60.2282	42.3298	47.9702	52.6129	41.6217	40.7106	56.7623	49.4116	47.4051	27.1169	38.5993	36.9808	54.4038	62.1275	33.5742	40.3022	71.5491	44.5534		165.401	242.845	410.029	82.8843	112.944	331.09	139.389	48.4915
CCNG1	CCNG1:cyclin G1		163.669	223.872	255.172	193.59	247.449	262.945	265.946	204.702	222.284	192.348	228.685	233.271	233.83	152.989	230.023	281.546	204.456	199.141	203.861	266.285	192.872	276.043	246.319	171.154	229.521	176.702	352.139	219.032	227.969	248.777	219.061	207.888	285.068	300.359	234.256	280.331	274.737	232.657		1023.73	961.388	840.834	999.226	517.913	1182.58	1054.65	407.571
MAD2L1	MAD2L1:MAD2 mitotic arrest deficient-like 1 (yeast)		63.6891	65.6504	95.8302	76.156	99.4237	86.8229	54.2801	47.9251	93.4304	82.0962	65.1944	94.7227	77.7516	57.3232	68.7627	94.2705	64.0403	92.4791	63.9948	97.1493	100.189	82.5196	76.2954	128.705	93.4007	92.9379	89.1015	60.1153	84.0119	68.2149	105.82	60.5521	112.374	150.099	71.9624	70.8959	78.5238	82.884		30.6814	270.236	68.6543	81.3568	120.195	63.852	73.6801	25.4782
HNRPM	HNRPM:heterogeneous nuclear ribonucleoprotein M		546.65	340.564	226.55	255.174	361.894	322.922	297.891	391.671	276.485	401.062	492.464	262.492	569.421	442.715	533.916	331.1	315.998	356.764	565.003	435.908	511.977	300.458	448.701	281.408	314.612	318.822	382.076	383.062	238.536	577.56	507.366	308.276	308.781	439.165	282.223	352.262	284.762	377.478		431.332	670.639	811.378	725.511	1001.47	950.709	892.556	327.936
CCND3	CCND3:cyclin D3		196.54	237.62	409.464	455.122	293.625	449.287	490.694	402.773	486.597	473.108	328.425	295.147	214.869	301.791	212.265	259.671	265.163	272.919	255.128	242.163	147.478	432.016	297.077	292.002	486.578	362.841	368.043	444.521	532.224	282.002	279.613	391.788	405.793	312.881	350.599	452.268	288.224	342.387		743.665	537.151	883.089	831.22	737.278	1234.82	779.031	621.387
LOC91316	LOC91316:-		250.778	339.544	269.969	189.11	145.816	148.446	187.157	147.253	193.658	127.247	338.091	226.151	303.381	298.915	168.914	310.825	368.338	221.759	224.987	282.519	262.056	118.194	260.28	179.431	177.258	165.786	184.334	222.822	194.989	248.119	309.631	167.654	168.011	240.659	319.97	166.525	164.98	224.15		1409.05	1571.87	848.939	2550.07	1620.08	1989.49	1988.73	1883.7
BANF1	BANF1:barrier to autointegration factor 1		163.031	71.3592	183.987	242.905	240.867	254.991	212.849	270.813	220.146	300.455	98.6394	128.736	114.366	86.7152	165.442	129.076	146.717	97.1703	68.7136	87.041	161.773	176.77	131.6	236.217	315.651	244.311	198.911	131.36	215.246	81.295	131.275	221.643	131.544	119.861	90.1852	129.452	132.567	165.775		565.293	568.999	791.344	693.68	735.119	553.447	282.827	832.017
DKFZP761P0423	DKFZP761P0423:-		11.0083	30.5977	9.40179	3.16161	7.72618	15.0685	74.7171	29.3038	10.9911	68.751	34.0057	3.93957	49.2021	104.24	39.8769	22.7712	31.7824	10.7329	2.89582	44.8385	1.16797	15.2926	17.4716	13.0319	16.5197	16.3657	6.96091	15.4161	25.4729	53.1979	2.86637	23.2011	29.5861	12.7242	30.0167	24.5116	12.1799	24.8918		165.019	249.661	281.675	291.177	200.857	204.43	321.656	342.678
SH3GL1	SH3GL1:SH3-domain GRB2-like 1		51.4302	39.6527	70.0156	60.01	61.0206	71.3015	37.3212	55.6343	41.0562	47.7244	50.4843	14.1696	40.8109	50.6272	25.8637	42.8089	23.9522	22.2966	50.6148	24.0195	28.4034	30.8821	46.5616	52.6074	45.6159	34.4151	45.9551	42.3607	40.3165	24.4635	51.6253	40.8635	43.297	43.1984	33.1111	54.8717	33.2352	42.5026		168.918	246.199	227.235	161.888	255.72	147.619	182.651	186.576
PDGFRB	PDGFRB:platelet-derived growth factor receptor, beta polypeptide		6.91162	2.49261	3.74197	10.5502	3.45344	11.7137	10.6529	24.43	12.439	13.4678	5.57628	1.81165	10.8617	2.59994	0.60505	7.57159	13.8001	3.37209	3.76522	23.8995	3.94468	17.7436	13.3229	24.6555	5.1315	7.89312	23.249	5.21899	17.7738	12.9449	15.1273	12.4888	0.395682	2.50991	4.44654	8.25837	18.4887	9.92729		282.387	222.645	304.12	161.298	239.911	145.972	277.364	259.006
PDGFRA	PDGFRA:platelet-derived growth factor receptor, alpha polypeptide		2.55958	1.25498	10.8808	13.5162	10.9668	0.528082	5.21025	8.96694	8.21882	8.30105	6.59294	23.4636	10.2701	8.57286	3.34318	3.25126	9.74294	1.01569	1.20309	1.08203	7.80305	1.18303	0.915523	0.321343	10.6132	4.31353	9.63673	4.35276	14.1937	8.13255	11.4601	5.76775	0.980892	6.77755	6.09238	9.66994	1.39711	6.55547		1205.67	906.323	2239.87	444.146	999.571	1871.6	1415.88	495.884
NBPF11 /// NBPF9	na		48.6801	57.2894	35.1816	29.4705	28.8084	27.769	49.5516	39.5112	43.5502	53.8629	82.3901	62.3623	51.449	40.2558	58.3858	54.691	63.0652	49.6386	63.4661	77.8659	43.5671	42.0348	77.4191	43.0324	20.7431	41.6241	39.8784	75.6965	28.2019	71.6172	65.2006	44.5022	45.6285	49.0035	90.5961	32.7042	31.4768	50.2749		96.9664	301.186	177.246	302.063	117.595	162.481	464.367	88.2783
CYBB	CYBB:cytochrome b-245, beta polypeptide (chronic granulomatous disease)		31.7274	14.4446	59.5811	96.8113	77.7879	41.6324	118.65	288.875	119.178	295.902	5.85638	63.5845	17.4219	26.1431	37.1518	31.0761	15.634	42.8448	43.8541	25.1269	38.8685	93.2163	55.8442	99.0096	289.454	40.5165	57.8436	51.8578	391.761	49.9074	53.9985	170.739	38.3369	87.4524	43.254	33.6542	46.3922	83.6592		52.8527	95.123	685.909	354.456	595.337	286.703	1024.09	54.2022
RGC32	RGC32:-		121.365	166.522	207.081	211.084	283.141	339.322	215.018	230.534	192.279	245.237	173.585	195.232	167.147	159.913	104.756	170.046	164.465	179.098	140.632	146.95	131.664	151.767	112.485	210.388	259.227	227.995	132.146	209.209	304.042	128.762	117.835	220.042	193.955	157.04	187.477	158.685	218.785	187.43		959.853	1781.64	4597.44	1785.62	3885.56	4805.36	873.266	1103.12
CYBA	CYBA:cytochrome b-245, alpha polypeptide		20.9656	24.528	54.4078	35.3984	24.4572	83.9416	25.6852	52.5266	33.1993	74.4656	11.5505	32.4739	36.361	17.4743	18.0636	22.6266	45.8061	22.2342	12.6123	12.3571	28.1577	10.6708	22.0114	13.6367	56.9564	34.7209	45.4735	5.97484	41.3009	29.5036	24.199	61.5598	24.2319	19.2928	57.5899	1.46658	17.618	31.2297		877.505	604.513	1364.37	1783.84	1123.08	1238.71	1099.29	491.865
PROCR	PROCR:protein C receptor, endothelial (EPCR)		36.8577	38.3579	43.7034	24.4297	30.34	48.4606	58.0667	59.3525	75.7683	85.3415	36.4936	24.8236	27.7627	38.1758	30.9881	46.8468	37.237	20.6216	19.1906	41.1106	21.4982	29.4291	62.8342	44.0769	75.9376	35.087	33.7905	44.9605	99.0193	39.098	19.1897	40.7106	26.8878	31.7789	17.3925	12.3306	19.2932	39.9255		196.944	253.78	142.089	160.593	160.111	115.45	243.058	244.843
LOC650610	na		105.797	155.393	271.688	84.0807	204.774	109.36	295.339	113.099	202.909	244.113	111.175	175.317	114.373	69.5679	80.117	137.022	81.5921	54.4037	78.8013	68.72	37.8978	80.7536	181.603	100.98	88.2163	74.6551	109.065	65.7278	100.437	95.0142	58.8266	105.283	143.001	298.813	127.406	195.883	176.646	129.672		6656.38	2233.63	2152.91	530.319	7408.95	3469.2	1800.11	881.197
VCL	VCL:vinculin		101.731	168.782	184.587	163.939	204.584	231.872	186.536	183.369	229.212	137.95	189.033	191.16	162.339	108.62	102.77	178.021	121.302	169.727	168.72	152.992	163.669	149.204	147.896	154.569	170.465	196.422	264.13	211.964	223.549	184.829	183.994	124.029	186.482	184.512	89.1141	171.811	149.234	170.084		2230.16	1326.31	1565.86	477.014	1234.28	1986.24	2452.51	700.302
VCP	VCP:valosin-containing protein		43.3929	84.8482	82.1626	78.6869	79.5969	74.7717	68.6683	78.4107	75.5655	65.3463	121.977	59.7123	57.443	80.0556	62.9452	59.8586	58.3968	94.8876	63.6455	85.644	78.5671	73.8554	65.4316	69.3589	46.7683	69.149	57.8427	87.7274	97.8202	52.5444	95.3165	100.519	98.762	69.2518	85.8989	97.5484	52.5783	74.9988		319.36	208.66	203.654	399.345	272.014	259.262	230.233	232.917
KLHL12	KLHL12:kelch-like 12 (Drosophila)		217.707	144.095	179.303	112.785	169.621	142.613	155.907	138.861	160.243	126.783	169.4	183.785	120.147	160.218	177.867	181.485	157.968	220.866	162.776	180.905	149.993	160.063	173.953	147.063	139.052	140.433	127.328	132.669	109.801	146.648	131.995	157.157	185.494	102.685	172.818	167.595	297.994	159.624		532.664	477.484	354.787	553.301	185.16	325.341	351.607	305.303
NDRG1	NDRG1:N-myc downstream regulated gene 1		309.366	168.264	148.528	222.588	202.493	156.252	334.034	134.003	212.316	258.854	282.876	171.81	129.389	202.753	302.592	186.69	167.452	149.774	129.375	209.656	143.045	194.567	297.567	105.301	115.149	186.373	89.7231	233.951	267.703	232.419	113.248	167.24	274.985	268.377	105.908	240.839	210.494	197.999		1117.02	2860.96	606.348	994.865	1840.29	1500.04	1926.26	1300.49
TIAF1 /// MYO18A	na		68.5191	81.2343	90.8096	78.8642	84.4333	133.95	79.0762	126.45	124.792	49.5343	57.3102	27.5472	86.3539	56.4455	50.9836	30.3703	38.0338	42.2524	21.4671	42.5237	91.3765	88.6818	79.7749	88.823	126.368	55.5892	81.2008	88.329	94.157	54.3594	60.6274	86.7584	71.8196	38.0788	49.5562	81.8962	51.2058	71.8798		315.999	207.3	172.266	400.947	190.756	137.45	151.988	334.077
CYC1	CYC1:cytochrome c-1		72.154	39.187	73.0369	104.756	94.331	128.209	109.659	99.6613	75.7235	124.462	73.6078	44.733	63.3597	64.4683	70.2602	80.4707	74.3901	69.6639	71.334	65.81	45.3045	69.3282	75.0273	69.7218	131.937	82.1331	108.517	106.373	81.6981	56.0011	73.9092	62.9095	72.4472	71.2047	20.3556	65.2247	70.8509	77.3573		277.83	412.065	830.345	591.8	507.471	420.642	214.721	195.928
PRODH	PRODH:proline dehydrogenase (oxidase) 1		368.427	98.8729	148.568	178.854	108.11	149.656	184.986	134.31	101.149	151.891	152.928	119.714	213.339	321.758	261.765	153.437	98.9158	176.676	223.796	161.364	86.3666	114.997	386.563	131.97	100.59	221.967	153.35	103.694	140.703	176.554	152.844	240.403	119.231	112.815	82.5934	286.992	266.272	172.606		41.7681	453.344	138.595	876.293	180.715	540.014	1189.93	163.7
VDR	VDR:vitamin D (1,25- dihydroxyvitamin D3) receptor		41.0835	145.569	158.281	182.872	136.922	95.55	158.78	206.005	144.194	232.544	95.832	80.8675	82.2602	88.0357	74.4499	163.059	155.588	181.271	122.799	91.3879	76.4462	116.227	129.903	95.358	134.246	191.912	149.6	219.638	344.194	117.214	103.341	59.4035	135.351	73.9144	124.513	137.186	120.741	134.231		157.247	475.042	195.786	300.553	311.969	140.85	458.281	388.016
CRIM1	CRIM1:cysteine rich transmembrane BMP regulator 1 (chordin-like)		144.393	126.946	104.214	100.119	115.38	112.698	138.357	79.0977	91.9395	99.8141	152.097	118.662	173.004	111.763	64.2472	127.558	136.695	141.966	156.267	171.124	116.1	153.885	153.533	108.363	118.689	136.799	81.1566	97.2583	130.916	145.293	143.938	126.457	97.3426	135.243	148.317	120.574	121.981	124.383		698.521	184.845	246.969	213.256	323.474	416.616	528.152	524.877
KLHL23	KLHL23:kelch-like 23 (Drosophila)		35.2748	46.313	72.2944	28.8314	36.6308	37.0249	22.6552	0.797119	47.52	19.7631	36.5269	23.2805	54.9729	16.5986	23.0417	33.5983	21.601	35.4624	52.7312	31.5414	32.8472	45.6306	21.9913	52.8865	3.37442	31.39	44.3826	26.2508	27.4775	27.7448	41.3946	35.7719	34.0922	38.6543	20.9467	30.1208	53.2342	33.6392		116.532	191.593	121.434	247.359	114.525	228.057	220.765	261.476
GULP1	GULP1:GULP, engulfment adaptor PTB domain containing 1		140.741	182.109	138.605	126.809	143.606	118.087	153.989	154.146	121.401	170.768	158.863	204.328	119.638	109.642	172.481	157.042	156.955	257.686	143.221	160.99	162.709	164.835	161.978	177.146	146.049	151.661	120.642	144.729	152.234	193.836	146.952	136.06	161.45	112.301	134.729	183.426	154.931	153.967		1044.04	487.013	428.897	221.705	189.959	401.39	257.777	417.008
APPBP1	APPBP1:amyloid beta precursor protein binding protein 1		206.451	166.875	238.129	221.232	189.218	211.52	191.4	175.93	182.805	242.859	209.908	224.382	153.708	170.468	185.409	241.147	153.59	232.519	163.764	193.147	143.705	228.778	213.388	210.44	200.304	225.243	176.204	228.172	204.844	212.155	146.685	215.797	225.476	171.388	186.863	237.882	233.981	200.426		372.022	975.66	580.416	565.82	580.512	520.966	711.908	309.351
LOC651961	na		2.73956	3.50032	3.34214	1.21742	1.19041	1.07865	1.02421	3.4244	1.39187	1.14539	0.949723	8.86728	7.49582	17.815	11.5401	10.9484	8.88969	5.10363	1.0092	1.00512	14.5937	1.35459	4.53224	4.5236	2.08996	2.21663	4.37205	6.38003	10.138	11.1093	0.769924	4.53319	1.48637	3.0555	19.7449	1.44249	5.66764	5.18077		534.947	245.47	288.671	3661.85	863.928	2080.33	4376.52	260.447
CYCS	CYCS:cytochrome c, somatic		302.74	403.146	595.117	459.671	535.268	535.296	488.671	349.407	481.399	439.11	379.517	484.421	435.081	340.282	336.609	482.721	300.349	425.491	367.997	396.963	353.754	490.815	445.389	402.628	443.481	347.567	438.939	398.907	450.948	312.624	388.785	405.512	524.216	415.303	380.292	454.879	531.804	425.003		2562.5	3080.49	1833.31	1401.94	2972.81	1472.31	1822.63	1027.34
STT3B	STT3B:STT3, subunit of the oligosaccharyltransferase complex, homolog B (S. cerevisiae)		260.498	381.954	455.097	292.441	307.477	264.542	299.864	232.657	338.562	308.754	397.269	274.093	299.436	311.853	270.425	413.48	272.618	413.532	311.835	385.281	392.603	428.74	313.525	328.734	235.689	330.973	227.111	327.219	329.364	345.197	392.105	256.812	304.338	428.882	269.547	274.868	395.768	326.301		1641.33	1183.21	1208.4	1805.81	1308.56	1026.61	1473.74	460.911
LGALS3BP	LGALS3BP:lectin, galactoside-binding, soluble, 3 binding protein		199.751	142.082	280.459	332.393	320.262	302.654	336.805	421.323	434.132	493.378	232.26	231.625	228.867	137.168	177.811	239.138	154.218	172.3	167.941	209.592	211.219	265.87	267.25	304.27	362.252	259.894	324.166	276.901	313.652	193.578	199.209	248.864	167.794	208.864	174.294	211.406	206.586	254.33		4050.33	4262.54	2858.49	4044.29	2385.06	2767.72	1508.67	5849.44
CHD1	CHD1:chromodomain helicase DNA binding protein 1		98.5979	115.006	125.128	141.637	123.501	132.662	106.193	106.651	115.926	123.926	89.8082	100.277	135.059	124.244	104.801	102.804	91.584	112.026	112.804	157.601	117.624	128.047	90.5141	158.304	128.181	95.6347	108.421	117.546	129.914	127.738	143.191	99.0187	97.5273	81.0992	133.927	95.6019	125.207	116.155		241.905	169.846	217.301	237.557	771.008	157.398	330.227	240.269
YWHAQ	YWHAQ:tyrosine 3-monooxygenase/tryptophan 5-monooxygenase activation protein, theta polypeptide		513.982	477.113	402.789	489.197	495.23	491.596	456.755	421.422	498.395	529	373.892	515.731	465.651	479.512	486.795	544.322	449.336	504.814	524.41	568.657	424.696	484.909	470.223	455.755	482.756	567.416	380.752	454.345	431.697	422.777	450.725	384.049	450.206	439.946	480.035	394.806	542.798	470.446		750.276	2282.81	2666.86	1446.85	1645.5	2070.77	1978.76	593.106
UBE2Q2	UBE2Q2:ubiquitin-conjugating enzyme E2Q (putative) 2		148.993	214.951	185.4	173.439	127.92	150.492	186.277	162.627	146.526	151.597	137.31	187.548	268.161	124.383	120.552	179.663	177.817	155.19	145.116	150.671	129.883	189.721	165.488	148.884	153.471	116.911	120.291	103.205	102.073	150.989	246.5	151.855	248.893	172.835	160.062	182.469	186.691	162.834		390.106	778.337	674.135	559.855	438.029	545.173	451.123	249.132
YWHAG	YWHAG:tyrosine 3-monooxygenase/tryptophan 5-monooxygenase activation protein, gamma polypeptide		388.91	542.331	528.907	507.429	422.546	448.521	498.584	433.089	590.866	500.222	543.517	553.058	417.403	596.056	440.011	661.169	481.516	609.013	559.009	635.704	479.287	583.424	552.91	391.926	431.707	414.31	405.637	408.946	436.255	667.256	395.572	483.117	607.592	651.188	577.013	556.543	646.444	514.783		1713.95	2981.41	1294.43	1910.19	2653.11	1386.27	2098.79	1269.37
YWHAH	YWHAH:tyrosine 3-monooxygenase/tryptophan 5-monooxygenase activation protein, eta polypeptide		88.1393	187.822	219.959	226.534	204.825	172.099	197.095	190.587	288.485	295.079	162.027	173.768	178.051	145.312	175.192	236.798	173.616	235.661	140.23	183.601	263.307	273.248	181.622	299.818	188.661	196.836	235.674	215.424	246.008	164.576	176.524	190.543	226.419	207.35	219.332	193.461	218.002	204.64		918.207	360.614	375.322	306.19	462.333	364.758	538.495	157.156
TBC1D9	TBC1D9:TBC1 domain family, member 9 (with GRAM domain)		167.153	254.976	215.565	278.827	163.732	191.681	201.844	126.647	229.316	127.054	214.601	199.596	162.908	152.41	154.014	216.643	172.679	171.035	164.592	267.228	212.935	238.286	167.86	195.706	207.33	127.6	162.23	118.099	151.183	204.925	182.167	125.22	262.681	201.77	245.231	203.595	230.647	191.08		95.5416	354.405	465.415	620.023	542.017	486.666	937.677	143.336
ABHD14B	ABHD14B:abhydrolase domain containing 14B		152.734	112.054	164.506	111.321	171.945	187.313	188.159	186.48	128.296	133.07	96.9566	99.2719	78.0666	69.8921	103.802	90.2399	75.7582	92.0131	76.9507	110.521	76.3526	119.107	126.077	104.612	172.204	126.908	172.474	87.2662	101.846	130.615	80.6276	84.8276	144.312	81.8883	128.805	98.938	204.588	120.832		699.934	453.017	410.236	647.153	280.106	338.99	442.499	251.58
ABHD14A	ABHD14A:abhydrolase domain containing 14A		46.9421	19.5916	34.5793	22.6613	53.7117	48.0819	27.3561	47.1221	35.3881	76.7225	35.5767	60.9148	15.3268	15.914	40.2028	23.9931	38.6005	46.4969	29.9709	26.7862	12.37	24.3144	33.2896	44.5832	61.1531	19.9349	32.1696	14.679	36.3714	21.3424	11.5447	59.9534	3.24002	15.6595	12.6516	35.2591	46.5379	33.2701		156.825	246.928	200.943	360.845	174.638	232.247	266.204	252.295
GLRX2	GLRX2:glutaredoxin 2		71.0065	103.285	118.18	130.292	103.209	114.199	118.046	146.24	106.301	98.4125	88.8438	79.0152	63.1453	106.566	114.273	111.404	51.5112	98.4635	94.8668	87.9913	91.1778	128.739	92.1492	131.365	139.331	126.309	142.838	80.94	85.7519	89.3932	90.6621	117.754	106.693	104.959	56.2254	126.248	61.4491	102.088		325.578	272.928	180.95	213.975	242.546	157.384	324.969	95.5829
RCN3	RCN3:reticulocalbin 3, EF-hand calcium binding domain		24.8894	19.2526	26.3977	26.1091	49.5706	37.3042	22.9897	44.4201	59.7294	50.0086	48.5776	28.4118	32.2208	27.121	35.1109	23.428	30.0095	14.2638	36.3173	15.9309	37.5281	37.3934	17.5515	23.1483	35.8546	36.8449	42.8394	38.8118	32.0106	10.1302	67.2994	58.3783	12.4935	22.0772	33.8005	25.2627	36.8206	32.9813		83.5426	453.68	286.018	159.034	233.529	101.037	165.521	265.287
EIF3S4	EIF3S4:eukaryotic translation initiation factor 3, subunit 4 delta, 44kDa		94.6388	106.593	278.779	188.029	174.771	305.223	178.834	280.413	190.971	368.044	96.3879	101.921	79.9142	83.1259	111.243	101.951	63.4171	87.8653	84.8145	98.6397	57.0927	177.124	121.49	168.38	236.19	175.379	175.153	137.248	222.469	106.39	111.353	150.105	73.7539	78.4763	88.6914	151.751	157.659	147.683		270.178	896.68	682.027	993.906	806.2	711.106	875.678	688.071
EIF3S2	EIF3S2:eukaryotic translation initiation factor 3, subunit 2 beta, 36kDa		223.645	200.83	332.951	224.189	187.484	276.499	317.718	238.326	223.458	251.624	262.404	315.908	194.138	235.517	226.605	362.605	301.499	306.443	243.799	248.135	150.32	264.522	406.166	141.367	262.597	230.914	225.474	197.795	250.961	256.701	167.848	346.428	332.089	279.172	286.201	321.661	425.165	262.68		567.574	1058.44	930.449	840.253	943.267	660.282	816.346	728.918
EIF3S9	EIF3S9:eukaryotic translation initiation factor 3, subunit 9 eta, 116kDa		207.059	116.959	265.652	240.214	224.267	284.897	179.26	228.687	235.768	275.448	185.248	155.794	102.192	142.378	187.586	139.953	156.634	147.833	171.176	159.736	140.766	211.897	150.383	186.275	253.433	187.654	190.915	194.982	184.599	136.89	138.072	158.369	158.667	150.592	134.072	213.491	250.519	185.09		638.984	1193.24	802.137	1043.36	991.229	605.193	633.02	1006.8
UBE2R2	UBE2R2:ubiquitin-conjugating enzyme E2R 2		204.559	293.715	282.503	263.289	189.547	253.482	286.18	306.157	276.452	292.36	276.099	212.004	181.621	170.89	323.234	260.279	194.562	332.128	270.15	187.505	167.869	263.412	242.663	138.455	230.493	258.098	256.55	216.386	274.114	271.856	188.772	219.29	259.322	248.819	247.715	359.231	220.501	246.494		398.005	416.624	743.711	802.236	679.574	607.367	344.442	226.69
EIF3S7	EIF3S7:eukaryotic translation initiation factor 3, subunit 7 zeta, 66/67kDa		349.716	377.842	468.644	429.77	418.871	524.26	501.381	404.738	369.586	424.933	319.476	388.258	223.915	277.281	439.932	395.408	265.605	374.851	265.696	329.535	219.802	534.036	384.714	363.07	466.374	375.867	357.986	405.081	429.657	308.27	327.103	369.188	389.013	299.712	239.779	434.879	490.959	376.897		1003.96	1739.41	1598.87	1637.58	1094.03	1237.82	1377.72	949.391
PNKP	PNKP:polynucleotide kinase 3'-phosphatase		67.9338	58.4138	67.1223	70.5832	35.3256	100.835	48.0817	99.0258	58.7632	48.9636	71.0125	62.1264	102.166	65.2251	44.3745	22.7668	29.9428	65.0082	70.6612	36.0265	37.2224	66.0169	50.5904	85.8998	134.34	76.4573	63.6831	53.7284	65.6641	54.7388	58.3483	82.1799	53.8619	32.8785	36.9249	45.2602	32.9662	60.9492		126.327	183.98	111.138	129.695	99.3942	87.4966	138.933	146.844
CYGB	CYGB:cytoglobin		16.9314	26.5221	25.306	13.8029	14.9458	42.1872	2.92293	26.7122	19.9155	22.7393	5.75106	9.14543	1.87188	35.038	12.2483	1.12793	27.7367	4.94074	18.1492	21.1662	23.786	16.1573	18.5161	6.49265	26.634	35.3669	30.7295	22.1618	38.6809	26.6466	9.03569	3.10947	22.5837	3.4438	2.69215	17.8684	14.7685	18.0496		107.549	84.0237	189.669	172.826	186.166	212.373	311.369	295.662
LOC124491	na		106.131	90.3349	82.4141	72.3743	46.6203	58.7721	82.4565	54.7485	82.9235	85.1579	121.944	108.525	90.4872	110.781	91.8111	87.9975	72.2161	103.346	78.6075	115.377	61.5039	105.826	95.3324	57.3022	71.2446	51.7979	90.7109	80.9073	91.8665	83.9242	65.9389	157.439	146.346	77.2386	130.61	96.4895	104.9	89.5244		399.165	342.853	222.989	304.319	305.53	310.215	273.957	208.958
TAF12	TAF12:TAF12 RNA polymerase II, TATA box binding protein (TBP)-associated factor, 20kDa		32.3195	60.5472	60.9541	72.287	67.0069	63.6174	81.9081	67.1	73.6308	54.639	53.4622	41.0899	79.6079	49.4661	63.626	50.7388	50.9219	32.0701	65.9643	43.2771	51.4509	77.0657	61.0691	51.4049	54.2885	72.79	62.4565	80.283	68.1104	45.3468	67.5112	56.589	56.3441	48.6232	39.005	78.9823	58.7578	59.3057		104.991	113.02	139.84	136.658	87.3884	119.245	101.954	73.6998
LEPREL1	LEPREL1:leprecan-like 1		15.109	5.9118	2.22762	1.16116	0.982094	8.32268	3.27475	1.85097	1.49016	1.72832	1.52711	8.19775	12.5848	2.34483	0.584505	2.67577	0.976143	0.903124	11.0956	0.408055	5.40461	0.549084	10.5177	1.97524	5.46589	1.63483	2.6851	5.53758	16.8833	1.78854	9.00429	1.62873	7.46324	4.34121	1.59542	0.318162	7.45478	4.52983		635.937	64.1101	141.924	253.9	408.24	442.877	665.578	807.261
CHFR	CHFR:checkpoint with forkhead and ring finger domains		47.6121	30.397	52.5054	50.5268	37.447	50.3622	17.1146	45.5826	36.7451	24.8645	34.9911	19.1684	57.7385	37.2747	29.7509	28.3307	43.0761	41.312	38.3874	26.6972	38.9228	46.6563	36.8899	45.0909	53.6058	34.8644	43.6096	31.2402	41.3595	16.8948	52.4144	49.9824	37.039	30.4821	13.2706	24.8979	22.0568	37.0044		153.143	245.178	225.708	253.601	238.92	241.703	193.575	261.344
PNKD	PNKD:paroxysmal nonkinesiogenic dyskinesia		227.224	157.149	167.201	120.527	152.732	184.54	138.761	147.967	98.9356	183.299	112.668	140.062	144.872	147.064	162.566	139.808	157.663	87.6502	103.958	150.567	80.6176	131.227	153.959	113.153	122.565	119.991	123.768	104.942	148.069	124.021	77.7065	174.058	131.108	119.262	122.251	160.752	175.416	138.056		367.454	400.28	269.937	554.8	170.598	242.74	311.75	254.283
VIM	VIM:vimentin		276.123	272.414	261.53	375.67	475.327	457.876	330.511	1180.22	691.055	1312.27	269.079	318.503	236.441	286.636	249.824	389.796	325.856	283.589	106.485	192.16	244.762	420.558	329.187	562.325	1152.31	353.97	399.121	394.646	1144.57	290.727	186.474	396.633	248.727	227.89	313.098	267.313	192.552	416.655		3298.94	7714.82	8827.61	5308.42	7555.29	7734.87	9158.57	3327.32
ASB3	ASB3:ankyrin repeat and SOCS box-containing 3		65.4862	104.208	111.049	94.8151	68.9464	74.0417	111.816	72.5543	96.9907	85.958	91.3378	79.2431	129.557	157.957	124.48	134.661	108.992	124.43	116.098	138.246	104.801	69.3243	124.724	90.9829	71.3778	69.5306	84.3983	112.016	89.7877	115.401	72.1193	76.6656	124.934	99.4268	80.4478	102.609	108.55	99.6747		129.994	197.83	204.774	297.264	105.591	237.553	148.233	246.38
MAML1	MAML1:mastermind-like 1 (Drosophila)		110.964	82.5436	95.8853	121.669	68.2251	114.481	100.738	104.668	58.3311	69.1029	74.8372	63.7488	88.5784	123.885	51.0741	92.928	53.3415	106.155	53.8795	108.95	70.118	50.9596	100.704	93.0067	87.7316	82.1345	68.4868	54.4085	72.5064	69.4924	112.205	70.2635	108.729	175.548	63.7413	86.0092	107.927	86.9719		330.382	382.549	347.157	308.377	332.594	330.854	393.658	293.049
RAPH1	RAPH1:Ras association (RalGDS/AF-6) and pleckstrin homology domains 1		135.573	167.322	116.081	155.96	167.715	85.3316	192.02	205.828	246.091	185.585	209.924	106.333	115.612	226.207	154.181	155.503	185.031	206.819	170.31	191.51	177.259	165.819	195.303	145.413	135.364	146.641	178.386	233.937	189.931	224.553	145.012	165.151	187.511	147.182	157.793	207.992	72.8832	169.056		626.931	502.542	412.753	221.149	335.921	522.187	243.752	345.92
THYN1	THYN1:thymocyte nuclear protein 1		115.648	133.208	144.985	130.81	145.33	186.847	135.236	100.391	124.34	146.659	103.355	169.209	80.4061	68.486	120.947	154.45	138.584	118.903	124.716	99.0286	59.7366	134.791	148.321	129.797	155.91	154.149	95.5793	129.745	133.926	112.92	101.46	137.03	128.741	89.551	127.364	166.833	173.503	127.592		508.276	368.693	265.545	563.206	270.314	325.685	465.432	201.067
ABAT	ABAT:4-aminobutyrate aminotransferase		111.149	99.0436	150.897	103.414	123.407	100.715	76.4082	210.019	69.141	115.709	86.5026	103.644	122.773	96.4463	130.604	111.937	98.4745	94.256	121.916	97.6405	111.369	91.6642	74.9868	144.075	95.9943	97.3261	229.83	73.5487	108.5	90.0202	126.977	90.0449	143.809	74.8175	62.5551	122.287	94.4357	109.631		318.826	189.271	172.195	143.083	124.678	166.614	75.688	214.148
ENO1	ENO1:enolase 1, (alpha)		102.446	109.368	240.651	272.57	237.005	257.323	200.295	218.918	200.686	216.729	143.505	99.293	124.984	86.1068	118.675	132.557	132.247	113.869	120.199	91.1994	80.9337	168.251	159.725	213.923	311.64	165.396	203.633	200.064	207.168	157.318	93.9945	173.421	138.616	164.784	165.521	186.008	222.824	168.428		894.793	5565.22	3031.98	2631.29	3373.62	1413.17	2151.73	2453.98
GPR175	GPR175:G protein-coupled receptor 175		19.4946	32.4298	17.5528	19.1715	42.1952	21.6641	24.2673	29.9473	23.812	25.4002	26.5502	14.6833	48.2951	3.1048	22.0567	24.9405	16.4654	22.0045	12.6149	10.7772	14.3178	23.2623	25.8369	26.5235	27.4622	12.2505	17.3241	20.4084	29.5733	2.96196	20.6941	19.5852	11.4915	11.6079	6.47335	20.1245	25.6691	20.8917		92.3695	99.6017	97.4438	103.331	99.7799	110.178	70.6501	137.823
CHGN	CHGN:-		12.6053	21.0677	30.4403	32.0494	24.8428	20.2232	8.54616	21.2984	39.1691	26.7925	23.0755	5.80557	38.7702	43.003	33.2182	27.8241	31.6673	22.5949	31.7721	43.0005	30.3958	26.8201	30.8149	34.7779	21.6189	26.4852	17.8191	42.5762	75.2257	36.9794	29.3647	31.4327	13.5374	24.4492	39.498	27.4461	28.0142	29.0546		532.734	268.555	412.672	247.76	240.801	364.813	470.346	123.048
CYP1B1	CYP1B1:cytochrome P450, family 1, subfamily B, polypeptide 1		16.5333	7.97637	24.8626	34.3732	36.0583	24.5428	21.0512	55.9064	16.867	37.1293	24.6516	27.1716	15.1722	45.1351	20.2344	17.372	15.9346	48.6294	18.2323	17.3987	22.3164	44.8567	10.7368	20.2324	12.9401	42.0091	86.6214	27.5578	67.3635	13.1383	18.0382	16.4429	16.3573	30.6446	119.363	33.6846	11.4228	30.2421		159.866	527.876	864.095	619.755	977.451	218.294	1401.61	314.922
GPR178	GPR178:G protein-coupled receptor 178		98.2311	136.111	159.438	124.924	172.779	133.902	157.066	148.847	187.573	171.397	221.031	197.159	147.519	168.93	146.6	157.509	167.35	161.814	200.321	198.823	99.805	170.238	142.986	127.364	145.488	157.107	174.194	184.408	168.549	190.521	136.647	176.461	188.304	202.372	231.292	174.846	136.293	163.897		2553.78	247.16	248.747	284.261	315.69	300.592	138.295	315.856
RNF111	RNF111:ring finger protein 111		81.3318	110.019	108.625	94.3336	127.734	96.2695	106.733	77.9669	103.296	109.172	104.038	125.362	91.8487	109.023	90.0478	117.996	90.6619	117.876	88.1342	127.164	97.3097	106.883	92.2173	121.893	55.907	82.4485	82.8896	83.0066	100.175	125.193	127.992	58.1504	126.438	127.724	135.543	79.5171	62.0567	101.162		218.917	238.476	212.907	310.404	224.693	284.135	288.153	110.612
RPL22	RPL22:ribosomal protein L22		382.67	389.769	452.023	341.053	340.665	388.103	466.492	366.954	384.382	430.945	361.448	440.723	408.956	300.944	450.19	382.876	317.514	299.233	298.978	387.716	278.834	400.534	454.546	310.635	287.969	354.37	336.88	305.691	456.489	278.328	294.507	267.934	350.191	414.835	223.266	441.175	397.282	363.381		1101.69	1204.53	1668.74	1533.14	1167.84	1551.22	1981.57	827.281
MED8	MED8:mediator of RNA polymerase II transcription, subunit 8 homolog (S. cerevisiae)		142.788	108.586	97.5746	81.1179	96.8897	116.319	109.136	92.8392	93.9737	84.9897	81.9082	82.7473	71.6911	96.0142	139.991	91.0474	64.3424	111.702	108.391	74.8826	92.5147	75.1381	87.2407	89.8254	104.402	59.9747	94.2192	85.1559	84.3466	80.2357	56.4547	145.568	62.3427	123.855	112.666	106.467	119.435	95.3182		361.049	302.979	206.788	238.871	191.624	180.238	269.603	235.138
MED4	MED4:mediator of RNA polymerase II transcription, subunit 4 homolog (S. cerevisiae)		45.0488	81.8609	93.1704	66.7147	81.7325	99.6803	79.252	41.2354	78.1743	65.2027	73.5003	67.6528	79.4849	69.0449	50.9016	71.7561	52.179	68.9708	86.7075	74.4322	62.865	55.7797	63.3802	102.893	78.6786	57.615	75.1439	33.5047	49.3035	50.2326	71.1577	78.875	83.5411	120.351	49.3687	91.2144	118.211	72.1302		457.055	283.748	225.614	242.858	232.278	296.216	225.078	177.023
FPRL2	FPRL2:formyl peptide receptor-like 2		16.5053	9.05845	17.0684	31.1725	12.8869	19.2706	20.5856	40.7187	66.4039	62.645	31.5456	19.895	33.6676	26.2928	21.7788	9.10985	11.2284	32.1878	20.1308	10.237	31.6629	20.6581	38.8962	37.2901	55.2694	11.7595	7.95947	24.4804	40.2646	20.3044	12.2848	20.4861	19.9282	9.75592	43.0808	19.6059	27.6597	25.7766		29.914	279.372	373.441	261.483	421.103	112.693	187.638	42.4472
DKK3	DKK3:dickkopf homolog 3 (Xenopus laevis)		218.228	178.055	230.216	293.127	329.776	115.03	305.092	203.39	254.134	218.843	318.396	105.523	62.1551	57.9126	146.151	75.1897	114.655	90.1312	183.568	202.877	54.5214	106	335.607	96.298	52.5185	60.3702	81.5626	216.735	155.888	228.337	103.437	119.244	250.073	205.02	58.958	297.682	232.115	171.806		1718.18	1988.38	2686.7	925.573	1284.2	2096.66	1263.55	924.713
RNF128	RNF128:ring finger protein 128		47.1487	60.3897	48.2768	28.7119	27.2147	37.6213	43.5628	34.7787	50.8094	46.0981	116.644	91.0626	77.2224	111.075	93.0073	98.7332	70.2332	70.3274	85.6427	118.662	79.0601	116.717	69.4524	40.5489	26.1905	67.9785	58.3253	45.1019	43.8249	110.191	91.2114	25.4026	58.0108	85.5791	36.0157	50.6635	72.2734	65.7775		2536.45	702.403	94.3114	204.477	242.792	264.313	30.1105	88.817
GPR160	GPR160:G protein-coupled receptor 160		71.299	88.2967	104.145	73.3123	85.1369	87.4075	50.8887	66.8478	69.4407	53.8032	76.2068	85.4321	82.7972	76.5213	87.4638	151.105	52.4272	88.9486	101.74	84.4722	68.4913	82.9772	59.0969	108.097	124.32	76.2242	95.9103	70.9377	63.1251	82.0906	76.4985	56.8409	100.642	118.019	101.178	51.9796	107.038	83.2746		444.35	293.09	344.034	203.196	465.36	506.419	709.969	260.133
GCS1	GCS1:-		18.1599	47.9402	37.8918	50.297	34.7625	45.1361	55.6296	33.7124	26.9797	58.3713	46.6092	48.1735	23.0436	22.1054	76.8966	19.8978	70.9161	35.3635	91.7652	63.6629	39.6279	55.686	24.972	33.408	55.3963	42.4486	45.1856	40.1414	37.5062	84.9206	6.04335	74.0363	39.5461	47.6518	54.9476	71.309	68.5774	46.7221		134.484	162.766	121.066	174.758	131.616	142.323	61.2137	171.049
RPL29	RPL29:ribosomal protein L29		791.538	765.824	808.321	656.591	1130.54	1219.54	976.562	626.975	708.395	973.972	652.618	908.458	374.811	264.423	768.559	489.855	662.901	367.599	415.849	380.357	607.115	688.812	932.49	633.259	735.145	755.675	747.048	500.708	690.449	461.125	374.273	789.361	620.016	514.904	427.293	787.784	875.421	677.961		4683.13	5549.76	5011.26	6163.87	5379.15	5105.72	10077.5	5295.32
RPL28	RPL28:ribosomal protein L28		1816.34	1220.34	1858.07	2448.4	1436.08	2441.22	2511.48	2334.94	1558.82	2389.74	1081.53	1788.64	1149.7	448.237	1710.03	1227.67	1223.83	586.738	747.286	865.688	836.855	1709.23	1748.39	1311.7	2566.59	1494.04	1960.61	1090.37	1970.79	924.18	854.05	1533	1422.99	1320.63	926.116	1590.85	1683.48	1507.8		5042.81	7443.89	7665.14	8682.23	7479.01	7355.37	11043	9300.13
HTATIP	HTATIP:HIV-1 Tat interacting protein, 60kDa		89.4526	46.6441	70.8253	68.7591	76.8729	109.305	85.9412	128.56	68.6406	97.2634	61.9552	81.1941	77.9414	46.2356	59.3071	71.3984	57.3155	48.5695	45.3477	50.7301	66.3291	84.235	44.6934	80.2645	78.4885	62.6781	78.6178	77.8866	92.6823	64.4961	55.1089	68.0532	43.8121	53.7729	46.9895	66.122	37.7054	68.762		183.296	125.943	180.122	170.72	157.924	197.694	123.561	185.853
GLT25D1	GLT25D1:glycosyltransferase 25 domain containing 1		7.24919	2.91553	37.1571	28.8658	19.8163	30.2808	15.3721	47.6046	7.27889	22.911	1.61926	2.25358	21.898	9.93125	10.4299	1.93734	3.02204	28.5231	1.91142	20.1052	2.42149	2.43698	11.491	35.312	29.2048	11.5126	1.80368	3.64482	14.4249	8.34985	21.2522	14.2089	22.5496	3.04668	1.48456	1.92554	26.6798	14.4009		361.328	206.549	414.066	441.902	385.04	278.628	241.866	207.692
VPS26A	VPS26A:vacuolar protein sorting 26 homolog A (yeast)		106.039	264.889	272.491	240.581	230.803	257.741	273.227	228.903	228.663	273.973	232.658	225.331	145.506	175.438	167.244	261.507	165.998	192.393	166.831	175.737	160.839	290.475	208.189	246.379	204.31	184.303	226.514	277.45	234.42	188.201	185.299	175.308	233.589	233.496	176.372	243.904	241.576	216.124		1009.34	1314.95	930.655	1131.72	1124.89	1153.31	1536.36	469.443
PNPO	PNPO:pyridoxamine 5'-phosphate oxidase		26.5313	44.6541	30.8953	28.8699	22.8698	58.6548	36.7874	26.4297	38.4304	31.0195	24.4379	32.615	31.7708	36.1157	59.5188	30.3339	27.4258	26.0556	9.2513	19.8216	47.1186	23.3348	44.7012	40.0995	36.7938	55.8691	14.5816	23.8547	25.3849	45.3586	45.0382	27.9366	23.8778	34.8071	27.4313	38.3328	18.5922	32.8541		159.805	135.488	121.094	171.739	98.1707	105.696	172.36	133.551
LASS2	LASS2:LAG1 homolog, ceramide synthase 2 (S. cerevisiae)		106.856	138.468	190.545	117.412	113.579	190.345	219.673	126.182	146.907	169.309	181.804	195.608	105.813	130.191	133.796	224.239	201.678	164.185	154.448	164.431	135.7	161.49	109.089	137.652	150.542	205.745	98.8487	107.667	186.528	171.182	152.722	126.911	164.777	182.161	160.451	117.023	273.217	157.221		2047.59	864.672	958.775	1026.62	934.448	1104.95	1349.11	754.541
LOC137886	LOC137886:-		66.0453	110.834	90.3578	79.1592	72.5382	65.2006	81.7491	52.0509	84.2267	54.2504	134.214	46.435	109.313	101.876	46.0536	96.7867	83.4421	76.1499	71.7857	127.513	122.272	93.8511	151.51	82.7502	75.1821	84.7948	65.9363	62.9311	88.0687	119.254	106.162	88.6828	86.2504	110.479	85.8452	103.476	123.297	89.2088		175.763	201.573	207.551	196.628	171.262	251.819	117.904	125.836
ELN	ELN:elastin (supravalvular aortic stenosis, Williams-Beuren syndrome)		18.081	20.4948	20.2948	23.0345	30.8324	3.43355	27.7365	27.309	2.64232	13.8706	18.511	10.6722	33.274	21.1271	7.12729	8.79617	1.59379	6.56147	4.61604	20.926	9.89688	12.5853	31.8201	31.9394	26.6386	15.0199	1.50253	10.4812	4.62597	1.75952	2.40991	26.7884	20.5485	40.0572	3.05311	2.53	1.38805	15.2427		324.886	148.821	1053.42	351.327	690.812	769.966	143.528	375.381
FCGR3A /// FCGR3B	na		62.5894	21.979	66.7056	89.8797	73.2405	80.7857	220.572	426.639	210.721	602.584	31.2791	71.6236	25.6865	39.289	39.8062	60.7733	26.0892	29.9626	10.1943	11.5843	33.087	85.6354	55.4005	143.859	343.949	81.32	48.139	95.3455	862.332	20.4497	60.8693	81.2913	51.0358	44.1485	26.4537	27.8394	43.9259	116.407		10.1088	46.8903	355.615	81.5191	227.074	209.501	12.6386	25.3849
EMD	EMD:emerin (Emery-Dreifuss muscular dystrophy)		80.7745	59.2958	66.681	73.2774	47.6939	75.0808	65.4377	71.4397	72.7053	76.492	80.5878	73.2462	53.5803	68.733	83.0551	41.0834	78.9151	67.9712	64.8307	37.0565	92.2366	54.5121	69.8946	72.9311	56.0359	83.4971	69.9669	49.9372	57.7368	24.0883	41.2305	106.358	64.1658	86.024	38.2723	52.5093	61.386	65.3708		48.6436	130.562	136.845	174.253	145.235	80.1316	145.955	123.489
TMEM16F	TMEM16F:transmembrane protein 16F		75.9197	68.1676	89.3329	79.0373	62.7344	84.7535	61.9011	95.9448	81.4651	80.9973	68.5757	80.1479	43.6245	47.5633	76.6231	44.7207	84.1722	35.052	86.9064	56.9714	97.8	70.2717	85.3319	66.032	65.3644	49.0904	87.973	59.0501	69.4133	41.0742	61.3862	65.1508	115.252	58.4907	89.7303	89.3059	71.6577	71.5402		982.987	441.112	660.641	507.698	600.06	929.041	649.595	327.663
MYST1	MYST1:MYST histone acetyltransferase 1		24.0386	42.9371	78.1538	66.1209	52.6972	63.0078	89.1479	79.9836	74.3739	70.1753	40.0507	39.7945	72.0728	34.9177	34.8642	35.8907	33.9522	34.0408	50.4255	25.4238	40.2445	63.1593	46.3256	70.9788	45.3697	65.6404	68.6901	66.76	64.1591	50.3956	31.4292	37.8499	46.2348	39.0513	26.0034	47.7547	42.4068	51.2033		223.373	343.336	262.976	210.826	234.598	288.908	201.521	446.437
LOC124512	LOC124512:-		292.836	295.019	311.414	283.185	343.509	402.165	277.724	273.464	339.575	260.948	369.356	310.431	324.466	345.955	272.166	256.207	362.49	331.92	337.803	296.911	311.963	344.851	309.39	338.94	325.91	272.097	328.119	232.089	255.811	352.851	251.072	336.404	355.163	374.922	329.801	273.498	318.91	313.496		452.656	907.847	577.912	861.096	427.395	586.326	855.152	614.065
FN3KRP	FN3KRP:-		53.0184	35.0387	63.22	63.9306	41.2722	91.1098	70.3741	46.4699	78.5173	65.915	74.3406	69.7376	46.5832	13.894	51.215	39.5011	39.0366	58.1332	41.9503	57.498	31.0956	57.6425	57.7653	55.6431	66.1159	57.0663	50.1203	43.4888	66.5788	50.3203	39.4876	49.6301	58.0325	49.1435	56.4586	58.5744	56.5432	54.1747		250.037	261.866	221.432	299.11	200.837	101.199	264.212	235.554
RNF168	RNF168:ring finger protein 168		74.4824	79.3034	78.5805	108.401	111.727	74.0175	94.5016	117.063	119.197	101.342	118.462	115.784	94.7398	65.1923	71.6531	98.3578	65.162	99.4355	69.9722	71.9059	71.2803	107.229	99.4914	105.764	99.5169	89.5423	94.3932	128.338	97.9484	96.9017	66.1928	77.1841	63.7219	120.504	75.8497	91.1003	120.914	92.842		221.159	323.779	202.403	246.438	236.866	239.125	254.181	201.131
RNF167	RNF167:ring finger protein 167		139.278	73.1659	118.579	139.232	81.0844	132.822	111.663	64.265	111.692	89.9057	56.6858	101.201	60.758	58.8518	60.7113	78.3288	88.8227	111.473	73.6825	112.506	139.445	130.13	84.9938	99.7316	131.658	85.2001	131.784	70.5721	102.39	122.78	113.893	134.136	49.8441	105.447	73.5578	68.5863	130.316	98.356		242.497	268.142	268.498	410.286	191.184	258.933	200.84	298.071
GPR126	GPR126:G protein-coupled receptor 126		60.3298	44.9598	37.1821	65.7382	31.6475	22.2161	52.3807	15.2929	28.9501	16.0861	72.7438	26.923	33.8952	69.383	24.599	48.7307	19.6088	35.5261	29.5476	51.0149	27.5246	26.9721	44.867	17.4336	15.8441	36.9215	27.0999	38.5519	20.7016	54.5307	58.1923	20.9858	37.1254	70.2976	33.8206	35.7654	83.0141	38.8217		678.289	35.3837	124.939	198.984	243.994	454.38	153.685	176.909
GPR125	GPR125:G protein-coupled receptor 125		67.5984	78.9635	58.5263	60.966	43.3314	49.5137	71.1216	43.5199	61.0648	43.2735	79.3259	47.1931	93.7839	51.5451	49.0846	86.9818	64.1562	64.3546	55.0927	54.7753	65.6658	59.781	58.2452	54.7787	48.6389	60.8398	42.9611	50.8947	55.0101	80.6431	76.4494	62.6887	68.7849	44.0407	28.6867	47.6775	72.5691	59.5278		112.368	162.767	146.459	150.148	99.9521	82.1801	146.713	222.564
ENG	ENG:endoglin (Osler-Rendu-Weber syndrome 1)		13.9979	14.7776	19.7845	40.5344	27.8686	27.6186	19.0161	56.3702	37.1866	50.5874	20.7542	23.577	9.07944	5.29143	16.3091	5.48613	2.03695	12.4921	7.41118	2.39574	24.6374	13.7902	17.0782	42.1276	30.256	14.5069	42.5425	20.2486	61.7502	19.6575	5.82616	25.4646	23.3351	8.94347	37.5952	13.8176	9.80052	22.269		242.42	319.899	507.941	340.225	548.415	483.618	611.341	346.387
GPR124	GPR124:G protein-coupled receptor 124		7.22267	5.59198	19.4592	22.6344	16.5841	7.34928	26.1496	18.3577	15.7002	9.55046	17.2558	11.4839	8.27819	1.47035	8.50342	19.6045	13.0817	22.8155	19.9006	18.3412	3.48208	10.2943	0.93496	26.5186	8.72381	16.12	13.1296	2.45056	26.8678	25.207	6.72878	2.06042	9.13111	15.6388	12.2366	5.63986	15.2869	13.2375		148.587	73.3703	203.265	92.4458	139.701	137.355	145.185	176.365
RPL10	RPL10:ribosomal protein L10		1468.76	1723.52	1411.05	1401.66	1612.1	1673.56	1687.68	1326.44	1315.74	1469.77	1366.16	2047.3	1180.13	768.812	1699.87	1482.91	1427.95	933.751	1074.35	1041.98	1238.11	1175.4	1646.37	1290.8	1458.18	1228.08	1352.22	1003.89	1245.73	963.123	1101.51	1404.03	1551.22	1493.59	1119.87	1435.21	1990.33	1373.27		5242.78	6072.69	5955.27	6261.77	5160.11	5490.31	7756.21	8541.05
ANKRD57	ANKRD57:ankyrin repeat domain 57		46.6432	22.5138	38.8237	48.1457	47.7741	48.0397	35.5365	50.0279	39.735	46.6188	44.5929	30.0085	41.7647	33.003	37.3569	65.9333	22.8358	20.8349	22.6839	57.3069	37.6674	26.7099	41.0411	19.3679	46.523	47.4268	27.448	50.2881	27.4636	40.9519	32.1033	47.4762	44.7289	57.3797	36.9308	45.1212	62.3505	40.3016		337.314	201.092	222.354	235.623	296.179	247.036	241.209	163.07
TMEM160	TMEM160:transmembrane protein 160		17.9415	20.2689	9.99236	3.03693	20.2056	18.2532	4.86086	14.1915	12.0313	12.1332	21.1459	5.66148	36.6124	22.2311	9.9868	13.9238	14.01	1.58029	12.6296	1.35701	18.0795	14.2086	5.65301	25.9056	18.9062	8.30924	15.8701	3.86678	8.91332	16.1298	7.67525	16.5743	4.19972	19.7291	2.12023	4.34572	5.64098	12.6536		99.9344	63.3328	118.484	148.242	84.3343	59.0917	117.298	88.2038
TMEM163	TMEM163:transmembrane protein 163		14.2487	10.998	10.0781	6.80085	12.3835	8.93368	5.98228	4.03989	6.67407	5.32239	15.8734	0.611493	12.924	12.3398	1.15144	5.33076	10.4066	6.88956	8.11199	6.66212	10.3455	5.49625	20.4664	19.633	4.2308	8.4443	11.9358	12.2683	1.46522	12.7607	10.6165	12.3614	20.5341	8.40845	11.7696	6.5542	9.30067	9.52308		349.385	197.054	118.485	544.548	129.31	278.659	336.694	224.742
TMEM166	TMEM166:transmembrane protein 166		7.80192	9.87048	10.777	18.6068	15.7492	7.61066	14.7203	3.28572	8.60389	6.13652	14.0142	8.59141	22.2609	16.2555	0.732926	3.09503	9.46424	0.871429	14.3421	10.1469	14.816	9.89226	16.3564	7.58057	0.377052	8.59456	16.5244	6.59995	4.54306	8.22913	12.9942	13.0917	6.41284	14.6754	10.0762	7.50167	12.9608	10.1125		10.7446	114.935	128.784	183.619	69.0781	163.718	119.162	75.0251
TMEM167	TMEM167:transmembrane protein 167		47.6643	69.811	143.341	123.388	82.1681	82.8587	119.801	87.5307	96.6571	85.3617	81.1167	116.178	87.1759	60.661	80.5133	126.918	88.0938	89.7812	101.868	115.137	129.01	92.2882	86.706	94.2746	123.449	79.3566	105.639	106.113	117.822	84.4079	59.3378	99.9445	92.5702	80.6362	104.356	105.411	81.5242	95.3749		1037.65	1050.69	877.425	641.383	627.567	518.012	960.335	425.033
C6ORF166	C6ORF166:chromosome 6 open reading frame 166		109.249	86.32	71.3014	65.4113	101.731	82.1318	96.0119	75.8173	91.5296	98.4255	105.24	105.908	81.9234	78.0832	128.128	85.3237	145.616	82.9906	63.7636	79.9104	128.713	58.6126	96.7951	55.1347	93.6189	78.8619	102.196	83.5111	115.26	123.086	91.4109	90.1182	107.325	115.9	86.1046	107.935	107.178	93.9615		80.5188	197.342	279.558	150.287	272.305	325.054	280.609	54.2013
GPR153	GPR153:G protein-coupled receptor 153		35.9545	36.1512	28.1044	39.2452	29.8391	39.0054	29.1651	46.5846	48.231	33.2728	22.28	16.0719	43.5174	30.0697	31.6208	22.7624	25.2662	41.0336	40.9156	10.926	45.1223	33.2373	41.5502	6.69116	37.0515	23.8595	38.0264	57.485	42.371	45.5989	32.7743	4.56677	33.5091	46.0427	47.5006	24.3817	37.2754	33.7043		264.463	127.596	146.947	103.42	115.396	111.823	119.094	147.621
CHN1	CHN1:chimerin (chimaerin) 1		12.364	7.45414	15.7127	13.4055	27.5544	12.8721	23.8735	21.4762	32.2814	24.1648	2.29372	28.1922	12.7996	42.5007	45.7047	13.9223	33.0329	48.0065	18.9417	24.9466	5.0038	32.3509	24.5591	43.1111	5.85825	41.0514	13.5464	54.5508	27.2993	35.0411	32.8905	14.226	29.2458	21.2725	15.7386	25.3854	22.5749	24.465		149.12	980.214	347.459	145.435	322.873	232.72	474.787	159.326
[truncated: 2,946 more rows]
[truncated: 53 more columns]

## Sheet: Downregulated genes in LC
Supplimentary 4: Downregulated genes diffrenatially expressed between Lung Cancer and healthy control
[truncated: 2,174 more rows]
[truncated: 52 more columns]
