# Supplementary material for: In Silico Bioinformatics Followed by Molecular Validation Using Archival FFPE Tissue Biopsies Identifies a Panel of Transcripts Associated with Severe Asthma and Lung Cancer
Source: Cancers (Basel). 2022 Mar 25;14(7):1663. doi: 10.3390/cancers14071663 (PMC8996975; doi:10.3390/cancers14071663)
Supplement: Supplementary file 1 [file cancers-14-01663-s001.zip › Supplementary data_3_Gene Frequency and fold change.xlsx]

## Sheet: Asthma
Genes	Freq
PPARD	16
SMAD3	12
TRPS1	12
HCLS1	11
NPAS2	11
SMARCA1	11
KLF4	10
NOTCH2	10
PBX1	10
PBX3	10
PPARGC1A	9
STAT3	9
BCL3	9
EIF2B2	8
EIF2B4	8
CD44	8
EPAS1	8
JARID1A	8
MAFF	8
NF1	8
TRAK1	8
DERL1	7
EIF5A	7
ARHGEF11	7
ESRRG	7
FOSB	7
HLF	7
PKD2	7
SMARCB1	7
EIF2B1	6
EIF2B3	6
MAST2	6
UBE3A	6
UBE4B	6
XRN2	6
AFF4	6
BLZF1	6
BMPR1B	6
CANX	6
CD9	6
ELF5	6
ELL2	6
ENO1	6
FOS	6
FOSL2	6
GTF2I	6
ID4	6
IL8	6
JUNB	6
LYN	6
MYC	6
NFIC	6
POU2AF1	6
SKIL	6
SOD2	6
STAT1	6
ZNF148	6
ZNF177	6
ANAPC10	5
ANAPC4	5
ANAPC5	5
ARIH1	5
BTRC	5
CDC23	5
EDEM1	5
EIF1	5
EIF1AX	5
EIF2A	5
EIF2AK3	5
EIF2AK4	5
EIF2S3	5
EIF4A2	5
EIF4G2	5
EIF4G3	5
EIF5	5
FBXO22	5
GNPDA1	5
HSPB1	5
NPLOC4	5
PAIP1	5
PCNP	5
RNF11	5
RPL29	5
SIAH2	5
SMURF1	5
SQSTM1	5
STUB1	5
SYVN1	5
UBE2B	5
UBE2C	5
UBE2D1	5
UBE2D2	5
UBE2D3	5
UBE2G1	5
UBE2G2	5
UBE2H	5
UBE2I	5
UBE2L3	5
UHRF2	5
USP33	5
VCP	5
AES	5
APOBEC3G	5
ATP6V0A4	5
ATPIF1	5
BTG1	5
HEY2	5
NR1D2	5
POLR3K	5
PTPRC	5
SLIT2	5
STS	5
VANGL2	5
ADM	4
AGPAT6	4
BCL10	4
DARS	4
HMGCR	4
HPGD	4
MDM2	4
MDM4	4
PPT1	4
SFTPD	4
SPA17	4
TSPO	4
ADAM12	4
ALS2	4
ANXA2	4
ATXN1	4
BAT1	4
CCL5	4
CLIC5	4
CLN8	4
COL10A1	4
COL1A1	4
DPYSL2	4
DPYSL3	4
DSPP	4
EFNA5	4
EFNB3	4
EGR1	4
EGR2	4
EGR3	4
EMP1	4
ETS1	4
ETS2	4
EXT2	4
GDA	4
HDAC9	4
IFRD1	4
IGFBP3	4
KRT15	4
KRT17	4
KRT5	4
NRP2	4
NRXN3	4
POSTN	6
RGMB	4
SGCE	4
SLC40A1	4
SVIL	4
AARS	3
ABCF1	3
ADAM28	3
APC	3
ARF6	3
AUH	3
BACE2	3
BRD2	3
CD276	3
CD74	3
CD81	3
CDYL	3
CEBPG	3
CEP57	3
COX10	3
COX15	3
DAZAP1	3
DHPS	3
DNAH9	3
DNAJB13	3
DNALI1	3
DYNLL1	3
EEF1A1	3
EEF2K	3
ERCC1	3
ERCC5	3
ERN2	3
ETF1	3
FARS2	3
FECH	3
FURIN	3
GAA	3
GPR64	3
HBS1L	3
HFE	3
HGS	3
HNRPD	3
HPRT1	3
HRSP12	3
HSPA1B	3
HSPA2	3
IFT81	3
IGF2BP2	3
INHBA	3
INHBB	3
ISG20	3
JAG2	3
KARS	3
KHDRBS3	3
KRT7	3
LTB	3
MRPL10	3
MRPL23	3
MRPL3	3
MRPL41	3
MRPL52	3
MRPL55	3
MRPS7	3
MTRF1	3
MYCBPAP	3
NDUFA13	3
NME5	3
PARN	3
PLN	3
PPAP2A	3
PPAP2B	3
PRKAG1	3
PTTG1	3
PYGB	3
RACGAP1	3
RNASE6	3
RNASEH1	3
RNASEH2A	3
RNASET2	3
RPL13	3
RPL14	3
RPL22	3
RPL27A	3
RPL28	3
RPL37	3
RPL38	3
RPL5	3
RPL8	3
RPS10	3
RPS11	3
RPS19	3
RPS2	3
RPS5	3
RRBP1	3
RSF1	3
RUVBL1	3
SAMD4A	3
SIGIRR	3
SMG1	3
SMG5	3
SMG7	3
SPAG1	3
SPAG6	3
SPAG9	3
SPN	3
STIM2	3
TCFL5	3
TFCP2L1	3
TGFB1	3
TLR3	3
TOB2	3
TRIM27	3
TRSPAP1	3
TSFM	3
TSGA10	3
UBE2N	3
USP9X	3
WARS	3
WFDC2	3
YARS	3
ZFP36	3
ATN1	3
CLN6	3
EFNB2	3
EGFR	3
FAM3B	3
GCLM	3
GJB2	3
KCNA1	3
LDLR	3
NUDT4	3
PCDHAC1	3
PTN	3
PTPRZ1	3
RAPGEFL1	3
RIMS1	3
SLC1A1	3
SLC23A1	3
SNCA	3
ST8SIA4	3
TRIM3	3
ABCA1	2
ADCY7	2
ADK	2
ADSS	2
AGPAT1	2
AGPAT2	2
AKT1	2
ALAS1	2
ALDH18A1	2
ALDH5A1	2
ALDOA	2
AP2S1	2
AP3D1	2
ARHGEF10L	2
ARHGEF2	2
ARPP-19	2
ASMTL	2
ATF4	2
ATOX1	2
ATP2A3	2
ATP2C1	2
ATP6AP1	2
ATP6V0B	2
ATP6V0C	2
ATP6V1C1	2
ATP6V1F	2
ATXN2	2
B3GNT5	2
BCAT1	2
BNIP3	2
CACNB3	2
CAPG	2
CCL2	2
CCL4	2
CCS	2
CD4	2
CDKN2A	2
CENTD2	2
CHP	2
CHST11	2
CHST12	2
CHST6	2
CHST9	2
CLASP1	2
CLASP2	2
COL16A1	2
COQ7	2
CPOX	2
CRNKL1	2
CTBP1	2
CUGBP1	2
CXCL12	2
CYCS	2
DDAH2	2
DDX20	2
DEGS1	2
DFFA	2
DHRS9	2
DICER1	2
DMD	2
DNAJC19	2
ETNK1	2
EXT1	2
FADS1	2
FCGRT	2
GALNAC4S-6ST	2
GALNACT-2	2
GAPDHS	2
GATM	2
GCH1	2
GCHFR	2
GCLC	2
GLCE	2
GMDS	2
GNS	2
GUK1	2
HK1	2
HS6ST1	2
HSP90AA1	2
HSP90AB1	2
HTATSF1	2
IDE	2
INDO	2
ITCH	2
KCNE1	2
KCNJ15	2
KCNJ2	2
KCNK1	2
KCNK5	2
KCNQ1	2
KCNS3	2
LATS1	2
LIMA1	2
LNPEP	2
LTA4H	2
MAP3K11	2
MAPRE1	2
MAT2B	2
MDFIC	2
ME1	2
MID1IP1	2
MIF	2
MKKS	2
NCK1	2
NCOA6	2
NEBL	2
NF2	2
NNT	2
NPM1	2
NQO1	2
NTHL1	2
OAZ1	2
OXSM	2
OXTR	2
PAICS	2
PEX7	2
PFKL	2
PFKM	2
PGD	2
PGLS	2
PLOD1	2
PMM2	2
PPAT	2
PPOX	2
PRPF31	2
PTGDS	2
PTGS1	2
PYCR1	2
PZP	2
RASA1	2
RQCD1	2
SCGB1A1	2
SCN4B	2
SCNN1G	2
SF1	2
SF3A1	2
SF3A2	2
SFRP4	2
SFRS1	2
SFRS2IP	2
SFRS5	2
SFRS6	2
SFRS8	2
SLC11A2	2
SLC22A4	2
SLC30A5	2
SLC31A1	2
SLC31A2	2
SLC39A1	2
SLC4A11	2
SMC1A	2
SPR	2
SRD5A2	2
SRPK2	2
SULT1A2	2
TBX3	2
TCIRG1	2
TMEM1	2
TOP2A	2
TPD52L1	2
TPPP	2
TSTA3	2
TUBGCP2	2
TXNL4A	2
TYMS	2
UCP2	2
UROS	2
USP39	2
WWP1	2
WWP2	2
ABCC3	2
ABCF2	2
ADRB2	2
AP1S1	2
AQP5	2
ARHGAP27	2
CACNA1D	2
CDC37	2
CLCA2	2
CLCA4	2
CLCF1	2
CORO1C	2
CROP	2
CYR61	2
DKK3	2
DLG1	2
EEA1	2
FCGR1A	2
FGD2	2
FLT1	2
FOLR1	2
GPC4	2
GULP1	2
HBA2	2
HBB	2
KRT4	2
M6PRBP1	2
MSR1	2
MYO1E	2
PDIA3	2
PRPF18	2
PTBP1	2
PTGFR	2
RBM6	2
RBMS1	2
RERE	2
RYR3	2
SARS	2
SCML1	2
SCNN1A	2
SEC22B	2
SIX2	2
SLC13A4	2
SLC16A3	2
SLC16A7	2
SLC26A2	2
SLC5A1	2
SLC7A2	2
SNAP29	2
SNRPA1	2
SNRPN	2
STEAP2	2
SYTL4	2
TNK2	2
TRIM13	2
TRIP6	2
UPK1B	2
WHSC1	2
AASS	1
ADRM1	1
AGPS	1
AKAP7	1
AKR1C1	1
ALDH3A2	1
ALG5	1
ALG6	1
AP1M2	1
APOE	1
ASF1A	1
ATF7IP	1
ATG7	1
ATM	1
B3GALT4	1
B3GALT6	1
B4GALT1	1
BARD1	1
BCS1L	1
BRCC3	1
CAPZA1	1
CAPZA2	1
CBL	1
CD37	1
CD40	1
CDC42	1
CDH1	1
CDK7	1
CELSR1	1
CENPJ	1
CEP290	1
CKAP5	1
CLIC3	1
CLN5	1
CLOCK	1
COG3	1
COX11	1
COX18	1
CRIPAK	1
CRYAB	1
DAG1	1
DDB2	1
DGKD	1
DNER	1
DOLPP1	1
DPM2	1
DPM3	1
E2F3	1
EPRS	1
FAM3D	1
FAS	1
FDXR	1
FLNA	1
FMOD	1
FNTA	1
FNTB	1
FOXP2	1
FUT1	1
FUT2	1
FUT6	1
FUT8	1
FXYD3	1
GALNT1	1
GALNT2	1
GALNT6	1
GALNT7	1
GBGT1	1
GCNT1	1
GCNT2	1
GCNT3	1
GCS1	1
GEMIN5	1
GJA1	1
GOPC	1
GPAA1	1
GPX1	1
GPX3	1
GTF2F1	1
GTF2H2	1
GTF3C4	1
GYG2	1
GYPC	1
HIP1	1
HMGA1	1
HOOK3	1
IDI1	1
IGF1R	1
IKBKAP	1
IL18	1
IL1RAP	1
IRAK1	1
ITGA6	1
JARID2	1
KIF13B	1
KIF1B	1
KIF5B	1
KPNA3	1
LAMC1	1
LDLRAP1	1
LIPA	1
LPXN	1
LRMP	1
LRPPRC	1
MAN1A2	1
MAN1C1	1
MAP7	1
MAPK8	1
MARK4	1
MAZ	1
MBP	1
MED12	1
MED4	1
MGAT4A	1
MGAT4B	1
MID1	1
MLL	1
MPDU1	1
MUC20	1
MVK	1
MYH11	1
NAP1L1	1
NAP1L4	1
NCKAP1	1
NDUFS7	1
NDUFS8	1
NEXN	1
NFKBIE	1
NFS1	1
NUP205	1
NUSAP1	1
OCLN	1
OGT	1
OPA1	1
OPN1SW	1
PAFAH1B1	1
PARD3	1
PARD6B	1
PCYT1B	1
PDGFC	1
PEA15	1
PEX1	1
PEX13	1
PGGT1B	1
PICALM	1
PIGA	1
PIGB	1
PIGC	1
PIGF	1
PIGG	1
PIGK	1
PIGO	1
PIGS	1
PIGV	1
PIGY	1
PIK3C2A	1
PNKP	1
POMGNT1	1
PPM1D	1
PPP2R1A	1
PTEN	1
PTRF	1
PXN	1
RAC1	1
RANBP9	1
RCC1	1
RELA	1
RHOT1	1
RPAIN	1
RPS6KA3	1
RSC1A1	1
SCO1	1
SCP2	1
SCUBE3	1
SDF2	1
SERP1	1
SERPINB13	1
SERPINI1	1
SH3GL1	1
SIRT1	1
SIRT5	1
SKAP2	1
SLC17A5	1
SLC4A2	1
SLC7A6	1
SLC7A7	1
SMAD4	1
SMC3	1
SNAP23	1
SNCAIP	1
SRC	1
STK16	1
STMN1	1
STON2	1
STT3B	1
STX5	1
SYK	1
TAF2	1
TGFBR1	1
THRAP3	1
TJP1	1
TLK1	1
TLK2	1
TLN1	1
TMEM48	1
TOPBP1	1
TP53	1
TSPAN4	1
TSPAN7	1
TSPAN8	1
TUBG1	1
TUSC3	1
UGCG	1
UHMK1	1
VAMP3	1
VCL	1
VDAC1	1
VWF	1
WAS	1
WASL	1
WNK1	1
YKT6	1
YRDC	1
ZAK	1
ZFYVE16	1
ZW10	1
ACAT2	1
ACOX3	1
ACP6	1
ALDH1A3	1
ANXA1	1
APOC1	1
APOD	1
ARHGDIB	1
BTG2	1
BTN3A1	1
CDC2L5	1
CDKL2	1
CH25H	1
CLCNKB	1
CXCL6	1
CXCR4	1
ENTPD4	1
ERBB4	1
FOXJ1	1
GRAP	1
GRM5	1
HLA-DPB1	1
HLA-DRB4	1
IFNGR1	1
IFNGR2	1
LMO2	1
MAPK1	1
MCL1	1
MGLL	1
MGMT	1
MLLT4	1
MPZL1	1
MXD1	1
NT5E	1
OAS1	1
OAS2	1
PBEF1	1
PDGFA	1
PECI	1
PLTP	1
POLE2	1
REEP1	1
RFC3	1
RSAD2	1
TNFSF10	1
UNC84B	1
USP9Y	1
WWOX	1
ZWINT	1

## Sheet: Lung Cancer
Genes	Freq
PPARD	12
BCL3	11
CD44	7
SOD1	7
FOSB	7
MYC	7
APOE	6
TGFB2	6
MYCBPAP	6
YWHAH	6
STAT1	5
ATXN3	5
CD24	5
CD9	5
MBP	5
NF1	5
NPTN	5
PMP22	5
UBB	5
YWHAG	5
AKAP9	4
ALDH9A1	4
DYNLL1	4
EDG7	4
EIF2B2	4
EIF2B5	4
GCH1	4
GRM7	4
HPRT1	4
KIF1B	4
MAPK1	4
NQO1	4
PXK	4
QPRT	4
SLC1A1	4
SLIT2	4
SNCAIP	4
SRI	4
STRN4	4
SYPL1	4
CAPS	3
LOC653605	3
ABLIM1	3
BAX	3
CDC42	3
CENTD2	3
COL18A1	3
DEAF1	3
DFNB31	3
DNAJC19	3
EXT1	3
EYA1	3
EYA4	3
FGD2	3
FGD3	3
FGD4	3
FGD6	3
GAA	3
GCLC	3
GCLM	3
HMGCR	3
IQCB1	3
JAG2	3
MEA1	3
MYH11	3
MYH9	3
PNMA1	3
TAOK2	3
TGFB1	3
THY1	3
WFS1	3
EPB41	2
ADCK4	2
AGPAT3	2
ATP8A2	2
FMO5	2
FOS	2
HDLBP	2
IFI27	2
OXNAD1	2
SLC25A22	2
SLC25A23	2
SLC27A2	2
TAGLN	2
TMEFF2	2
UBIAD1	2
ADAM28	2
ALDH7A1	2
ALDOA	2
AQP4	2
ARF6	2
ARHGEF2	2
ATP2C1	2
ATXN7	2
BCL2L2	2
BRD2	2
C5AR1	2
CD4	2
CDC42BPB	2
CDC42EP1	2
CDC42EP4	2
CDS1	2
CDYL	2
CEP57	2
CHST11	2
CHST12	2
CHST5	2
CHST6	2
CHST9	2
COCH	2
CRYBB2	2
CRYM	2
CRYZ	2
CXCL1	2
CXCL10	2
CYP1B1	2
DAZAP1	2
DEDD	2
DHRS3	2
DIAPH1	2
DLG1	2
DNAH9	2
DNAJB13	2
EFEMP1	2
ELN	2
EML2	2
ENG	2
ERCC3	2
FLNA	2
GALNACT-2	2
GLCE	2
GNAS	2
GNPDA1	2
GPX1	2
HS6ST1	2
HSPA2	2
IFT81	2
INHBA	2
KCNE1	2
KHDRBS3	2
KRT19	2
LIMA1	2
LIMK1	2
LUM	2
MAST2	2
MYL6	2
MYO6	2
NCK1	2
NCK2	2
NDST1	2
NF2	2
NME5	2
OAT	2
OPA1	2
PITPNA	2
PML	2
PPAP2A	2
PPAP2B	2
PRR4	2
PTEN	2
PTPRC	2
PTTG1	2
RABGGTB	2
RAC1	2
RASA1	2
RDH10	2
ROBO1	2
ROBO2	2
RPGR	2
RTN4	2
RUVBL1	2
SART1	2
SCIN	2
SORD	2
SPA17	2
SPAG6	2
SPAG9	2
SSH1	2
TACSTD2	2
TBL1X	2
TESK1	2
TGFBI	2
TIMM10	2
TIMM9	2
TNFSF13	2
TOB2	2
TRIM27	2
TSGA10	2
USP9X	2
UTRN	2
WDR1	2
WFDC2	2
XRN2	2
HLA-DPB1	1
2019-09-07	1
ACVR1	1
ACVR1B	1
ACVR2A	1
ADD3	1
AKT1	1
AKT2	1
ANXA1	1
ARPC2	1
ARPC5	1
ASPH	1
ATM	1
BCR	1
BFAR	1
BRD2	1
CAV1	1
CCDC6	1
CD24	1
CD2AP	1
CDC42BPA	1
CDC42BPB	1
CDC42BPG	1
CDC42SE2	1
CDK10	1
CDK2	1
CDK3	1
CDK5	1
CDK7	1
CDK9	1
CDKL1	1
CENTA2	1
CENTD1	1
CENTD2	1
CHI3L1	1
CIT	1
CLK2	1
CLK3	1
COL4A2	1
CORO1A	1
CPNE3	1
CROCC	1
CSNK1A1	1
CSNK1D	1
CSNK1E	1
CSNK1G2	1
CSNK2A1	1
CSNK2B	1
CSTA	1
DAPK3	1
DCTN3	1
DMD	1
DMPK	1
DSP	1
DSPP	1
DST	1
DYRK1A	1
DYRK2	1
EEA1	1
EFEMP2	1
EIF2AK1	1
EPB41L4B	1
ERN2	1
EXOSC10	1
FBLN1	1
FBN1	1
GAK	1
GPAA1	1
GSK3B	1
GTF2H1	1
HIPK3	1
IRAK1	1
IRAK3	1
KAL1	1
KALRN	1
KIAA0999	1
KRT15	1
KRT17	1
KRT19	1
KRT5	1
KRT6B	1
LAD1	1
LAMA4	1
LAMB1	1
LAMC1	1
LATS1	1
LATS2	1
LIMK1	1
LIMK2	1
LLGL1	1
MAP3K11	1
MAP3K13	1
MAP3K2	1
MAP3K3	1
MAP3K5	1
MAP3K8	1
MAP4	1
MAP4K3	1
MAP4K4	1
MAP4K5	1
MAP7	1
MAPK1	1
MAPK10	1
MAPK13	1
MAPK14	1
MAPK6	1
MAPK8	1
MAPK9	1
MAPKAPK2	1
MAPKAPK5	1
MARK4	1
MATR3	1
MGP	1
MINK1	1
MKNK1	1
MKNK2	1
MPZL1	1
MRPL10	1
MRPL12	1
MRPL23	1
MRPL41	1
MRPL51	1
MRPL52	1
MRPS14	1
MRPS22	1
MSN	1
MYH11	1
MYL6	1
MYL9	1
MYLK	1
NEBL	1
NEK11	1
NEK2	1
NEK6	1
NLK	1
NUMA1	1
ODF2	1
PAK1	1
PAK2	1
PDPK1	1
PHKG2	1
PICALM	1
PIGK	1
PIM1	1
PIM2	1
PINK1	1
PLEC1	1
PLS1	1
PPL	1
PRELP	1
PRKACB	1
PRKCE	1
PRKCH	1
PRKCI	1
PRKCZ	1
PRKD3	1
PSCD3	1
RAB35	1
RIPK2	1
RIPK4	1
ROCK2	1
RPL13	1
RPL14	1
RPL15	1
RPL22	1
RPL27	1
RPL27A	1
RPL29	1
RPL31	1
RPL37	1
RPL38	1
RPL41	1
RPL8	1
RPLP1	1
RPLP2	1
RPS10	1
RPS11	1
RPS16	1
RPS19	1
RPS2	1
RPS21	1
RPS4Y1	1
RPS6	1
RPS6KA1	1
RPS6KA2	1
RPS6KA3	1
RPS6KA5	1
RPS6KC1	1
RPS7	1
SCIN	1
SGK3	1
SMG1	1
SNF1LK	1
SNRK	1
SORBS2	1
SORBS3	1
SPTAN1	1
SPTBN1	1
SRPK1	1
SRPK2	1
STK11	1
STK16	1
STK17A	1
STK17B	1
STK19	1
STK3	1
STK36	1
STK38	1
STK38L	1
STK4	1
STRN4	1
TAF1	1
TAOK2	1
TAOK3	1
TESK1	1
TGFBR2	1
THY1	1
TLK1	1
TLK2	1
TNIK	1
TPM1	1
TPM4	1
TRIO	1
UHMK1	1
VIM	1
VRK1	1
VRK2	1
WDFY1	1
WNK1	1
ZAK	1
ZFYVE16	1
ABCC4	1
ACTN4	1
ADAM15	1
ADH6	1
AHR	1
AHSA1	1
ALG3	1
AMPD2	1
AP1G2	1
ARL5A	1
ARSD	1
ASMTL	1
ASPSCR1	1
ATOX1	1
ATP2A3	1
ATP6V1E1	1
AXL	1
AZI2	1
B4GALT1	1
BACE1	1
BCAM	1
BCAS1	1
BCAT2	1
BCL2	1
BCR	1
BMI1	1
BMPR2	1
BPNT1	1
BRMS1	1
CALML4	1
CALR	1
CAND1	1
CASP4	1
CBX4	1
CCDC19	1
CCDC23	1
CCDC65	1
CCDC78	1
CCDC82	1
CCDC85B	1
CD14	1
CD151	1
CD2BP2	1
CD53	1
CDCA7L	1
CDKN1C	1
CEACAM6	1
CFH	1
CHKA	1
CIITA	1
CIT	1
CLMN	1
CNOT3	1
COBLL1	1
COG5	1
COL10A1	1
CORO1A	1
CRYM	1
CTGF	1
CTSD	1
CYBB	1
CYBRD1	1
CYP27A1	1
DCPS	1
DDAH2	1
DENND2D	1
DGKD	1
DIP2C	1
DKK3	1
DNAH9	1
DNAI1	1
DPP7	1
DPY19L4	1
DTNBP1	1
DUSP14	1
EDEM1	1
EEF1E1	1
EEF2	1
EFHD2	1
EIF4EBP1	1
ENG	1
EPB41L3	1
EPHB4	1
EPN2	1
ERBB3	1
ESRRA	1
EXOSC9	1
FAM46C	1
FAM57A	1
FARP2	1
FBP1	1
FBXO7	1
FGFBP1	1
FGFR3	1
FKBP5	1
FLOT1	1
FOXQ1	1
FSTL1	1
FTO	1
GBF1	1
GLRX5	1
GLUL	1
GMIP	1
GPD1L	1
GPSM2	1
GRN	1
GTF2A1	1
GZMB	1
HDAC6	1
HHLA2	1
HIBADH	1
HIP1R	1
HIST1H2BI	1
HIST1H3B	1
HLA-E	1
HMGB1	1
HSPA1A	1
HSPA6	1
HSPBAP1	1
HSPE1	1
ICK	1
IFIT1	1
IGFBP3	1
IGSF8	1
IQCG	1
ITGB4	1
ITPR1	1
KCNE1	1
KCTD1	1
KIAA0368	1
KIAA1009	1
KPNA1	1
KRT17	1
KRT4	1
LAIR1	1
LAMP3	1
LAS1L	1
LGALS3BP	1
LMNA	1
LRIG1	1
LRRC32	1
LRRC48	1
LSM5	1
MAOB	1
MAP1A	1
MAPK3	1
MED10	1
MET	1
MGA	1
MGST2	1
MID1	1
MINK1	1
MLL2	1
MLLT1	1
MMP25	1
MNT	1
MON1B	1
MORN3	1
MRPS34	1
MTCH2	1
MTHFS	1
MTMR2	1
MTMR3	1
MYADM	1
MYH14	1
MYL9	1
NEU1	1
NFE2L1	1
NGRN	1
NINJ2	1
NIP7	1
NOL6	1
NR2C1	1
NR2F1	1
NRM	1
NRP1	1
NUMA1	1
NUP210	1
NXT2	1
OAF	1
OSBPL2	1
OVOL2	1
P4HA2	1
PALMD	1
PCBP4	1
PDZK1IP1	1
PHLDB1	1
PILRA	1
PIM2	1
PINK1	1
PKIG	1
PLLP	1
PLXND1	1
PMM2	1
POP4	1
PPAP2B	1
PQLC3	1
PRELP	1
PRKAG2	1
PRKCE	1
PRSS8	1
PSD4	1
PSMD13	1
PTCH1	1
PTPN11	1
PUS3	1
QPRT	1
RAB5B	1
RAD54L2	1
RARRES3	1
RCBTB1	1
RDX	1
RNASE1	1
RPL27A	1
RPL37A	1
RPS6KA1	1
RPUSD4	1
SAC3D1	1
SCAMP4	1
SCGB1A1	1
SCGB2A1	1
SCO2	1
SEMA3A	1
SERBP1	1
SERINC5	1
SERPINB3	1
SETD4	1
SF3A2	1
SF3B1	1
SIRPA	1
SLC19A1	1
SLC9A3R1	1
SLC9A3R2	1
SMAP1	1
SNAPC4	1
SNTB1	1
SOCS1	1
SORD	1
SOS1	1
SPINT1	1
SPTLC2	1
SRC	1
SRD5A2	1
ST6GALNAC2	1
STK11	1
STK17B	1
STMN3	1
STX2	1
STXBP2	1
TAF3	1
TAF4	1
TCEAL3	1
TCF3	1
TFAP2A	1
TFB2M	1
TFCP2L1	1
THOC1	1
TMEM106C	1
TMEM97	1
TMPRSS2	1
TOP1MT	1
TRIM22	1
TROAP	1
TSFM	1
TSPAN4	1
TTC18	1
TTC21A	1
TTC25	1
TTLL3	1
UNG	1
USP16	1
WASL	1
WDR43	1
WFS1	1
WIPI1	1
WNK1	1
XRCC1	1
YIPF2	1
YTHDF3	1
ZFP36L1	1
ZNF276	1
ZNF3	1
ZNF420	1
ZXDC	1
ABL1	1
ACIN1	1
ACLY	1
ACO2	1
ACVR1	1
ACVR1B	1
ACVR2A	1
ADAM12	1
ADI1	1
ADM	1
ADORA2B	1
AEBP1	1
AES	1
AGGF1	1
AKR1C1	1
ALDH3A2	1
ANKH	1
APAF1	1
APOBEC3G	1
AQP1	1
AQP3	1
AQP5	1
ARHGDIB	1
ARHGEF17	1
ARPC1A	1
ARPC5	1
ARPP-19	1
ASPH	1
ATM	1
ATN1	1
ATP2A2	1
ATP6AP2	1
ATPIF1	1
ATR	1
ATXN10	1
B3GALT6	1
B3GNT5	1
BCL10	1
BMP1	1
BOC	1
BPNT1	1
BTG1	1
C1GALT1	1
C2	1
C3AR1	1
CANX	1
CAP1	1
CAP2	1
CAPG	1
CAPN3	1
CCL2	1
CCL4	1
CCM2	1
CCNG2	1
CD276	1
CD2AP	1
CD47	1
CDC42BPA	1
CDC42BPG	1
CDK5	1
CDK6	1
CEBPG	1
CELSR1	1
CENTA2	1
CEP290	1
CFL1	1
CHERP	1
CIT	1
CITED2	1
CLASP2	1
CLN5	1
COL10A1	1
COL12A1	1
COL1A1	1
COL1A2	1
COL3A1	1
COL4A2	1
COL5A2	1
COL6A3	1
COPA	1
CPM	1
CRIM1	1
CRK	1
CSDE1	1
CST6	1
CTGF	1
CUGBP2	1
CUL7	1
CYB5R3	1
CYFIP1	1
CYR61	1
DBN1	1
DCN	1
DGCR2	1
DKK3	1
DMPK	1
DNAI2	1
DNALI1	1
DNER	1
DPYSL2	1
DPYSL3	1
DSP	1
DSPP	1
DST	1
DSTN	1
DUOX1	1
DVL3	1
DYRK1A	1
DYRK2	1
DYSF	1
EDG3	1
EFNB2	1
EGR2	1
EHF	1
EIF2B1	1
ELF3	1
EMP1	1
ENC1	1
EP300	1
EPB41	1
EPB49	1
EPHB4	1
ERBB2	1
ETS1	1
ETS2	1
EVC	1
EVL	1
EXTL2	1
EYA2	1
EZH1	1
FARP2	1
FAT	1
FBN1	1
FBP1	1
FER1L3	1
FEZ2	1
FGFR3	1
FLI1	1
FLII	1
FLNB	1
FLOT2	1
FOXC1	1
FOXP2	1
FSCN1	1
FTO	1
FYN	1
GALNAC4S-6ST	1
GALNT5	1
GAPDHS	1
GCNT2	1
GDA	1
GFPT1	1
GFPT2	1
GJA1	1
GLRX2	1
GMDS	1
GMFB	1
GNPAT	1
GNS	1
GPC4	1
GPR56	1
GREM1	1
GSK3B	1
GSN	1
GSS	1
GSTA1	1
GUCY1A3	1
GUCY1B3	1
GYG2	1
GYPC	1
HBEGF	1
HCCS	1
HCLS1	1
HDAC7A	1
HES1	1
HEY1	1
HTATIP2	1
HUS1	1
IDH1	1
IDH3B	1
IDUA	1
IER3	1
IFI16	1
IFT88	1
IGF1	1
IGF2BP2	1
IGF2BP3	1
IGFBP3	1
IGFBP4	1
IKBKG	1
IKZF1	1
IL8	1
IRS2	1
ITGA2	1
ITM2B	1
JAK2	1
KAL1	1
KALRN	1
KIAA1217	1
KLF10	1
KLF4	1
KNTC1	1
KRT10	1
KRT15	1
KRT17	1
KRT18	1
KRT4	1
KRT5	1
KRT6B	1
LAMA3	1
LAMB1	1
LAMB3	1
LAMC1	1
LATS1	1
LDB1	1
LDLR	1
LLGL1	1
LMO4	1
LPL	1
LRCH4	1
LRMP	1
LSR	1
LYN	1
LZTR1	1
MAD2L2	1
MAFB	1
MAML3	1
MAP1S	1
MAP7	1
MARK4	1
MAT2B	1
MBNL1	1
MCAM	1
MDK	1
ME3	1
MEF2A	1
MEF2C	1
MEF2D	1
MGP	1
MIA3	1
MKKS	1
MKL2	1
MLF1	1
MLL	1
MRPL40	1
MTM1	1
MTSS1	1
MYEF2	1
MYL9	1
MYLIP	1
MYST3	1
NAB2	1
NAGK	1
NASP	1
NBN	1
NCKAP1	1
NCL	1
NDUFS4	1
NDUFV2	1
NEBL	1
NEK11	1
NFAT5	1
NFE2L1	1
NINJ2	1
NNT	1
NOTCH2	1
NOTCH3	1
NPAS2	1
NPHP1	1
NPR2	1
NR2C2	1
NRP1	1
NRP2	1
OLR1	1
OSTF1	1
OXTR	1
PABPN1	1
PACSIN2	1
PAFAH1B1	1
PAPSS1	1
PAPSS2	1
PARD3	1
PARD6B	1
PBX1	1
PBX3	1
PCBP4	1
PDHB	1
PDK1	1
PDK2	1
PDK3	1
PDK4	1
PDPK1	1
PDPN	1
PFKL	1
PFKM	1
PGD	1
PGLS	1
PHYH	1
PKD2	1
PMM2	1
POSTN	4
PPP1R12B	1
PPP2R5D	1
PPT1	1
PRDX1	1
PRELP	1
PREX1	1
PRKCI	1
PRPS1	1
PTCH1	1
PTGS2	1
PTN	1
PTS	1
RAB3D	1
RAD1	1
RBBP8	1
RHOA	1
RHOB	1
RHOF	1
RICTOR	1
RINT1	1
RND3	1
RNF103	1
RNH1	1
ROD1	1
RPL10A	1
RPS19	1
RPS6KA3	1
RPS6KA6	1
RUNX1	1
RUNX2	1
SCML1	1
SCNN1A	1
SDHC	1
SDHD	1
SERPING1	1
SFTPB	1
SGCB	1
SGCE	1
SGSH	1
SH3GL1	1
SHROOM3	1
SIAH1	1
SIX1	1
SIX2	1
SLC35A2	1
SLC35A3	1
SLC40A1	1
SLC6A8	1
SLMAP	1
SMAD2	1
SMARCA1	1
SMC1A	1
SMURF1	1
SNCA	1
SNRK	1
SNTB1	1
SORBS1	1
SORBS3	1
SPAG1	1
SPARC	1
SPI1	1
SPN	1
SPON2	1
SRD5A2	1
SSH2	1
SSPN	1
ST3GAL6	1
ST8SIA4	1
STAB1	1
STAT3	1
STK4	1
STMN3	1
STS	1
STX2	1
SUFU	1
SVIL	1
SYK	1
TAGLN	1
TBC1D8	1
TCF12	1
TCOF1	1
TFAP2A	1
TLE3	1
TMEM176B	1
TPD52	1
TPM1	1
TPP1	1
TPST1	1
TRAF6	1
TRAPPC4	1
TRIAP1	1
TRIM13	1
TRPS1	1
TSTA3	1
UAP1	1
UBE2N	1
UBE3A	1
UFD1L	1
UGCG	1
UGDH	1
UGP2	1
UNC13B	1
UPK1B	1
UTP11L	1
VAMP5	1
VANGL2	1
VCL	1
WASF2	1
WASL	1
WHSC1	1
XPC	1
ZAK	1
ZBTB7B	1
ZNF141	1
ZNF384	1
ZNF675	1
ZWINT	1

## Sheet: FOLD CHANGE UPREGULATED GENES 
NAME	Mean_Control	Mean_Asthma	FC			NAME	Mean-Control	Lung Ca-Mean	FC
POSTN	118.773	449.172	3.78175			LUM	0.866047	749.132	865.002
CEACAM5	310.148	1106.82	3.56867			CARD10	3.12018	1987.65	637.031
LOC284801	159.243	537.52	3.37548			HOXC6	12.9591	7228.4	557.786
HBA2	1157.96	3896.16	3.36469			COL3A1	6.39902	2739.84	428.165
HBB	1328.76	4172.03	3.13979			BGN /// TSHZ1	3.49884	1444.37	412.815
FKBP5	140.52	405.802	2.88787			LOC387763	8.38748	1953.28	232.88
FOSB	333.548	809.61	2.42727			PHLDA2	21.8922	4246.6	193.978
S100A8	122.858	274.047	2.2306			BGN	6.54513	1255.95	191.891
HBA1	339.318	733.539	2.1618			GPSM1	6.71906	1249.85	186.015
S100A10	257.723	556.977	2.16114			TGFB1I1	6.99713	1264.79	180.758
KRT23	181.898	391.398	2.15174			COL1A2	17.8963	2662.6	148.779
NR4A3	127.56	267.735	2.09889			GNAO1	5.90796	855.701	144.839
SERPINB5	78.2861	161.2	2.05911			HS3ST3A1	2.68109	376.945	140.594
KRT4	206.738	419.435	2.02882			SRPX	1.1333	151.834	133.976
KRT8	247.338	487.827	1.97231			COL6A3	9.44694	1248.45	132.154
HBA1 /// HBA2	301.04	590.54	1.96167			STC1	2.7293	351.702	128.862
TM4SF1	282.316	552.779	1.95802			VASP	6.93819	876.398	126.315
EMP1	131.397	254.97	1.94045			ANKRD22	5.24991	655.428	124.845
PDK4	255.853	488.548	1.90949			VCAM1	10.8803	1324.98	121.778
EGR2	224.924	426.955	1.89822			NAPSA	8.45516	1022.65	120.95
PMAIP1	186.313	345.63	1.8551			PDGFB	2.6359	313.119	118.79
EGR3	97.6958	180.007	1.84253			COL13A1	2.89571	330.656	114.188
TFCP2L1	163.451	293.553	1.79597			KLK7	6.6251	725.327	109.482
MYADM	83.678	145.618	1.74022			KCNMB4	2.89655	298.87	103.181
UPK1B	233.569	405.367	1.73554			LOC441461	12.9353	1315.75	101.718
G0S2	108.693	187.531	1.72532			CTSE	15.2466	1522.27	99.8432
CYR61	163.165	281.467	1.72505			MCF2L	2.44283	241.616	98.9083
GPRC5A	158.701	272.44	1.71668			ANGPTL4	2.56976	250.641	97.5351
S100A16	144.158	243.893	1.69185			HOXC9	3.68688	356.753	96.7631
CD44	290.788	491.132	1.68897			FSCN1	5.83674	559.697	95.8921
DPYSL3	81.7315	137.692	1.68469			MMP12	12.8096	1178.64	92.0124
CSTA	538.893	877.175	1.62773			RUNX1T1	2.90182	265.442	91.4744
MXD1	250.671	403.032	1.60781			PLAU	3.96553	337.865	85.2005
CXCR4	420.261	673.025	1.60145			FOLR2	2.28408	192.206	84.1501
IFIT2	89.3758	143.065	1.60071			EDG6	2.85872	237.671	83.139
TRIM7	110.312	175.817	1.59382			SF3A2	31.325	2582.3	82.4358
CLCNKB	94.5435	150.436	1.59119			CNR2	1.80788	145.407	80.4295
TNCRNA	234.641	371.171	1.58187			DCN	11.873	949.639	79.9829
CCDC80	215.395	334.558	1.55323			FCRL5	3.69293	292.683	79.2549
NGFRAP1L1	138.481	214.891	1.55177			PDE4C	1.63559	129.407	79.1195
CUGBP2	101.878	157.841	1.54931			GATA3	10.9095	859.762	78.8084
ANXA1	117.926	180.727	1.53254			SLC19A1	8.93734	700.703	78.4018
JUN	734.776	1122.21	1.52728			SPINK1	9.76743	761.263	77.939
PSPH	257.683	393.085	1.52546			COL11A1	5.08927	377.468	74.1693
PPARGC1A	161.792	246.508	1.52361			SLC16A1	11.4921	852.036	74.141
FCGR2A	256.204	388.998	1.51831			C14ORF34	12.3686	878.129	70.9964
FUT3	106.798	161.685	1.51394			SHOX2	2.68983	190.774	70.9243
CDH26	232.29	351.169	1.51177			PGC	4.72777	335.073	70.8734
ABO	612.987	924.767	1.50862			NNMT	23.5435	1667.4	70.8219
GRAP	331.068	498.612	1.50607			COL5A3	2.96145	206.672	69.7875
SOCS3	254.796	382.945	1.50295			SPP1	23.6008	1644.76	69.691
C20ORF102	85.8532	128.589	1.49777			ADAMTS10	5.41391	376.204	69.4884
TXNL5	148.906	223.012	1.49766			PAPSS2	47.7525	3234.03	67.7247
C19ORF59	164.946	245.294	1.48712			DCHS1	8.04019	544.069	67.6687
SCNN1A	195.483	290.131	1.48417			PGM2	94.0846	5949.77	63.2385
MUC6	278.227	412.256	1.48173			BUB1	2.45967	155.466	63.2061
HN1	198.013	292.632	1.47784			RTEL1	3.03921	190.157	62.5677
CORO1C	90.3851	133.241	1.47415			COL4A3	10.4398	646.623	61.9383
SBEM	107.774	158.68	1.47234			KRT6A /// KRT6C ///	10.1259	614.953	60.7306
EGR1	3198.57	4701.53	1.46989			COL4A1	6.67522	389.895	58.4093
IFITM2	131.787	193.359	1.46721			CALD1	13.8707	802.785	57.8765
CBR3	111.084	162.904	1.46649			LOC146909	8.88338	506.186	56.9813
DHX35	100.899	147.73	1.46414			TSPAN32	2.99555	168.303	56.1843
PSCA	262.312	381.779	1.45544			SHANK3	7.66617	428.594	55.9072
MUC6 /// LOC642724	163.522	237.963	1.45523			CECR2	13.2889	736.212	55.4006
ATF3	425.796	618.948	1.45363			ATP11A	49.7365	2701.67	54.3197
FKBP11	125.357	181.045	1.44424			CBX2	3.48354	187.015	53.6854
TMTC2	138.032	197.745	1.4326			KRTAP8-1	3.13804	166.293	52.9927
MLLT4	91.8627	130.715	1.42294			FOXF2	2.79127	147.702	52.9156
RASD1	129.402	183.797	1.42036			WNT2	3.82488	201.804	52.761
SLC6A8	90.7254	128.665	1.41818			APOBEC3B	12.4089	649.376	52.3316
CD163	157.447	223.004	1.41638			NUSAP1	28.7935	1490.22	51.7555
TPM4	110.289	155.261	1.40777			FHL3	3.60112	185.987	51.6469
GDA	484.377	681.259	1.40647			IL17C	3.34472	169.597	50.706
DSCR1	98.6808	138.523	1.40375			PDGFRA	6.55547	327.835	50.0094
GPX2	144.034	201.874	1.40157			HOXD1	2.94731	147.277	49.9699
GADD45B	242.963	340.137	1.39995			SERPINE2	29.2163	1459.69	49.9615
ZNF57	93.7565	130.512	1.39203			E2F1	9.15612	455.812	49.7822
MGC4677 /// LOC54147	137.608	191.516	1.39175			TRPM2	2.61113	129.849	49.7291
KCNE3	151.882	210.246	1.38427			TMEM163	6.82377	337.588	49.4724
ZFP36	710.034	980.704	1.38121			ADAMTS5	3.81751	185.401	48.5659
C6ORF117	102.959	141.937	1.37858			C6ORF141	7.33751	353.915	48.2337
FAM3B	348.793	480.008	1.3762			TTK	7.73127	371.899	48.1033
MUC5AC	259.352	354.664	1.3675			OR7E104P	13.3867	642.932	48.0277
RUSC1	92.1753	125.71	1.36382			TBX5	11.17	532.942	47.712
FOS	322.258	439.168	1.36278			HIF1A	198.657	9400.64	47.3209
PALLD	138.667	188.97	1.36276			OGFR	3.33433	156.637	46.9769
LRRC8A	104.354	142.077	1.36149			IGJ	9.14877	428.366	46.8222
SYTL4	143.03	194.481	1.35972			COL15A1	4.60554	214.58	46.5918
SLC25A39	83.5889	113.348	1.35602			B3GALT6	20.692	955.009	46.1535
CKS2	126.695	171.761	1.3557			HEPH	3.1379	142.466	45.4019
IGSF6	95.4649	129.419	1.35567			PTGIS	3.91816	176.473	45.0397
KRT17	252.673	342.072	1.35381			SUZ12P	22.1511	989.253	44.6594
CCDC108	163.611	219.539	1.34183			PML /// LOC161527 //	4.09778	181.174	44.2126
KIAA1833	149.184	200.03	1.34083			LOC202051	35.0918	1549.71	44.1615
FCGR2C	113.383	151.111	1.33275			SFTPD	7.38907	325.53	44.0557
GABRB3	159.682	212.657	1.33175			HOXA3	9.12718	398.503	43.6611
IL8	447.568	596.036	1.33172			SYPL2	2.92493	126.845	43.3668
RGS2	383.514	510.347	1.33072			CDT1	18.6452	793	42.531
C16ORF54 /// LOC6531	185.707	246.574	1.32776			WAS	31.7942	1345.39	42.3155
CLTB	139.44	185.11	1.32753			PRSS1	7.63231	321.558	42.1312
TMEPAI	112.798	149.486	1.32525			SYDE1	11.9214	501.964	42.1061
C6ORF115	145.245	192.463	1.32509			MRC2	13.4743	559.488	41.5224
ANXA8 /// LOC653107	134.925	178.783	1.32506			THBS2	36.4801	1498.9	41.0882
C14ORF78	164.588	216.49	1.31534			CHML	17.5024	716.816	40.9553
MGC5590	86.3925	113.609	1.31504			GRK5	9.22908	377.777	40.9334
CDC20B	545.469	716.619	1.31377			C20ORF54	5.30293	215.712	40.6778
SVEP1	88.1396	115.701	1.31271			CDCA3	22.2884	904.035	40.5608
ALDH3A1	296.499	389.137	1.31244			ZDHHC18	6.47702	260.912	40.2828
NPAS2	94.8795	124.488	1.31207			COL27A1	51.551	2076.33	40.2773
OBFC2A	126.762	166.25	1.31151			SLC7A5	6.34401	255.06	40.2049
STS	149.556	196.063	1.31096			LOC401022	4.7886	192.078	40.1115
LOC692247	121.297	158.964	1.31053			SFTPA2 /// LOC644676	24.9771	997.798	39.9486
SCO2	92.0355	120.581	1.31016			DCBLD1	21.8461	853.972	39.0904
LOXL4	108.536	141.958	1.30793			ALOX5	38.3044	1496.85	39.0776
KLF4	270.787	354.162	1.3079			ADRBK1	11.1083	432.941	38.9745
TMEM106C	98.0833	128.269	1.30775			RP1-93H18.5	40.9342	1592.63	38.9072
GALNT5	100.974	131.837	1.30565			FAM126A	15.3042	590.891	38.6097
DUSP5	82.6236	107.713	1.30365			C20ORF59	5.15419	197.069	38.2347
MED25	149.27	194.51	1.30307			LZTS1	7.29128	274.855	37.6964
KLF6	90.4108	117.175	1.29603			FLJ21986	7.56471	284.3	37.5824
C14ORF147	100.802	130.594	1.29555			MICAL2	62.281	2335.74	37.5033
SLC25A25	92.9033	120.279	1.29467			PI16	4.21432	157.517	37.3765
C8ORF4	560.621	725.048	1.29329			C4ORF18	12.9696	481.577	37.1312
MGC14376	102.145	132.039	1.29266			NKD2	7.33601	272.238	37.1099
NCF2	276.133	356.792	1.2921			IL2RA	5.16426	188.742	36.5477
RNF39	132.018	170.55	1.29188			IMPDH1	10.8438	392.613	36.2061
ARHGDIB	196.028	252.452	1.28783			SUSD2	10.4836	379.528	36.2022
OSTALPHA	105.091	135.224	1.28673			SIPA1	4.20108	151.3	36.0147
VRK3	90.5974	116.398	1.28478			SYT15 /// LOC652888	13.0398	468.095	35.8975
DOHH	118.024	151.633	1.28477			HOXC10	9.48532	338.257	35.6611
DKFZP564O0823	129.899	166.46	1.28146			COL4A2	12.584	446.061	35.4466
JUNB	322.499	412.502	1.27908			ZNF777	33.4013	1179.59	35.3157
TP53I3	158.853	203.07	1.27835			CFL1	752.617	26202.2	34.8148
TIMP1	133.015	169.42	1.27369			KCNH2	8.65904	300.123	34.6601
DUSP1	1207.73	1536.42	1.27216			CTHRC1	33.0674	1144.96	34.625
LOC440895	95.2718	120.864	1.26862			MMP2	14.1518	489.564	34.5938
BIRC4BP	193.574	244.979	1.26556			BST2	7.53538	260.417	34.5592
GMFG	94.8606	120.001	1.26503			SHE	4.33345	149.451	34.4879
FCER1G	162.087	204.586	1.2622			PPP2R2C	9.96951	342.676	34.3724
FMO3	134.397	169.398	1.26043			PEX6	21.1855	727.144	34.3227
ERRFI1	176.496	222.144	1.25864			CDC25A	9.01546	309.118	34.2876
SOX9	308.042	386.754	1.25552			MMP19 /// LOC652543	4.71884	161.757	34.279
IRF6	167.663	210.45	1.25519			PPARD	85.2289	2913.61	34.1857
LOC92196	139.345	174.741	1.25401			PRKG1	4.91625	167.407	34.0518
ST6GAL1	118.032	147.997	1.25388			HOXD8	5.83809	198.076	33.9283
CDR1	265.127	331.391	1.24993			UHRF1	19.7481	666.088	33.7292
BIRC3	112.147	140.017	1.24852			KIAA0960	8.3179	279.955	33.657
LRRC43	136.412	169.985	1.24612			CACNG4	9.70933	326.701	33.6482
GJB3	93.8879	116.808	1.24412			CPE	16.1019	537.72	33.3948
P53AIP1 /// LOC64858	108.914	135.283	1.2421			COL6A1	24.9626	831.52	33.3106
IER2	630.063	781.925	1.24103			CSRP2	59.345	1974.27	33.2676
VIL2	190.87	236.873	1.24102			METTL1	11.2966	368.07	32.5823
KRT5	495.984	614.727	1.23941			LOC645722	7.5426	243.719	32.3123
SERF1A /// SERF1B	127.994	158.38	1.2374			DTL	11.1874	359.595	32.1428
DST	461.671	570.563	1.23587			ABCA1	15.7288	502.338	31.9374
PPARD	85.2289	105.227	1.23464			C20ORF160	5.69927	181.593	31.8625
NCAPH2	96.8009	119.427	1.23374			MAFF	176.291	5608.63	31.8147
KDELR3	94.7313	116.7	1.2319			COL8A1	10.6975	337.734	31.5714
MT1X	349.819	430.764	1.23139			ETS1	122.937	3873.95	31.5116
ACP6	138.913	171.045	1.23131			SERPINB9	50.5936	1590.96	31.4459
INPP4B	113.114	139.265	1.23119			CEP170	31.5275	991.393	31.4453
PRG1	235.299	289.213	1.22913			LOC284219	5.57579	175.246	31.4297
PERP	86.526	106.324	1.22881			TRIM46	8.05563	251.62	31.2352
LMNA	129.256	158.825	1.22877			CLEC11A	23.5342	734.539	31.2115
CD52	210.901	259.129	1.22868			LAIR2	9.66325	299.54	30.9978
KCNJ16	564.014	692.878	1.22848			C1ORF78	5.35004	165.451	30.9251
EPDR1	102.996	126.446	1.22768			SCRIB	41.7735	1285.37	30.77
PCDHAC1	112.964	138.681	1.22765			RHO	5.17121	158.961	30.7396
GLRX	151.109	185.328	1.22645			ANKRD9	47.4076	1454.55	30.6819
HSPA5	127.974	156.937	1.22632			IGH@ /// IGHG1 /// I	8.43171	258.152	30.6168
HSPC111	90.3346	110.771	1.22623			KIF2C	6.14148	185.348	30.1796
TNC	144.031	176.534	1.22567			HOXA5	4.3953	132.426	30.1291
MYC	146.307	179.305	1.22554			ARHGAP10	8.62911	258.676	29.9772
ATP12A	120.986	148.189	1.22484			FAM69B	5.71627	169.648	29.6781
AKR7A2	104.209	127.32	1.22178			MORC2	142.941	4230.14	29.5936
SLC9A3	82.5737	100.691	1.21941			CELSR3	8.10098	239.197	29.5269
XIST	982.181	1194.82	1.2165			KIF23	8.36666	246.943	29.5151
MSN	122.653	149.156	1.21608			CSF3R	14.3542	423.245	29.4857
SLC45A4	94.6081	114.88	1.21427			MAP6D1	5.99425	176.662	29.4719
OAS1	129.615	157.38	1.21421			KIF26A	4.47527	131.886	29.47
CANT1	99.9092	121.244	1.21355			GJA1	45.2506	1331.33	29.4212
PROM2	87.871	106.597	1.21311			DPP6	5.17976	150.482	29.0519
CBR1	103.362	125.219	1.21146			PCTK2	36.0103	1044.43	29.0038
CROCC /// MGC12760 /	153.735	185.855	1.20893			PYCR1	20.6825	599.572	28.9893
WARS	306.608	370.425	1.20814			TNFAIP6	9.25739	267.608	28.9075
SLC39A8	105.354	127.06	1.20603			PCDHB16	6.65508	192.104	28.8658
CLDN10	328.69	395.919	1.20453			DSC2	16.3199	470.688	28.8413
DKFZP564J0863	104.835	126.27	1.20447			KISS1R	16.9623	487.434	28.7364
NOS3	119.316	143.402	1.20187			SPRR4	8.18046	234.645	28.6836
SERPINB13	137.658	165.372	1.20133			LRRC25	7.20049	205.609	28.5549
PCP4L1	150.26	180.502	1.20126			AIM2	15.5857	444.137	28.4964
GIPR	130.399	156.568	1.20068			POU2F3	17.7669	503.756	28.3537
PGD	152.502	182.93	1.19952			HS6ST2	57.6028	1632.91	28.3478
AQP5	313.291	375.609	1.19891			ATP8B3	6.72439	190.353	28.3078
MCL1	122.186	146.038	1.1952			ADM	39.3157	1112.73	28.3026
FLJ90757	97.1059	116.047	1.19506			KIAA0101	43.5137	1230.62	28.2813
CREB3L1	266.18	317.835	1.19406			RP11-35N6.1	8.51787	240.359	28.2183
SERPINA1	294.484	351.435	1.19339			HNT	7.94167	222.959	28.0745
TTC30A	120.257	143.415	1.19257			HMMR	11.184	310.882	27.7969
LOC648987	93.6833	111.69	1.19221			AFG3L2	253.77	6993.78	27.5596
DKFZP434P211	128.872	153.544	1.19144			MUC3B	14.8503	409.156	27.5521
SMAP1	145.18	172.869	1.19073			APOBEC3A	7.08993	193.497	27.2918
CLCA4	97.4973	116.017	1.18995			FOXA2	35.9712	965.68	26.8459
C14ORF112	107.075	127.368	1.18952			MGAT4B	44.5004	1194.63	26.8454
TBC1D1	105.064	124.962	1.18939			TRIB3	8.37551	224.787	26.8386
CMYA5	113.76	135.158	1.1881			SMPDL3B	7.06284	187.222	26.5081
IGFBP3	125.569	149.068	1.18714			MAD1L1	14.841	391.732	26.3953
ALDH1A3	178.683	211.725	1.18492			RGS10	11.5756	303.225	26.1952
FLJ31033	118.905	140.793	1.18408			BCAT1	21.0586	551.505	26.1891
SOD2	368.222	435.87	1.18371			COL5A1	16.1542	419.877	25.9919
FAM107A	91.3285	108.017	1.18273			CCL8	7.95271	206.446	25.9592
THOC4	90.0913	106.477	1.18187			ZNF131	147.996	3834.99	25.9127
LAYN	141.161	166.816	1.18174			TAF4B	17.5884	453.984	25.8115
SDC4	91.1217	107.532	1.18009			DEGS1	114.013	2932.62	25.7218
RHOC	208.691	246.163	1.17956			CXCL14	13.625	350.03	25.6903
BTG2	407.955	481.045	1.17916			LOC389199	11.516	295.804	25.6864
TSPAN2	94.9089	111.829	1.17827			TBX2	8.47084	217.451	25.6706
PECAM1	332.966	392.047	1.17744			FRMD6	20.3325	516.921	25.4234
KIAA0391	104.377	122.847	1.17695			RGS1	34.2229	865.734	25.2969
PDCD6 /// LOC650280	86.9811	102.265	1.17571			ARHGAP15	8.18403	206.868	25.277
KRT7	102.208	119.938	1.17347			PLA2G4B	38.573	972.29	25.2065
VIM	416.655	488.73	1.17298			BTBD14A	14.0513	354.07	25.1983
RARRES1	327.562	384.222	1.17297			CAV1	11.818	297.384	25.1636
SNCA	205.132	240.585	1.17283			PPFIBP1	33.7903	847.313	25.0756
EFCAB1	83.0423	97.2825	1.17148			PTP4A3	33.7229	844.239	25.0346
IFITM1	109.824	128.312	1.16834			MYLC2PL	12.891	321.499	24.9398
ZWINT	99.5615	116.322	1.16834			PCDH18	10.3542	257.868	24.9047
SLC26A2	172.262	201.255	1.1683			TFRC	629.48	15662.4	24.8815
SEC61A1	115.132	133.718	1.16143			SYMPK	94.667	2353.52	24.8611
ACOX3	146.18	169.679	1.16076			KIAA1632	36.7567	906.407	24.6596
FLJ21687	104.137	120.872	1.1607			CLIC2	7.16294	176.568	24.6502
IFI30	433.34	502.866	1.16044			MARK4	48.2119	1187.25	24.6256
SRD5A1	85.9739	99.7476	1.16021			HOXC4	41.6119	1021.02	24.5368
IBRDC3	110.737	128.458	1.16003			MICB	29.5095	723.793	24.5274
PVT1	155.615	180.365	1.15905			LOXL2	11.8949	289.996	24.3798
FGD2	203.386	235.647	1.15862			TMUB1	7.48703	182.463	24.3705
DCPS	92.3824	106.95	1.15769			PCDHB2	11.1264	271.102	24.3656
PELI1	88.784	102.784	1.15769			HDGFL1	8.46685	205.801	24.3067
MUC4	234.441	271.094	1.15634			STC2	7.71956	187.262	24.2582
ARHGAP23	165.691	191.595	1.15634			INTS6	103.637	2508.05	24.2004
LOC641467	92.8565	107.115	1.15356			RBMS3	45.8668	1108.84	24.1751
LAPTM4B	129.606	149.472	1.15328			PHLDB2	19.303	465.869	24.1345
ERBB4	170.539	196.664	1.15319			CEL	13.6163	328.102	24.0963
COTL1	145.978	168.099	1.15153			DLGAP4	6.7568	162.666	24.0744
SLCO3A1	138.627	159.553	1.15096			IQGAP3	9.88217	237.669	24.0503
ALOX5AP	200.313	230.455	1.15047			EHD3	6.7418	161.753	23.9926
IFITM3	341.26	392.465	1.15005			CDCA1	6.60458	158.332	23.973
ABHD2	173.381	199.369	1.14989			PXDN	18.5407	443.804	23.9367
C21ORF58	96.586	110.9	1.1482			PLCB1	20.7971	497.626	23.9276
ADH6	123.104	141.325	1.14802			FOXF1	7.67745	182.75	23.8035
MYD88	108.853	124.88	1.14723			IKBKG	18.5377	440.937	23.786
MCM4	137.758	157.928	1.14642			HELB	10.7205	254.573	23.7464
GBP3	400.63	459.236	1.14628			HOXC8	6.40826	152.137	23.7407
ALDOA	90.6529	103.906	1.1462			ROBO4	12.7785	303.206	23.7277
RAPGEFL1	85.8724	98.2993	1.14471			CDC42EP5	31.0175	735.164	23.7016
MYO1E	123.909	141.739	1.14389			AATK	13.4027	317.393	23.6812
CYP2C18	127.233	145.489	1.14348			RASGEF1A	12.461	293.57	23.5591
COP1	94.0954	107.434	1.14176			XTP7	17.3919	408.833	23.507
TKT	87.6742	100.044	1.14109			CILP	7.35465	172.727	23.4854
LOC203274	120.495	137.469	1.14087			DYNC1I1	8.18932	192.278	23.4791
ITGB8	107.407	122.519	1.14069			ZNF96	16.2895	380.377	23.3511
C6ORF85	131.246	149.687	1.1405			RANBP3	8.39469	195.438	23.2812
D4S234E	121.19	138.211	1.14045			IGHM	7.30958	169.998	23.2569
TAGLN2	213.07	242.9	1.14			LOC650392	6.99715	162.613	23.2399
FAM116B	96.1106	109.448	1.13877			CDH22	10.7921	250.088	23.1733
FAM83B	96.5458	109.9	1.13832			BICD1	15.2177	352.237	23.1466
TRIMP1	94.3824	107.375	1.13766			CUGBP2	108.284	2504.4	23.1281
HCLS1	95.4264	108.277	1.13467			SGCD	5.73807	132.347	23.0647
PLXDC2	112.481	127.602	1.13443			PLCD3	6.95964	160.476	23.0581
FUT2	127.559	144.649	1.13397			TEAD2	9.55091	219.721	23.0053
ANXA2	124.589	140.904	1.13095			SF3B4	52.5067	1194.97	22.7585
ZDHHC11	330.806	373.88	1.13021			IGKC /// IGKV1-5	30.3797	685.316	22.5584
TEDDM1	95.0136	107.315	1.12947			PRG1	235.299	5307.5	22.5565
LOC153684	135.017	152.288	1.12792			BCORL1	24.0295	541.347	22.5285
PBEF1	206.527	232.75	1.12697			CXYORF2	11.7881	265.48	22.521
IRAK3	108.091	121.791	1.12675			LAPTM4B	343.241	7700.28	22.434
TFRC	629.48	708.354	1.1253			SNX21	61.488	1376.48	22.3862
PPP1R15A	89.6791	100.9	1.12513			SNAI2	66.6651	1488.66	22.3305
ACTN4	126.481	142.269	1.12482			TM6SF2	7.08331	158.091	22.3188
WDR45	86.2356	96.9647	1.12442			MGC46336	11.9522	266.493	22.2965
STK38L	89.7698	100.932	1.12434			SOCS2	12.2887	273.542	22.2597
R3HCC1	100.157	112.607	1.1243			KLK3	22.7768	506.805	22.2509
MBNL2	117.213	131.778	1.12426			KCNS1	7.30626	162.15	22.1933
TFPI	104.516	117.499	1.12422			C12ORF39	5.75277	126.915	22.0616
C10ORF116	92.0439	103.329	1.1226			GRIN2D	10.4672	229.832	21.9574
HEY2	112.21	125.935	1.12231			LOC440455	9.10032	199.003	21.8677
CLIC5	106.646	119.661	1.12204			PDE4B	7.23187	157.779	21.8172
ITGB6	88.2369	98.9568	1.12149			KPNA2 /// LOC643995	179.439	3912.62	21.8047
MTSS1	142.105	159.331	1.12121			C1ORF48	114.318	2481.53	21.7073
C11ORF2	99.6789	111.596	1.11955			NRM	11.1282	241.122	21.6676
MMD	115.431	128.936	1.11699			SMARCD1	32.4375	698.586	21.5364
PDIA3	119.664	133.658	1.11695			LOC283755	18.7075	402.717	21.527
TRAK1	114.515	127.87	1.11663			RGS5	14.9298	321.019	21.5019
FABP4	249.854	278.973	1.11654			APBA3	11.7918	251.356	21.3161
PLOD2	119.973	133.918	1.11623			USH1G	7.86099	167.331	21.2863
NRP2	119.969	133.825	1.1155			VGLL3	17.0184	358.86	21.0866
CROCC	119.439	133.133	1.11465			SLC2A3	86.9866	1828.59	21.0215
LPIN2	123.829	137.981	1.11429			MXRA5	71.6147	1504.89	21.0137
FLJ10120	769.427	856.977	1.11379			FBLIM1	42.4482	891.331	20.9981
LA16C-360B4.1	146.454	162.975	1.11281			PIGT	35.0626	733.425	20.9176
MRPS15	92.2515	102.612	1.11231			DDEF1IT1	9.87763	204.983	20.7522
FHAD1	149.126	165.809	1.11187			ZNF708	16.1986	332.538	20.5289
KIAA0251	121.99	135.55	1.11116			C10ORF72	5.57244	114.007	20.4591
IPO4	92.7937	102.975	1.10972			BMP1	9.53354	194.308	20.3815
SFXN4	90.0329	99.863	1.10918			OVOL1	18.7022	380.618	20.3516
TCP11L2	105.616	117.143	1.10914			MKI67	7.22812	146.443	20.2601
GPS2	91.2631	101.211	1.10901			GRASP	8.75653	177.248	20.2418
APOA1BP	92.1834	102.231	1.10899			SOD3	13.3444	269.532	20.1981
PHPT1	121.701	134.96	1.10895			HES2	6.99777	140.471	20.0737
RAB37	108.096	119.853	1.10876			CHAC1	7.23378	144.965	20.04
TRAPPC2L	98.2183	108.776	1.10749			MNT	101.588	2032.28	20.0051
REEP1	165.947	183.67	1.1068			CHEK1	9.83173	196.142	19.95
C2ORF31	102.151	113.001	1.10621			IGL@ /// IGLC1 /// I	90.6997	1800.86	19.8552
C22ORF15	93.411	103.316	1.10604			MCOLN2	10.2299	201.584	19.7055
SORBS2	138.578	153.216	1.10563			AAK1	38.487	754.667	19.6084
C11ORF67	103.377	114.183	1.10453			AP1S2 /// LOC653653	11.1347	216.999	19.4886
NR4A2	393.799	434.927	1.10444			HIC2	24.4965	474.686	19.3777
TOP1	149.051	164.467	1.10342			CUEDC1	13.4488	259.078	19.264
LRRC36	105.402	116.24	1.10283			ASPM	12.2302	234.106	19.1417
PRSS23	163.002	179.736	1.10266			NXPH4	8.30406	158.409	19.0761
HM13	95.9657	105.814	1.10262			LRDD	16.1361	307.066	19.0297
TMEM65	101.692	112.095	1.10231			SCN1B	9.82709	186.675	18.996
C9ORF68	121.784	134.222	1.10213			LRRC8C	9.13553	173.223	18.9615
RHOBTB3	97.6269	107.572	1.10187			LIN9	17.9311	338.592	18.883
RABL4	117.271	129.108	1.10094			HR	12.1344	228.717	18.8487
MRCL3	482.572	530.909	1.10016			SLC40A1	126.152	2366.54	18.7595
C6ORF52	155.297	170.796	1.0998			SNTA1	7.4341	138.704	18.6579
ELOVL6	96.9162	106.545	1.09935			ZC3H12D	18.4872	342.83	18.5442
SGSH	91.6924	100.7	1.09824			MSRB2	30.0505	554.511	18.4527
ARL17P1 /// LOC64152	165.314	181.47	1.09773			FBXO46	29.1895	538.571	18.4509
ATAD2	106.308	116.684	1.0976			MMP9	13.4642	248.059	18.4236
CDC37	96.6288	106.054	1.09755			RAPGEF5	12.8031	235.407	18.3867
PTPRC	226.092	248.128	1.09747			YIPF4	10.4999	192.857	18.3675
ATP6V0A4	177.996	195.152	1.09639			P2RXL1	6.30478	115.364	18.2978
NBL1	243.99	267.278	1.09545			DKFZP761P0423	38.0114	695.246	18.2904
FN1	168.391	184.32	1.09459			GAL3ST4	25.9017	473.145	18.2669
NTS	531.742	581.892	1.09431			FAM71A	7.00615	127.889	18.2538
PDGFA	185.2	202.386	1.0928			GPC3	7.39261	134.335	18.1716
COBLL1	94.4954	103.199	1.0921			MINK1	179.184	3244.38	18.1065
LEF1	91.8271	100.198	1.09116			FLJ21408	11.3926	206.084	18.0894
MCTP2	86.2472	94.0623	1.09061			C18ORF54	9.85139	177.807	18.049
OAS2	112.573	122.764	1.09053			WHDC1L1	26.6661	480.958	18.0363
CD38	143.453	156.342	1.08985			SFTPB	398.531	7179.43	18.0147
PDE4DIP	102.773	111.851	1.08833			RAB3A	8.07869	145.451	18.0043
ZNF561	88.3642	96.1596	1.08822			RAPGEF6	18.8378	338.803	17.9852
MGMT	126.594	137.73	1.08797			DEPDC1	9.20262	165.506	17.9846
FLJ32255 /// LOC6480	118.499	128.882	1.08762			FZD7	12.6387	226.815	17.9461
C9ORF21	107.432	116.831	1.08749			CUTL1	134.58	2411.34	17.9174
ATN1	100.785	109.587	1.08734			KPTN	24.9729	446.482	17.8787
SAMD9L	215.279	234.018	1.08704			LOC440157	19.4693	346.405	17.7924
CMIP	171.302	186.104	1.08641			TMPRSS6	9.67786	172.068	17.7796
CD9	201.288	218.309	1.08456			MYOHD1	99.2091	1761.57	17.7561
LOC399875	116.36	126.19	1.08447			MEG3	37.5393	666.27	17.7486
UGT1A10 /// UGT1A8 /	156.892	169.849	1.08259			NOS1	6.96145	123.526	17.7444
ISG20	197.872	213.988	1.08144			DSU	8.43908	149.281	17.6893
2019-03-03	100.174	108.268	1.0808			MESP2	12.1085	213.594	17.64
DNTTIP1	98.8296	106.776	1.08041			MGC39606 /// LOC6445	24.7674	436.606	17.6283
ANXA3	121.434	131.057	1.07924			CD248	11.8819	209.062	17.5949
AP2S1	99.3849	107.197	1.07861			CBX4	85.1535	1498.06	17.5925
EVI1	97.3565	105.008	1.07859			RAB7B	8.92581	156.991	17.5884
FOSL2	255.401	275.467	1.07857			ADRA2C	7.99738	140.553	17.5749
LOC124220	134.122	144.599	1.07811			RP11-328N1.1	15.1277	264.682	17.4965
C1ORF141	171.036	184.216	1.07706			MIER2	18.9966	332.091	17.4816
AXL	127.678	137.501	1.07693			SLC24A3	7.50933	131.007	17.4459
TMEM144	89.0476	95.8401	1.07628			GRIK5	12.4112	216.467	17.4413
MSR1	214.276	230.606	1.07621			MGC19604	9.17293	159.792	17.4199
COL1A1	196.291	211.082	1.07536			THRA /// NR1D1	80.2139	1396.61	17.4111
C22ORF23	127.933	137.559	1.07524			CABP4	8.47623	147.192	17.3652
SLC25A37	183.881	197.699	1.07514			SFN	2807.99	48747.7	17.3604
TNRC6B	106.221	114.076	1.07395			DPP9	30.2417	523.917	17.3243
LOC390940	91.8761	98.6439	1.07366			FYN	37.5585	649.589	17.2954
AP2M1	105.76	113.446	1.07267			FLJ25476	166.391	2873.18	17.2676
ALPL	126.369	135.49	1.07217			ZNF281	82.4251	1422.83	17.2621
FAM87B	127.653	136.854	1.07208			SYNPO2	42.2141	727.069	17.2234
POLR3K	143.096	153.384	1.0719			PRRX1	11.9191	204.912	17.1918
ARRB2	94.6425	101.413	1.07154			ME1	35.6009	610.839	17.158
MAP3K8	216.699	232.1	1.07107			UBAP2	149.282	2561.2	17.1568
SYMPK	94.667	101.379	1.07091			RUTBC1	126.583	2171.26	17.1529
PARP14	181.537	193.905	1.06813			SH3GLB2	19.1461	327.296	17.0947
UGT1A6	135.242	144.424	1.06789			OVOS2 /// LOC440080	17.1302	292.738	17.089
OCEL1	139.649	148.963	1.06669			CD80	7.33542	125.28	17.0788
MPZL1	133.702	142.614	1.06666			SLC5A12	7.05261	120.419	17.0743
VSNL1	121.21	129.26	1.06641			SAMD4A	14.5326	247.204	17.0104
CDRT1	103.04	109.875	1.06634			RFX1	41.3501	699.488	16.9163
SLC7A1	95.283	101.569	1.06597			SARS2	12.7666	215.804	16.9038
MT1F	212.653	226.62	1.06568			C1ORF61	12.9236	217.261	16.8112
LSM7	163.676	174.398	1.06551			ABCC10	112.939	1897.89	16.8046
COL4A5	101.077	107.685	1.06537			CHST1	9.84205	165.386	16.804
ALDH1L1	197.127	209.994	1.06527			IFITM1	117.062	1965.51	16.7903
IFRD1	96.7753	103.063	1.06498			GSTM5	13.9258	233.609	16.7752
C13ORF26	192.279	204.73	1.06475			PLSCR3	88.5664	1485.25	16.7699
LRG1	99.7431	106.196	1.0647			PMP22	14.2969	239.608	16.7594
RP11-119E20.1	121.857	129.676	1.06416			SYT11	7.35716	123.254	16.7529
CDR2	227.548	241.983	1.06344			SLC7A11	36.1646	605.293	16.7372
ENTPD4	99.9693	106.255	1.06288			AURKA	78.4238	1307.27	16.6694
SLC16A7	96.4183	102.473	1.06279			MGC13114	8.51487	141.634	16.6337
SND1	132.729	141.058	1.06275			LOC286260	50.3887	836.71	16.6051
FLJ45482	106.955	113.626	1.06237			CD276	11.4689	189.635	16.5348
AGA	101.32	107.639	1.06237			NUDT10	10.7708	177.641	16.4928
CXORF10 /// LOC64817	101.243	107.547	1.06226			KIF3C	11.7875	193.959	16.4547
GBP2	282.589	299.695	1.06053			GOLGA2	99.5491	1622.46	16.2981
GNAI2	166.702	176.762	1.06034			DBN1	24.9611	406.776	16.2964
TPD52L1	97.096	102.857	1.05933			HSPB8	9.46705	154.145	16.2823
RFX2	209.649	221.821	1.05806			SALL2	15.9253	259.169	16.2741
C6	215.517	228.006	1.05795			CLDN5	10.5397	170.757	16.2013
CYB5R2	96.9793	102.54	1.05734			MELK	16.5516	267.484	16.1606
EIF3S4	147.683	156.074	1.05682			LOC400043	16.8522	271.779	16.1272
MGC35308	98.7876	104.384	1.05665			LOC653352	35.7831	576.52	16.1115
ETS2	663.719	700.859	1.05596			DOK7	14.9462	239.443	16.0203
ICAM2	135.232	142.781	1.05582			SEPT6 /// N-PAC	45.3755	725.432	15.9873
TIMP2	136.685	144.207	1.05503			LTBP1	44.0782	704.374	15.9801
KLHDC8B	100.051	105.531	1.05477			TCF7L2	317.465	5068.46	15.9654
CD151	110.334	116.313	1.05419			TNPO1	1224.73	19545.3	15.9588
LOC644450	332.579	350.353	1.05345			CARD14	20.9889	334.801	15.9513
IGFBP2	222.732	234.527	1.05296			SOX7	20.9108	333.04	15.9267
LASS6	146.473	154.11	1.05213			SMYD1	8.43049	134.078	15.9039
ALAS1	138.02	145.212	1.0521			COL5A2	21.7214	343.485	15.8132
DMRTA2	132.832	139.646	1.0513			LCORL	64.411	1015.78	15.7703
FLJ37396	105.41	110.749	1.05065			MORF4L2	58.8416	927.636	15.765
CREB3	95.8228	100.644	1.05031			LOC401115	49.4811	779.081	15.745
BDH1	323.891	340.013	1.04978			RNF126	12.0968	190.353	15.7357
P53AIP1	100.571	105.522	1.04923			BHLHB8	11.7569	184.77	15.716
SCPEP1	244.8	256.735	1.04876			DDEF1	69.5956	1087.15	15.6209
HEATR2	96.4043	101.041	1.0481			TMEM153	37.4932	584.468	15.5887
GCH1	216.6	226.836	1.04725			UBXD7	100.65	1565.96	15.5586
APOBEC3G	130.68	136.787	1.04673			SEC24A	151.367	2348.07	15.5125
RPS4Y1	747.507	781.782	1.04585			ZHX2	8.69561	134.389	15.4548
SNAP29	112.253	117.343	1.04535			NOX1	10.5412	162.86	15.4499
CAPS	1588.72	1660.19	1.04499			MGC21644	14.5189	223.958	15.4253
LOC158318 /// LOC504	106.668	111.436	1.0447			BCL10	141.672	2182.42	15.4047
SLC16A3	282.044	294.512	1.04421			TSPAN18	10.1046	155.447	15.3839
SLC16A14	98.6594	102.925	1.04324			MBNL1	428.358	6585.07	15.3728
PSMB10	101.209	105.391	1.04132			C6ORF189	11.0626	169.985	15.3657
GGA2	102.373	106.525	1.04057			PNPLA3	16.646	255.385	15.3421
TRPS1	108.136	112.508	1.04043			TM6SF1	33.9153	517.921	15.271
GALNAC4S-6ST	121.377	126.243	1.04009			SMOX	15.1926	231.859	15.2613
VAMP1	141.596	147.199	1.03957			CXXC1	56.882	867.976	15.2592
MGC33556	94.0337	97.7066	1.03906			LRCH4	43.7531	666.823	15.2406
ATP2A3	102.058	105.996	1.03859			DIAPH3	8.36785	127.211	15.2024
RP11-506K6.3	146.515	152.049	1.03777			MRPS5	25.224	382.198	15.1522
GALNT4	147.406	152.943	1.03756			LOC644096	16.1273	244.121	15.1372
FBLN5	135.081	140.133	1.03739			ZNF277	16.8361	254.378	15.1091
ROPN1L	113.221	117.437	1.03724			CASD1	38.8553	585.788	15.0762
UBE1L	115.858	120.171	1.03723			CCDC3	9.42676	141.835	15.046
C10ORF18	105.442	109.367	1.03722			C1ORF135	11.6171	174.66	15.0347
LOC283485	152.762	158.427	1.03708			FLJ14154	106.819	1605.76	15.0325
SULT1E1	173.29	179.688	1.03692			SLC8A1	12.7155	190.983	15.0197
CLEC2B	175.425	181.851	1.03663			TBL1XR1	358.009	5366.78	14.9906
GALNT6	343.354	355.559	1.03555			DNASE2	41.5128	620.517	14.9476
GABBR1 /// UBD	621.384	643.298	1.03527			BA16L21.2.1	40.3721	603.232	14.9418
SPAG16	144.101	149.081	1.03456			TNPO2	90.2197	1348.03	14.9416
ARX	147.378	152.405	1.03411			CNTD2	18.4317	275.117	14.9263
ABAT	105.572	109.15	1.03388			NRG3	13.7542	205.187	14.9182
LOC130355	131.622	135.978	1.0331			SIN3B	35.7975	532.574	14.8774
GPNMB	699.86	722.298	1.03206			WDR4	52.4869	780.754	14.8752
TMEM92	116.897	120.559	1.03133			RASSF4	11.5642	171.951	14.8692
ARHGEF11	169.966	175.147	1.03048			KIAA0999	60.3287	894.588	14.8286
GPX1	247.132	254.613	1.03027			ADAMTS18	8.08203	119.323	14.764
HRASLS2	189.837	195.518	1.02993			SPPL2B	16.896	249.358	14.7584
CLIC4	102.172	105.23	1.02993			PTK6	27.6226	407.44	14.7502
STK16	100.435	103.398	1.0295			CCNB1	25	368.688	14.7475
FAM20A	133.808	137.697	1.02907			ADAMTS9	18.1784	267.318	14.7052
C18ORF1	98.689	101.546	1.02895			RHOF	17.4949	257.045	14.6926
H19	223.853	230.288	1.02875			ZAK	78.1728	1146.07	14.6607
RHBDD1	209.726	215.688	1.02843			IGKC /// IGKV1-5 ///	91.8455	1342.74	14.6196
LOC93343	204.871	210.445	1.02721			TMEM144	11.5841	169.132	14.6004
TRIP6	118.339	121.525	1.02693			YWHAQ	559.629	8149.86	14.563
BTG1	101.88	104.591	1.02661			PLD1	25.2668	367.527	14.5458
YPEL5	159.974	163.999	1.02516			MFHAS1	42.542	618.122	14.5297
TMEM47	117.938	120.866	1.02483			MYCBP2	254.069	3689.22	14.5205
ENO1	96.8782	99.265	1.02464			ZC3H3	9.30694	134.921	14.4968
VPS39	133.101	136.356	1.02445			COL1A1	196.852	2852.52	14.4907
OSBPL11	116.45	119.133	1.02304			GAS2L3	11.5588	167.287	14.4727
EGFR	136.022	139.113	1.02272			PLEKHM2	11.0597	159.989	14.466
CCDC49	100.722	102.916	1.02178			CAPZB	278.462	4023.52	14.4491
MCCC2	214.962	219.266	1.02002			ABCC3	100.037	1445.18	14.4464
IRX2	92.8674	94.7173	1.01992			PIP3-E	22.8403	329.686	14.4344
LOC389834 /// LOC642	148.845	151.781	1.01972			LOC284939	12.1441	175.142	14.422
LOC23117	152.82	155.816	1.01961			RABEP2 /// LOC652743	29.4139	423.67	14.4037
BTN2A2	128.409	130.859	1.01908			FKSG44	16.5976	239.05	14.4027
RBM6	146.704	149.486	1.01896			TNS1	273.096	3922.09	14.3616
ZNF652	134.116	136.655	1.01894			CLCN5	24.7679	355.539	14.3548
DNAJA4	112.722	114.812	1.01854			ORC6L	118.453	1699.37	14.3465
IFIT1	158.293	161.162	1.01813			GAS2L1	79.3286	1137.48	14.3389
LOC642587	175.872	179.022	1.01791			QKI	286.606	4108.33	14.3344
ABCC3	100.037	101.793	1.01756			NPPA	12.1334	173.8	14.3241
ZNF407 /// LOC653943	107.816	109.627	1.01679			LAT2	11.5122	164.804	14.3156
RBMS1	116.215	118.086	1.0161			PPP5C	11.2945	161.463	14.2957
LAPTM5	187.083	189.962	1.01539			ANGPT1	20.4181	291.178	14.2608
MGAT1	99.4175	100.906	1.01497			MGC39900	16.667	237.547	14.2525
MAPKAPK2	89.5355	90.858	1.01477			BCAR3	17.2399	245.585	14.2452
LOC132321	105.185	106.72	1.0146			EPHB2	9.57985	136.36	14.234
SCARA3	119.889	121.623	1.01446			C4ORF13	21.8109	310.382	14.2306
TEKT2	136.955	138.799	1.01346			PADI1	16.8706	239.163	14.1763
CASD1	124.568	126.173	1.01288			SCN10A	11.2729	159.241	14.126
MGAT5	106.335	107.674	1.0126			C19ORF12	60.5612	853.744	14.0972
DLG1	105.744	107.065	1.01249			CENTD2	10.2659	144.677	14.093
C4ORF31	498.457	504.677	1.01248			EZH2	19.9681	280.714	14.0581
FOXP1	130.495	131.993	1.01148			NPL	38.3298	536.708	14.0024
CXORF42	122.625	123.955	1.01085			GAK	219.521	3069.1	13.9809
BCL3	100.968	101.965	1.00987			SUZ12	193.21	2698.52	13.9668
LOC645030	90.267	91.1426	1.0097			MAF	44.6129	622.578	13.9551
B4GALT1	150.804	152.208	1.00931			NPCDR1	9.01109	125.465	13.9234
DNAH1	120.153	121.266	1.00926			EPS15L1	35.9672	500.629	13.919
MT1G	223.003	224.93	1.00864			LYPLA2 /// LYPLA2P1	50.4411	700.298	13.8835
CELSR2	97.1	97.9006	1.00825			FLJ22222	108.929	1510.61	13.8678
BRWD2	111.103	112.007	1.00814			PLOD2	119.973	1660.23	13.8384
ZMYND10	186.901	188.414	1.0081			THY1	20.309	280.762	13.8245
KIAA1618	142.948	143.996	1.00733			HLA-DOB	10.1814	140.62	13.8115
ITCH	110.889	111.682	1.00715			IGLV2-14	9.95393	137.231	13.7867
COPS6	103.938	104.664	1.00699			GINS2	20.8098	286.636	13.7741
RCHY1	92.6145	93.2354	1.0067			ARMCX6 /// LOC653354	293.23	4036.9	13.767
MFSD4	107.373	108.069	1.00649			GBGT1	11.3613	156.375	13.7637
LRRC37A	98.0146	98.6391	1.00637			FAM101B	39.1794	539.106	13.7599
NAGK	92.3805	92.947	1.00613			LOC285346	46.2648	636.267	13.7527
SVIL	129.323	130.111	1.00609			CERK	22.2634	305.9	13.7401
LOC641522	193.173	194.156	1.00509			BBX	181.42	2489.22	13.7208
RAF1	125.299	125.921	1.00496			TESC	10.0226	137.492	13.7182
FOLH1	155.143	155.906	1.00492			NEK8	33.4491	458.814	13.7168
TYROBP	161.483	162.232	1.00464			LOC404266	10.9806	150.598	13.7149
PYCR2	121.421	121.862	1.00363			LOC399959	41.0285	561.022	13.674
TTLL3	157.792	158.24	1.00284			MAP2	52.0402	711.381	13.6698
TRIOBP /// MGC3731	140.154	140.542	1.00277			BHLHB5	14.112	192.736	13.6576
FAM118A	160.043	160.411	1.0023			KLC3	17.4361	237.472	13.6196
SRGAP1	108.262	108.475	1.00196			PFKL	16.2293	220.721	13.6001
CACNA1D	101.592	101.715	1.00121			PRKCDBP	15.9227	216.172	13.5763
						LY9	15.5381	210.576	13.5522
						PRLH	12.3981	167.915	13.5435
						WBP5	69.6629	943.442	13.543
						FLJ22531	17.3796	234.845	13.5127
						C1ORF85	30.264	408.901	13.5111
						PLXDC1	13.6256	183.801	13.4894
						CNGB1	10.858	146.406	13.4836
						TTYH2	13.7831	184.579	13.3917
						GGA1	332.257	4432.1	13.3394
						TBC1D22A	114.798	1530.51	13.3322
						PLAGL1	59.6363	794.079	13.3154
						DYSF	12.8574	170.802	13.2844
						CYGB	22.0278	292.381	13.2733
						LOC115110	16.1974	214.797	13.2612
						RPUSD3	46.0295	609.173	13.2344
						RRM2	86.5368	1144.21	13.2222
						CD33L3	14.4228	190.235	13.1899
						LOC392617 /// LOC641	13.9183	183.544	13.1872
						IFNGR2	58.1842	767.062	13.1833
						C1S	21.6034	283.992	13.1457
						TESK1	20.1119	262.002	13.0272
						AYP1P1	11.5771	149.831	12.9421
						KLK4	16.3961	212.12	12.9372
						ANK1	11.7249	151.391	12.912
						PLAT	18.6449	240.74	12.9118
						SPON1	28.3312	365.793	12.9113
						KCTD15	14.307	184.267	12.8795
						PARD6A	11.2683	144.553	12.8283
						SMAD6	20.2933	260.171	12.8205
						CISH	15.6348	200.018	12.7931
						EDIL3	21.1131	269.637	12.771
						CCNE1	12.187	155.479	12.7578
						LCP1	13.9115	177.368	12.7497
						PKNOX2	10.419	132.703	12.7366
						KIAA1462	9.98967	126.622	12.6753
						GLT25D1	14.4009	182.516	12.674
						CTA-246H3.1	27.0092	341.752	12.6531
						CA12	40.6882	514.778	12.6518
						U2AF2	139.414	1762.66	12.6434
						CD79A	15.1468	191.236	12.6255
						PLEKHG5	17.0041	214.394	12.6084
						LOC644005 /// LOC650	18.7282	235.941	12.5982
						TMEM150	28.2745	355.928	12.5883
						NSUN6	137.38	1728.93	12.585
						C10ORF119	32.5643	409.69	12.581
						TMEM174	13.4141	168.744	12.5796
						CYP1B1	30.2421	379.899	12.5619
						LOC284701 /// FLJ141	95.3972	1197.14	12.549
						STAC	12.6551	158.718	12.5418
						CENTA2	35.2411	441.672	12.5329
						PRKAR1B /// LOC64559	10.7068	134.121	12.5267
						MCM10	17.0066	212.683	12.5059
						FANCD2	25.2114	315.116	12.4989
						EPOR	39.4225	492.6	12.4954
						SLC26A11	56.1581	701.141	12.4851
						RP11-151A6.2	12.1741	151.952	12.4816
						JPH1	32.3196	403.173	12.4746
						PENK	17.054	211.141	12.3807
						NOM1	72.0208	891.311	12.3758
						PFKFB4	17.3928	215.215	12.3738
						TK1	12.1784	150.628	12.3685
						PARVB	15.1485	186.992	12.3439
						FLJ34870	14.7942	182.203	12.3159
						SLC23A3	13.269	163.389	12.3135
						CRABP2	11.6029	142.147	12.251
						APH1A	32.6665	400.137	12.2491
						FLJ42709	14.011	171.518	12.2417
						NETO2	11.5167	140.942	12.2381
						LOC653086 /// LOC653	65.4831	800.209	12.2201
						DYSFIP1	14.8682	181.485	12.2062
						LOC646621	11.8594	144.737	12.2044
						RBCK1	158.455	1931.61	12.1903
						LOC643988 /// LOC647	18.1828	221.367	12.1745
						C8ORF30A	30.4068	370.007	12.1686
						SC65	17.4138	211.777	12.1615
						WSB1	867.928	10545.8	12.1505
						LHFP	14.6256	176.61	12.0754
						XPO6	80.0932	964.855	12.0467
						PPP1R13L	37.8019	453.928	12.0081
						LOC113386	32.1204	384.346	11.9658
						CHI3L1	17.958	213.847	11.9081
						COL18A1	21.6144	257.382	11.9079
						C1RL	16.2007	192.529	11.884
						NPEPL1	18.7371	222.565	11.8783
						KIAA1539	19.0566	225.347	11.8252
						ATN1	18.8916	223.375	11.824
						IRAK1	148.927	1758.34	11.8067
						SUMO2 /// LOC641993	1142.42	13484.5	11.8035
						GPR92	19.9285	235.209	11.8026
						PHLDA1	27.6379	325.94	11.7932
						MGC16121	14.3022	168.625	11.7901
						PIK3C2B	65.2536	768.662	11.7796
						MBD3	17.6869	207.969	11.7584
						TGIF2	26.2351	307.853	11.7344
						NADK	216.104	2534.02	11.7259
						C13ORF3	17.5629	205.84	11.7202
						HOXB9	17.5338	205.434	11.7164
						AMN	16.4007	191.396	11.67
						MTHFD2	96.386	1122.12	11.6419
						LRCH1	17.2324	200.546	11.6377
						MAP3K11	25.7301	299.234	11.6297
						DKFZP451A211	11.901	138.208	11.6132
						PDSS2	11.8628	137.734	11.6106
						N4BP1	92.8647	1076.6	11.5932
						DUSP6	291.832	3382.33	11.59
						ATAD3B /// LOC654161	22.4451	259.897	11.5792
						MED25	149.27	1728.05	11.5767
						CST4	15.8199	182.211	11.5178
						DIAPH1	39.2322	451.567	11.5101
						DGCR14	57.2478	657.889	11.4919
						KLF9	81.4452	935.937	11.4916
						RASL11B	14.6531	168.174	11.477
						FAM73B	21.7352	249.405	11.4747
						PLEKHG4	20.0565	230.134	11.4743
						CHPF	23.5302	269.971	11.4734
						GYLTL1B	22.4841	257.954	11.4728
						WDR87	12.6771	145.242	11.4571
						SLC25A29	109.648	1255.75	11.4526
						GPR176	14.1476	162	11.4507
						RTN2	23.5356	268.761	11.4193
						LOC152485	240.063	2733.78	11.3878
						TMEM16H	11.7868	134.185	11.3843
						COLEC12	18.118	206.164	11.379
						OFCC1	14.7409	167.642	11.3726
						LRP3	22.5863	256.712	11.3658
						E2F3	153.126	1739.86	11.3623
						PSAT1	32.3438	367.225	11.3538
						BACH2	19.901	225.936	11.353
						RP13-15M17.2	23.1369	262.46	11.3438
						ETV5	28.4216	322.018	11.3301
						KLHL23	33.6392	380.719	11.3177
						COL11A2	19.6259	222.008	11.312
						GLIS2	26.8971	304.174	11.3088
						ADM2	13.3665	150.932	11.2918
						BNIP3	151.099	1705.29	11.2859
						DGCR8	45.656	514.482	11.2687
						SPHK1	11.4217	128.631	11.262
						C14ORF173	16.1269	181.093	11.2293
						IL12RB1	18.3694	205.845	11.2059
						LOC646951	19.0652	213.27	11.1863
						NOL1	32.7294	365.768	11.1755
						MGC13005	25.4616	284.157	11.1602
						C17ORF46	15.1544	169.065	11.1561
						NOP5/NOP58	260.472	2903.21	11.146
						PLXND1	49.4123	549.554	11.1218
						MXRA8	27.0249	300.456	11.1178
						RILP	24.2874	269.733	11.1059
						AQP12B /// AQP12A //	22.1766	245.898	11.0882
						IRS1	67.1394	743.852	11.0792
						SFI1	15.8926	175.614	11.05
						LOC222070	72.9455	805.137	11.0375
						RARA	25.5025	279.753	10.9696
						C2ORF34	104.118	1140.31	10.9521
						GNG7	15.6339	170.979	10.9364
						FAM83A	30.6464	334.676	10.9205
						FGD3	13.7958	150.508	10.9097
						SOX15	15.4892	168.953	10.9078
						FBXO41	26.9901	294.215	10.9009
						FAM110C	28.6181	311.846	10.8968
						LOC338799	42.9186	467.565	10.8942
						CSK	76.0435	827.541	10.8825
						UBE2J2	12.559	136.351	10.8569
						BUB1B	15.5166	168.328	10.8483
						PCBP4	23.9609	258.984	10.8086
						LOC644480	24.3116	262.769	10.8084
						C1R /// LOC643676	26.1543	282.399	10.7974
						DCAMKL1	17.0584	184.151	10.7953
						PSCD3	74.1817	800.464	10.7906
						MATN2	15.6996	169.347	10.7868
						TSPAN4	34.7621	374.658	10.7778
						CAMTA2	28.6022	307.55	10.7527
						PHF19	27.4811	295.468	10.7517
						TUFT1	144.406	1549.93	10.7332
						LRRC15	15.1392	162.435	10.7295
						GNG11	16.8226	180.453	10.7268
						RAD51	16.994	182.23	10.7232
						CCNE2	16.1842	173.125	10.6972
						BBC3	17.7477	189.724	10.6901
						HMHA1	33.2235	354.834	10.6802
						FLJ32549	28.3093	302.28	10.6778
						DHCR7	16.9265	180.668	10.6737
						KIAA1602	20.1747	214.743	10.6442
						TMEM106A /// LOC6533	129.021	1373.14	10.6428
						NOD9	25.0657	266.507	10.6323
						ZWINT	99.5615	1058.01	10.6267
						FARSLA	50.2669	534.134	10.626
						SNX11	46.673	495.806	10.623
						CDCA7	25.5375	271.135	10.6171
						GFM1	144.085	1529.64	10.6162
						SOCS1	17.5239	186.019	10.6152
						SDK2	23.3586	247.799	10.6085
						C9ORF74	23.2793	246.907	10.6063
						CRAT	30.3287	321.528	10.6014
						TAF6	35.081	371.679	10.5949
						2020-09-07	59.4746	629.907	10.5912
						PITPNM2	11.1932	118.204	10.5604
						FLJ35390	49.8134	526.035	10.5601
						CSPG2	65.5934	691.161	10.5371
						LASS5	33.5698	353.379	10.5267
						CD68	18.0746	190.233	10.5249
						C15ORF39	23.722	248.799	10.4881
						APOLD1	20.2014	211.639	10.4765
						DIP2B	17.4825	183.126	10.4749
						MAPK8IP3	30.9743	324.261	10.4687
						RIOK1	42.5391	444.824	10.4568
						PDE4A	26.6994	278.893	10.4456
						CDC73	48.8323	510.054	10.445
						SLC22A14	15.542	162.02	10.4246
						APBB3	13.0771	136.13	10.4098
						C9ORF16	38.7489	402.81	10.3954
						CCDC112	21.4395	222.398	10.3733
						DRB1	12.0382	124.653	10.3547
						CEBPD	279.023	2889.19	10.3547
						MGC50811	12.2331	126.425	10.3347
						YARS	89.0819	920.324	10.3312
						INHA	54.649	563.657	10.3141
						CASZ1	26.4703	272.998	10.3134
						MEF2D	59.7533	616.139	10.3114
						NEK2	36.8634	379.974	10.3076
						LOC644112	29.3243	301.444	10.2797
						GTSE1	151.89	1560.92	10.2766
						FLJ30313	19.2255	197.527	10.2742
						LRRC8A	104.354	1071.47	10.2676
						LOC643109	48.0234	492.675	10.2591
						FAM78A	17.1986	175.983	10.2324
						PROSAPIP1	54.2386	553.583	10.2064
						YIPF2	87.4908	892.343	10.1993
						ACTR3	1299.44	13250.3	10.1969
						KIAA0404	40.4553	412.047	10.1852
						EFNA1	93.525	951.991	10.179
						ADK	21.5074	218.627	10.1652
						ZMYM1	21.685	220.09	10.1494
						SRD5A1	126.884	1287.6	10.1478
						BCKDHA	27.224	276.206	10.1457
						ATAD3B	23.6424	239.224	10.1184
						HERC5	18.7705	189.76	10.1095
						NMD3	236.839	2392.33	10.1011
						MUC1	746.95	7542.86	10.0982
						EMID1	20.5384	207.384	10.0974
						SREBF2	55.9289	564.622	10.0954
						PIGW	49.0674	495.289	10.0941
						SPSB3	130.429	1316	10.0898
						SPARC	46.5101	469.187	10.0878
						ZC3H7B	14.5489	146.636	10.0789
						RAB27B	54.6372	550.678	10.0788
						CHM /// LOC642090	29.157	293.37	10.0617
						ELOVL5	94.7967	953.507	10.0584
						ZNF174	13.6989	137.609	10.0452
						CACNB1	22.6983	227.961	10.0431
						LOC150271	32.9923	330.75	10.0251
						WDFY2	24.1049	241.266	10.009
						LOC643693	14.7722	147.392	9.97767
						TFE3	113.226	1123.41	9.92192
						TMEM161A	64.5247	638.912	9.90183
						ADFP	84.6167	837.101	9.89285
						DEPDC6	40.9144	404.492	9.8863
						PLA2G7	23.9292	236.544	9.88518
						AMIGO2	79.6781	786.017	9.86491
						FGF11	13.5012	133.148	9.86194
						KIAA0195	34.0252	334.847	9.84115
						RREB1	50.007	491.891	9.83644
						PHF6	84.5444	831.564	9.83582
						IKBKE	20.0402	197.059	9.83319
						ESPL1	19.8093	194.763	9.83189
						QPRT	26.0591	255.444	9.80247
						C16ORF76	92.7787	909.141	9.79903
						LOC652689 /// FAM72A	21.829	213.85	9.79664
						KCNMA1	24.6669	241.477	9.78951
						GANC	14.9506	146.055	9.76918
						LOC339344	16.3999	160.187	9.76758
						KIAA0664	66.1615	644.944	9.74802
						SESN2	26.0872	254.137	9.74183
						PNPLA2	52.5756	511.541	9.72964
						SOCS5	75.2925	732.091	9.72329
						GINS1	25.7455	250.1	9.71434
						FLNA	18.006	174.888	9.71279
						SEMA6A	14.5158	140.944	9.7097
						ZNF467	16.9087	164.096	9.70482
						SP4	74.9376	726.221	9.69102
						MTHFR	57.0742	552.754	9.68484
						CAMK2N1	31.742	307.284	9.68066
						KLK8	15.666	151.476	9.66908
						C6ORF204	51.1532	493.88	9.65491
						C10ORF47	76.6205	739.519	9.65171
						LOC375748	17.4419	168.297	9.64899
						MGRN1	54.7828	528.354	9.64453
						CSDA	799.99	7667.63	9.58466
						ZBTB20	108.13	1033.76	9.56035
						SUMO4	98.5065	940.728	9.5499
						KIAA0984	55.8481	533.236	9.54796
						DGKQ	35.3169	337.078	9.54438
						CORO1B	34.2861	327.042	9.53864
						TMEM175	17.648	168.328	9.53809
						RAXL1	20.2505	193.092	9.53514
						LOC389906	18.3096	174.396	9.52483
						FGD2	203.386	1935.69	9.51735
						NAB2	30.9955	294.947	9.51581
						LOC153328	13.6643	130.025	9.5157
						HS2ST1	42.7947	406.8	9.50585
						C1ORF96	13.4579	127.864	9.50109
						MMP25	14.3197	135.918	9.49166
						ARHGEF10	13.752	130.486	9.48854
						CSF1	19.914	188.782	9.47984
						ENPP2	32.4078	307.075	9.47534
						LOC388312 /// FLJ454	52.0386	492.192	9.45822
						SH3RF1	96.7569	914.153	9.44793
						ZNF26	22.3752	211.378	9.447
						DKFZP761I2123	457.721	4321.96	9.44235
						LOC400099	26.298	248.195	9.4378
						ANGPTL2	17.7001	166.987	9.43424
						TGFBI	60.4208	569.556	9.42649
						TTF2	33.7377	317.36	9.40669
						BIRC5	21.3686	200.156	9.36687
						IGF2BP2	275.93	2583.81	9.36403
						SPON2	21.4428	200.687	9.35919
						GTPBP9	340.031	3180.91	9.35476
						ZNF385	44.0606	412.088	9.35277
						RABGEF1	141.204	1319.57	9.34514
						SPECC1	25.1751	235.008	9.33494
						NR2F1	35.9466	335.006	9.31955
						MCOLN3	22.3876	208.54	9.31497
						COPB1	901.684	8391.54	9.30651
						DGCR2	371.145	3451.16	9.29869
						WARS2	14.1824	131.83	9.29529
						IFT122	17.9502	166.827	9.29391
						KHSRP	225.093	2088.35	9.2777
						NT5DC3	14.0508	130.312	9.27439
						PDE3B	15.1468	140.07	9.24748
						FAM54A	31.6008	292.032	9.24127
						SERPINF2	19.1379	176.776	9.23695
						PPM1F	21.6848	199.865	9.21683
						ARHGEF15	18.4188	169.263	9.18972
						LOC402617	41.4745	380.242	9.16809
						IGFBP4	21.7655	199.411	9.16176
						MAFK	84.1182	770.57	9.16057
						C8ORF73	20.3682	186.418	9.15239
						LINS1	63.8056	583.903	9.15129
						HTRA4	26.6083	243.122	9.13709
						C17ORF62	54.9284	499.298	9.08997
						CRSP8	45.5378	413.875	9.08859
						SPG7	35.7409	324.827	9.08837
						RNF126P1	15.7605	143.216	9.08702
						TNFRSF12A	18.7985	170.596	9.07498
						TCF2	35.6633	323.347	9.06665
						PRSS7	15.2489	138.226	9.06462
						TNFRSF1A	16.3598	148.279	9.0636
						HOXB3	64.122	581.046	9.06157
						BAT2	20.6633	187.101	9.05476
						HCP1	16.4678	148.872	9.0402
						MYH11	46.4698	419.441	9.02609
						RAB11FIP3	204.312	1843.18	9.02142
						GPR172A	38.015	342.946	9.02132
						IGSF4	93.6088	841.644	8.99107
						MLLT11	42.0199	377.583	8.9858
						FANCG	59.3352	531.615	8.95952
						MAG	17.5136	156.861	8.95653
						NDUFA11	193.099	1727.95	8.94849
						C16ORF35	26.4717	236.661	8.94017
						DNMT3B	17.8031	159.05	8.93386
						ARHGAP1	181.623	1620.53	8.92251
						COX4I2	14.8017	131.741	8.90038
						GSK3A	34.851	309.558	8.88234
						CLEC7A	40.6869	361.375	8.88185
						DIP	24.232	215.145	8.87854
						BLM	22.4827	199.36	8.86725
						VASN	16.9893	150.448	8.85546
						GUCY1A3	21.6779	191.326	8.82584
						KLHL5	61.0626	538.518	8.81911
						ARPC2	763.866	6731.58	8.81251
						SHKBP1	18.7739	165.238	8.80149
						GP1BA	16.772	147.566	8.79837
						RET	18.2585	160.626	8.79728
						LOC253264	22.982	201.91	8.78559
						C14ORF85	21.823	191.666	8.78278
						CA9	14.8909	130.691	8.77657
						CLTB	78.793	691.185	8.77217
						CACNG6	50.1278	439.115	8.7599
						ASPN	19.0068	166.128	8.74046
						CNDP2	23.9928	209.662	8.73851
						ASF1B	15.8631	138.444	8.72742
						TFCP2	66.2509	577.61	8.71852
						ECM2	17.5184	152.583	8.70984
						NME4	45.1463	392.982	8.70463
						ASPHD2	20.3013	176.352	8.68674
						CCDC14	157.335	1366.7	8.68661
						HAGHL	26.2449	227.874	8.6826
						HVCN1	23.5822	204.079	8.65397
						SFTPC	62.7985	542.792	8.64338
						RPL22L1 /// LOC44099	82.8943	716.36	8.64185
						FBN1	24.1036	208.179	8.63684
						GCOM1	16.9903	146.675	8.63287
						GGCX	80.0808	689.785	8.61362
						KLC2	67.2701	578.17	8.59475
						GRB10	54.5636	468.849	8.59271
						MKL1	22.4569	192.75	8.58314
						ARHGEF2	21.1267	180.673	8.5519
						CEACAM6	907.729	7749.84	8.53762
						SNX10	34.2934	292.394	8.52624
						SCHIP1	39.4314	335.807	8.51624
						HECW2	32.8073	279.341	8.5146
						LOC401093	22.0481	187.447	8.50175
						CD86	18.3832	156.172	8.49533
						VSNL1	31.6536	268.729	8.48967
						STRN	17.2479	146.414	8.48879
						PLEKHA8	16.0822	136.517	8.48868
						RAB11B	34.2508	290.059	8.46866
						LOC647248 /// LOC647	25.106	212.612	8.46858
						CENPN	28.3303	239.562	8.45602
						LOC440731	26.5216	223.571	8.42978
						CHFR	37.0044	311.676	8.42267
						RHOT1	173.944	1464.74	8.4208
						ANKRD53	18.1733	152.944	8.41587
						IPO7	397.597	3343.87	8.41021
						CENTA1	59.8336	503.164	8.40939
						HOP	33.4278	280.988	8.40582
						PTTG1	52.2863	439.426	8.40423
						XAGE2 /// LOC653216	22.9822	193.1	8.40215
						DDX31	66.3713	557.478	8.39938
						YRDC	45.6628	382.602	8.37886
						MYO9B	26.4875	221.632	8.3674
						C16ORF79	21.3554	178.5	8.35854
						G6PC3	93.3297	779.121	8.34805
						C20ORF29	25.5945	213.623	8.34644
						CDKN2A	27.2863	227.492	8.33719
						DCLRE1B	21.9747	183.093	8.33197
						FZR1	25.7955	214.716	8.32378
						MX2	45.6152	379.204	8.3131
						FSTL3	28.4225	235.922	8.30051
						DERL3	23.3662	193.746	8.29171
						LAMB1	29.7218	246.015	8.27725
						NUP210	39.1363	323.68	8.27059
						CCDC9	24.6102	203.516	8.26956
						C10ORF128	21.4736	177.499	8.2659
						CLPTM1	23.8965	197.074	8.24697
						ABI3	24.5875	202.762	8.24653
						CDC42EP2	18.3753	151.388	8.23869
						LOC285812	22.1132	182.158	8.23751
						STMN3	22.8419	188.152	8.23712
						UCK1	35.086	288.949	8.23545
						HP1BP3	407.766	3351.35	8.2188
						DICER1	611.376	5021.52	8.21347
						TFAP2A	231.356	1896.06	8.19539
						B4GALT2	27.8872	228.495	8.19353
						GAS6	36.8939	302.128	8.1891
						AREG /// LOC653193	49.396	404.402	8.18694
						KIAA1706	23.475	192.107	8.18347
						AMPD2	61.4127	502.234	8.17802
						GORASP2	238.607	1949.18	8.16899
						KCNK5	25.2937	206.503	8.16422
						SLC45A3	27.9115	227.742	8.15942
						USP7	309.576	2524.47	8.15462
						GPR116	57.3375	466.797	8.14121
						PRTFDC1	37.88	308.339	8.13988
						SLAMF8	55.9385	455.213	8.13774
						SEZ6L2	22.7187	184.866	8.13721
						TBC1D9B	96.1833	782.085	8.13119
						GINS3	20.875	169.707	8.12966
						TICAM2	19.1264	155.404	8.1251
						FPGS	15.7697	128.051	8.12009
						VAV2	80.0119	648.963	8.11084
						SSH1	19.5072	158.128	8.10615
						C9ORF75	24.9477	202.201	8.10499
						TAZ	24.0419	194.379	8.08503
						BNC2	27.2499	219.959	8.07192
						CSTA	538.893	4346.8	8.06616
						TFEB	28.9904	233.604	8.058
						AGPAT3 /// LOC653101	62.9334	506.761	8.05235
						NRD1	345.431	2780.36	8.04897
						KLHL17	24.1831	194.147	8.02821
						TYW1	41.8262	335.599	8.02365
						ACBD4	21.1554	169.505	8.01236
						PUNC	19.9377	159.385	7.99416
						TCF3	174.304	1391.22	7.98158
						RAPH1	362.314	2889.05	7.97389
						LOC643722	48.9714	390.163	7.96715
						CSPG5	24.9973	198.912	7.95736
						WDHD1	20.4565	162.684	7.95265
						NPAT	92.3994	734.799	7.95242
						SLCO2A1	25.5769	203.27	7.9474
						ITFG1	256.375	2037.22	7.94627
						LOC645721	18.5449	147.202	7.93757
						PDXK	279.252	2215.76	7.9346
						ZNF143	29.7696	235.544	7.91223
						DEADC1	25.8723	204.678	7.9111
						CDC7	26.8039	212.045	7.91098
						NOD27	117.161	925.109	7.89604
						OASL	18.6222	146.971	7.89225
						LIF	18.8634	148.69	7.88245
						MLLT3	31.5438	248.539	7.87918
						GALNACT-2	75.8988	596.691	7.86167
						BAIAP2L1	270.975	2126.49	7.84756
						SNRPB	51.5724	404.433	7.84205
						TPST1	84.5927	663.149	7.83933
						MS4A6A	33.9918	266.285	7.8338
						RASSF7	47.0648	368.634	7.83247
						ACIN1	151.712	1187.55	7.82766
						C11ORF17	100.473	785.715	7.82015
						HIAT1	26.7386	208.846	7.81067
						POLH	45.4385	354.596	7.80387
						C20ORF106	31.4276	245.189	7.80172
						TNFRSF10D	26.7936	208.4	7.77797
						FGFR1	32.0191	249.025	7.77738
						ADARB1	16.2893	126.687	7.77729
						RGMA	35.3518	274.595	7.76748
						HFE	20.8461	161.22	7.73385
						GRAMD1A	26.4232	204.35	7.73372
						NRP1	24.812	191.847	7.732
						ADCK1	24.0044	185.496	7.72757
						C22ORF5	93.0886	718.728	7.72091
						TBCD	31.1718	240.564	7.71735
						KLHL20	17.4162	134.371	7.7153
						MAPT	27.8447	214.524	7.70431
						TAOK3	20.5095	157.999	7.70371
						XRN1	368.406	2837.19	7.70124
						CLDN15	22.7283	174.709	7.68682
						CCDC21	17.7942	136.457	7.6686
						TMEM69	96.819	741.551	7.65914
						C16ORF52	229.283	1754.42	7.6518
						PLDN	124.215	949.881	7.64705
						SERF1A	138.762	1060.21	7.64052
						FMNL3	24.8337	189.658	7.63713
						TOR2A	24.8129	189.274	7.62804
						HN1	30.4552	232.29	7.62726
						LMNA	58.0787	442.861	7.62518
						NAP1L5	59.3741	452.623	7.62324
						TAGLN	17.9234	136.576	7.62
						TIMM8A	28.2738	215.043	7.60571
						SLC39A4	38.457	292.307	7.60087
						LOC400573	25.2314	191.717	7.59835
						UBOX5	24.3207	184.788	7.59797
						SLC39A3	27.6478	210.049	7.5973
						KIAA1450	94.767	718.885	7.58581
						C13ORF33	17.5601	133.085	7.57884
						MRAS /// LOC653764	17.4279	131.823	7.5639
						CRIPAK	74.9263	565.67	7.54969
						ZDHHC14	53.1876	401.512	7.54896
						ZNF333	20.4547	154.36	7.54643
						HPS6	20.2305	152.066	7.51665
						C5ORF13	48.9727	367.937	7.5131
						C14ORF126	35.2395	264.6	7.50863
						STRN4	23.527	176.631	7.50759
						SIDT2	716.688	5380.24	7.50709
						TNFAIP3	290.826	2178.48	7.49066
						DFNA5	27.5239	206.009	7.48472
						C18ORF22	19.838	148.216	7.47132
						EMB	41.7929	312.012	7.46568
						HEXDC	31.3026	233.076	7.44591
						C19ORF25	18.4429	136.951	7.42566
						NOXA1	44.4976	330.256	7.42188
						C9ORF23	61.8221	458.504	7.4165
						TDG	188.109	1395.04	7.41613
						DOK2	18.1297	134.228	7.40376
						RUSC1	92.1753	682.183	7.40093
						FADS3	18.3009	135.304	7.3933
						AKAP8L	21.1166	156.105	7.3925
						MTG1	25.8356	190.809	7.38548
						LOC92312	39.8792	294.43	7.38304
						C1ORF50	60.95	449.79	7.37966
						CHRAC1	28.5132	210.227	7.37299
						AGPAT3	26.0446	191.9	7.36812
						GJB2	121.347	893.262	7.36121
						KIAA0265	285.126	2098.65	7.36045
						EIF1AX	346.81	2550.75	7.35488
						ARHGAP8 /// LOC55315	60.5833	445.581	7.35484
						FGD1	24.525	180.321	7.35253
						MPHOSPH1	22.8873	167.965	7.33876
						ZNF407	18.9093	138.771	7.33876
						CD109	47.4596	348.165	7.33603
						NIPSNAP1	85.1899	624.863	7.33495
						RAE1	255.885	1874.83	7.32684
						CKAP2	23.5098	172.204	7.32477
						PLOD3	55.7338	407.808	7.31706
						LPL	34.4775	252.127	7.3128
						MEIS3	20.8166	152.218	7.31231
						C20ORF67	18.4296	134.573	7.30199
						LOC340085	39.7011	289.576	7.29389
						PARG	131.52	959.29	7.29387
						PSTPIP2	21.2038	154.534	7.28803
						TMEM134	45.5207	331.567	7.28387
						PER1	49.0959	357.526	7.2822
						SNORA68	27.4229	199.309	7.26796
						TMEM149	23.6266	171.702	7.26733
						RIOK3	191.36	1389.89	7.2632
						CIT	41.0725	298.164	7.25946
						EPB41L5	78.6342	570.744	7.25821
						MMP14	31.9004	231.373	7.25299
						MTHFS	106.777	774.06	7.24931
						KITLG	145.566	1054.6	7.2448
						DHRS10	18.0475	130.703	7.24213
						ASMTL	85.8509	621.7	7.24163
						TRIM6	26.4282	191.181	7.23396
						TBC1D10B	42.8268	309.652	7.23033
						CHDH	21.4307	154.889	7.22747
						PIPOX	19.0967	138.008	7.22678
						METT10D	98.1452	708.15	7.21533
						PARVG	33.5012	241.695	7.21451
						LA16C-360B4.1	18.241	131.302	7.19818
						ATP6V1H	37.1851	267.64	7.19752
						HLA-DQB2	39.5871	284.88	7.19628
						LTBP2	62.146	446.999	7.19272
						HPGD	38.2809	275.28	7.19107
						MICAL-L1	65.1203	468.258	7.19066
						MARVELD1	66.2736	476.527	7.1903
						PIM1	69.1866	497.125	7.18528
						BCAM	57.7657	414.976	7.18378
						SF4	71.767	515.305	7.18025
						NAT12	196.971	1414.26	7.18003
						SENP6	47.1088	338.013	7.17515
						MAFB	80.3118	576.2	7.17454
						TLR8	25.9334	185.963	7.17078
						ZNF410	151.422	1085.62	7.16953
						LZTS2	82.8378	593.886	7.16926
						NR6A1	18.1358	129.918	7.16362
						GSTM3	35.4866	254.069	7.15956
						PON2	405.987	2905.64	7.15698
						PPP2R3A	30.672	219.443	7.15449
						TRAF3IP3	53.9483	385.267	7.14141
						ZNF291	21.7625	155.379	7.13975
						DCUN1D2	55.1045	392.063	7.11489
						OTUB1	180.147	1281.55	7.11395
						FLJ21865	85.3421	605.718	7.09753
						FAM125B	51.0151	361.96	7.09516
						NUPL1	50.1564	355.554	7.0889
						LOC400927	23.7695	168.419	7.08549
						BRCA1	21.3548	151.304	7.08524
						SCAND1	39.52	279.958	7.08395
						THRAP5	85.283	603.251	7.07352
						EHD1	26.523	187.552	7.07128
						CHRNB2	29.1729	206.182	7.06758
						CRAMP1L	50.6605	357.814	7.06298
						PEX16	75.9206	535.802	7.05739
						VARSL	84.125	593.365	7.05338
						KIAA1754	35.7422	252.06	7.05217
						ABCA2	29.1918	205.85	7.05162
						CARD4	40.8438	287.619	7.04193
						C11ORF61	31.7166	223.162	7.03611
						CBFA2T2	85.9984	604.987	7.03486
						MGC4268	78.6571	553.031	7.03091
						MCM6	47.8194	336.064	7.02778
						KLF7	33.8691	237.976	7.02634
						RAB40C	115.566	811.111	7.01862
						RPS21	394.339	2762.85	7.00627
						PELI3	25.0677	175.593	7.00475
						TNFAIP8L3	48.8409	341.835	6.99894
						RAI1	137.686	962.946	6.9938
						PSCDBP	26.7044	186.695	6.99118
						SIRT2	41.5472	290.392	6.98944
						EIF4E2	184.425	1287.09	6.97896
						ZNF567	21.2355	148.031	6.97093
						WDFY4	25.4377	177.289	6.96952
						LYNX1	25.7669	179.381	6.96167
						SOX4	179.768	1251.26	6.96041
						BTN3A3 /// BTN3A2	359.909	2504.86	6.95971
						TIMM23	380.951	2647.81	6.95055
						DNAJC11	30.7371	213.366	6.94165
						ZBTB33	239.107	1659.02	6.9384
						OLR1	27.0525	187.604	6.93483
						SHROOM1	44.2345	306.135	6.92073
						CABLES2	34.6701	239.813	6.91701
						TIGD2	55.3485	382.714	6.91464
						CDK2	32.7646	226.347	6.90829
						ID2 /// ID2B	138.107	953.691	6.90546
						ACSS2	38.8175	268.052	6.90546
						RCCD1	60.0892	414.294	6.89465
						SFRS11	567.201	3908.83	6.89144
						FBXO6	58.0982	400.23	6.88886
						KCNS3	34.8438	239.817	6.88264
						SLC25A32	41.4501	285.232	6.88134
						GUCY1B3	19.2822	132.652	6.87949
						ELK1	33.9814	233.35	6.867
						DAP3	78.6673	540.197	6.86686
						IKIP	28.3477	194.282	6.85352
						MGC10334	32.7579	224.479	6.85267
						CHAF1A	54.5282	373.052	6.84145
						ARRB2	300.106	2052.69	6.83989
						TMEM106C	98.0833	670.395	6.83495
						STMN1	57.5924	392.542	6.81586
						GGT1	29.9166	203.814	6.81273
						ZCCHC11	68.1077	463.916	6.8115
						LSM10	21.3333	145.236	6.80798
						AYTL2	42.6639	290.425	6.80729
						ARF3	427.868	2912.28	6.80649
						STRA6	27.852	189.518	6.80447
						LAMA4	47.1572	320.559	6.79766
						FGR	30.117	204.612	6.7939
						HOXB5	26.2267	178.111	6.7912
						AP3S1	338.314	2297.36	6.79063
						NUP43	193.628	1314.83	6.79052
						TRIO	108.202	732.988	6.77424
						GART	78.3562	530.377	6.76879
						FLJ20701	25.3361	171.404	6.76524
						PHKA1	30.8239	208.288	6.75736
						SCML2	90.6494	612.467	6.75644
						LIN7B	37.2546	251.695	6.75609
						GGTLA4	23.567	159.161	6.75356
						C20ORF42	61.4618	414.795	6.74883
						PLEKHG3	30.9451	208.779	6.74677
						FLJ39237	22.5208	151.832	6.74185
						PLEKHM1	86.3219	581.807	6.73996
						LOC339803	20.3268	136.919	6.73591
						PCDH17	41.4422	279.148	6.73584
						OATL1	30.9664	208.41	6.73021
						PLD2	27.4859	184.904	6.72722
						CENTG3	30.4548	204.807	6.72494
						ZNF587	183.781	1235.47	6.72249
						TIMM44	42.9745	288.735	6.71876
						UGDH	341.092	2290.42	6.71495
						DUSP8	32.0345	215.089	6.71429
						C9ORF150	21.9631	147.458	6.71393
						COMMD2	36.313	243.784	6.71341
						LRRC14	28.9073	194.008	6.71137
						MYO1E	37.0311	248.214	6.70283
						C17ORF28	27.2284	182.426	6.69985
						SEMA4F	22.7331	152.084	6.69001
						SLC13A4 /// LOC64184	44.1785	295.513	6.68907
						SENP3	24.6976	164.98	6.68
						ZBTB47	28.197	188.255	6.67642
						RAB35	53.9352	359.598	6.66723
						GCN5L2	28.9907	193.183	6.66361
						ATPBD1C	48.1813	320.931	6.6609
						POU5F1 /// POU5F1P1	23.7057	157.893	6.66056
						FLJ36031	30.6665	204.105	6.65565
						IGL@	55.9714	372.117	6.64834
						UBE2C	22.6604	150.493	6.64121
						ELOVL6	96.9162	643.447	6.63921
						VPS33B	124.072	822.684	6.6307
						UNC5B	55.0905	364.865	6.62301
						DOC1	22.0973	146.322	6.62173
						C6ORF57	42.6842	282.469	6.61764
						DDX11	66.4354	439.627	6.61735
						KBTBD9	28.6173	188.822	6.59818
						TM2D1	391.255	2580.72	6.596
						GNB5	46.5454	306.938	6.59439
						NTAN1	63.4561	418.347	6.59269
						YTHDF3	262.451	1729.77	6.59083
						C15ORF48	80.2657	528.535	6.58482
						BCL11A	204.023	1343.04	6.58276
						CINP	30.2372	198.824	6.57548
						MARCKSL1	95.5238	627.971	6.57398
						LZTR2	19.2305	126.372	6.57143
						C1ORF142	71.8852	472.261	6.56966
						C4ORF32	24.0631	157.926	6.56298
						FOXJ2	52.6436	345.052	6.5545
						SDF4	31.6393	207.265	6.55088
						HABP4	35.0534	229.522	6.54779
						TAGAP	25.5003	166.947	6.54687
						C19ORF22	159.08	1041.25	6.54547
						TMEM8	25.0645	164.036	6.54457
						ANKRD57	40.0095	261.812	6.54374
						LOC90693	27.5112	179.934	6.54039
						PTK9L	33.416	218.467	6.53781
						CRTC2	24.5319	160.315	6.53494
						KRBA1	24.1327	157.687	6.53417
						GRID1	22.7365	148.502	6.53143
						ADORA1	25.5509	166.714	6.52476
						DERA	167.627	1093.18	6.52152
						GABPA	22.0051	143.401	6.5167
						FRMD4B	37.393	243.653	6.516
						LZTR1	40.2935	262.18	6.50676
						MAP4K1	20.5877	133.734	6.49583
						LOC56755	39.5411	256.679	6.49145
						TRAF5	34.501	223.834	6.48775
						GOLGA8G /// GOLGA8D	241.747	1567.23	6.48292
						RNF168	92.842	601.618	6.48002
						SUHW4	31.0407	200.979	6.47468
						EPN3	42.8028	277.018	6.47196
						CGI-115	89.597	579.75	6.47065
						CD3EAP	50.0183	323.579	6.46921
						DAB2	34.5406	223.423	6.46842
						LOC348801	24.5071	158.495	6.4673
						TBC1D23	19.8237	128.159	6.46493
						INTS5	110.926	717.083	6.4645
						C19ORF46	39.429	254.843	6.46335
						PLXNA1	79.864	516.126	6.46256
						C9ORF88	50.8523	328.634	6.46253
						CPXM2	26.1922	169.017	6.45292
						RAB42	19.667	126.909	6.45288
						ATP6V0A2	23.4958	151.495	6.44775
						BIRC7	24.7687	159.619	6.4444
						AXUD1	60.505	389.194	6.43242
						RPP40	28.6554	184.206	6.4283
						ANKH	41.3005	265.402	6.42612
						MFI2	59.5792	382.233	6.41555
						PALM	22.1875	142.306	6.4138
						KCNQ1	34.1818	219.031	6.40783
						YWHAG	514.783	3296.32	6.40332
						INPP4B	121.399	777.306	6.40289
						ARRDC1	24.8812	159.254	6.40056
						NLN	21.5705	137.644	6.38113
						RNPEPL1	36.9083	235.121	6.37042
						HPS1	43.1993	275.116	6.36852
						STX1A	26.7461	170.273	6.36628
						LOC643982	26.8229	170.706	6.36419
						ACTN1	253.592	1613.16	6.36125
						ARFRP1	25.7359	163.656	6.35904
						ALKBH6	93.4565	594.13	6.35729
						FLJ25006	25.811	163.937	6.35145
						POU2F2	41.5171	263.394	6.34423
						TTLL12	58.8664	373.281	6.34115
						FAM86A	43.2874	274.342	6.3377
						SH3BP2	34.9136	221.119	6.3333
						MYEOV	26.625	168.603	6.3325
						MTX1	33.4308	211.391	6.32323
						GALNAC4S-6ST	121.377	767.212	6.32091
						LOC255783	33.0802	209.052	6.31955
						HDAC5	22.3734	141.374	6.31882
						LOC644250	27.8401	175.733	6.31224
						DOCK1	25.019	157.396	6.29106
						DTNA	31.0829	195.425	6.28723
						PCGF2	184.676	1160.28	6.28281
						ARL6IP6	67.4134	423.44	6.28124
						GPC1	39.5808	248.458	6.27724
						C18ORF4	25.9348	162.74	6.27496
						MCTP2	97.0451	608.908	6.27449
						LOC440354 /// BOLA2	215.705	1351.78	6.26678
						RBM15	238.943	1495.46	6.25864
						FLJ37798	52.6626	329.458	6.25601
						C14ORF118	92.7212	578.951	6.244
						OPN3	47.871	298.25	6.23028
						UBLCP1	260.062	1618.41	6.22315
						IL1B	60.1685	374.083	6.21726
						JAK3	23.2398	144.428	6.2147
						RGS3	61.5639	382.387	6.21122
						RIN3	46.5364	288.827	6.20647
						MEF2C	20.8816	129.525	6.20282
						WHSC1	36.6745	227.468	6.20236
						C4ORF9	73.5379	456.046	6.20151
						TNFRSF14	56.607	350.897	6.19883
						NMB	24.5732	152.283	6.19713
						DUS2L	26.3222	163.025	6.19345
						CXX1	33.1884	205.548	6.19336
						KIAA0280	23.1046	143.088	6.19305
						SAPS2	119.115	737.052	6.18773
						AK3L1	51.2237	316.865	6.18591
						RSBN1	114.924	710.188	6.17964
						ZNF503	145.311	897.815	6.17858
						MGC21874	149.387	922.799	6.17723
						WNT5A	88.7467	548.163	6.17671
						LSR	65.1851	402.575	6.17587
						SEMA3F	603.156	3723.39	6.17319
						NAALADL1	21.7441	134.207	6.1721
						MKNK1	78.0444	481.226	6.16606
						ITGAM	35.1506	216.728	6.1657
						CTSB	1644.27	10137.8	6.16554
						PLCB2	23.4169	144.26	6.16051
						LOC283824	22.2924	137.211	6.15508
						SCARF1	35.5507	218.256	6.1393
						REM1	24.0823	147.809	6.13766
						BIRC6	344.149	2112.23	6.13756
						PPP1R14D	26.7807	164.363	6.13735
						TRADD	98.9243	607.072	6.13673
						ZFYVE1	63.7493	390.592	6.127
						RGS19	37.5998	230.336	6.126
						CBS	33.0724	202.6	6.12595
						PRX	26.3132	161.015	6.1192
						DENND1A	26.7473	163.627	6.11752
						SACS	25.468	155.711	6.11397
						ITGB5	180.842	1104.09	6.10525
						PARP10	116.85	713.124	6.10292
						ITGB2	54.5053	332.53	6.10087
						GIYD2 /// GIYD1 ///	46.0804	281.08	6.09978
						LHX4	33.7346	205.269	6.08481
						XX-FW81657B9.4	35.627	216.698	6.08241
						HTRA3	32.9963	200.328	6.07122
						NSD1	23.9491	145.294	6.06679
						RP6-213H19.1	79.9511	484.848	6.0643
						EME1	281.801	1708.47	6.06268
						FBXL16	46.4442	281.556	6.06225
						ESPN	38.6987	233.801	6.04158
						EXOSC2	83.1976	502.454	6.03929
						SLC2A1	295.292	1783.21	6.03879
						LOC158563	30.196	182.31	6.03754
						LOC648768	22.8648	138.021	6.03639
						IGHMBP2	21.7653	131.347	6.03469
						IRF8	34.2151	206.195	6.02641
						KIAA1833 /// LOC6428	45.7952	275.755	6.02149
						PHLDB1	29.2332	175.821	6.01442
						CENPF	64.3578	386.885	6.01148
						EGFL6	64.9321	389.935	6.00527
						CCR1	64.7149	388.294	6.00008
						DENR	548.361	3289.96	5.99963
						LPAAT-THETA	136.467	818.343	5.99664
						DPYSL2	127.319	762.437	5.98839
						CLPB	28.7149	171.745	5.98107
						MLZE	26.549	158.7	5.97765
						C14ORF172	51.1028	305.231	5.97287
						MTHFD1L	43.8908	261.549	5.95907
						CENPK	22.5701	134.495	5.95901
						SASS6	23.9532	142.715	5.95806
						ZNF319	30.3148	180.518	5.95478
						HBLD2	290.304	1725.54	5.94389
						SOS2	113.117	671.696	5.93807
						PLEKHM1 /// LOC44045	43.8835	260.572	5.93782
						FBXL17	89.9335	533.839	5.93592
						NUBP2	37.4228	222.106	5.93505
						IL18BP	47.4846	281.452	5.92723
						MYO1F	25.3987	150.394	5.92132
						MGC99813	28.0693	166.104	5.91763
						APBA2BP	34.2944	202.867	5.91546
						CAPZA1	551.394	3259.86	5.91203
						APOBEC2	23.2441	137.285	5.90624
						TMED9	29.347	173.224	5.9026
						GGTA1	23.0067	135.563	5.89234
						PTCRA	33.5636	197.583	5.88685
						FLJ20489	48.0322	282.423	5.87987
						PPP2R2A	53.2281	312.873	5.87796
						RAD23A	107.676	632.572	5.87476
						C1ORF74	22.0888	129.757	5.87432
						LOC338758	44.7264	262.43	5.86746
						SLC12A8	107.574	630.536	5.86139
						HSD17B12	37.421	219.315	5.86074
						PHCA	81.4326	476.855	5.85583
						ITPR2	77.6293	454.575	5.85571
						TMEM57 /// RP11-308B	82.8794	485.167	5.85389
						CAPN1	72.172	422.198	5.84989
						HSD17B1	60.717	355.082	5.84814
						MYO1G	31.3043	183.044	5.84724
						UBE2F	125.96	736.229	5.84492
						DDX27	323.461	1889.86	5.84263
						GSTCD	24.9007	145.408	5.83954
						RNASEH2B	28.7374	167.81	5.83942
						AMOTL1	72.0011	420.3	5.83742
						EARS2	52.4204	305.71	5.83188
						PCNXL2	49.7165	289.139	5.81575
						C16ORF5	27.6789	160.973	5.81572
						CSNK1G2	256.861	1492.9	5.8121
						LOC642405	28.3198	164.139	5.79591
						MGC3207	188.425	1091.81	5.79442
						PPHLN1	458.08	2652.01	5.7894
						PDK1	44.8912	259.865	5.78878
						POLQ	57.815	334.462	5.78503
						ZBTB3	60.1163	347.689	5.78359
						TPD52L1	97.096	561.524	5.78318
						NUFIP1	40.4542	233.882	5.78139
						ZBTB45	31.3832	181.347	5.77849
						CAPN3	100.517	580.798	5.77808
						GPT2	72.3084	417.677	5.77633
						EPHB4	70.1906	405.426	5.77608
						EDD1	265.153	1530.96	5.7739
						KIAA0922	22.8853	132.069	5.7709
						CAPN12	36.8778	212.513	5.76263
						ANKRD15	49.6038	285.455	5.7547
						PTAR1	149.433	858.617	5.74584
						C9ORF80	35.3251	202.919	5.74433
						SLTM	32.4749	186.396	5.7397
						CCDC86	52.6832	302.321	5.73848
						LOC145853	70.3648	402.349	5.71805
						ATP8B2	40.2991	230.322	5.71532
						NR3C1	243.468	1389.12	5.70554
						TMEM93	28.3423	161.655	5.70366
						CCDC130	61.2647	348.947	5.69573
						STK32C	28.0738	159.881	5.69503
						PIGQ	35.2395	200.579	5.69187
						FLJ43489	45.4391	258.545	5.68992
						CDKN1C	75.2979	428.108	5.68553
						FAM78B	26.376	149.822	5.68026
						SLC22A18	52.1063	295.953	5.6798
						PLEKHJ1	54.6554	310.122	5.67414
						NT5C3L	74.566	422.885	5.67128
						C9ORF41	27.9947	158.718	5.66958
						ITSN1	78.2099	443.397	5.66932
						TBCC	26.8524	152.213	5.6685
						CDC2L1 /// CDC2L2	256.352	1451.42	5.66184
						LOC286334	53.3784	302.023	5.65815
						TMEM63A	30.1654	170.659	5.65744
						CAMKK1	22.9277	129.393	5.64352
						RGS14	42.4209	239.197	5.63866
						FBLN1	28.4163	160.217	5.63818
						ATAD3A	48.2596	271.929	5.63471
						INOC1	53.8897	303.218	5.62664
						RHBDD3	55.51	312.316	5.62631
						NFATC2IP	94.3933	531.011	5.62552
						CYBRD1	40.7171	228.889	5.62144
						PPIL2	57.8363	325.015	5.61956
						MAST2	85.2033	478.145	5.61182
						FER1L4	41.0412	230.311	5.61171
						PIGZ	36.7393	206.111	5.61011
						DSC3	87.9845	493.517	5.60914
						NDST1	31.4186	176.171	5.60723
						HS1BP3	32.8561	183.985	5.59972
						MYO15B	34.4778	193.017	5.59829
						TBC1D13	44.22	247.208	5.59041
						LOC646990 /// LOC652	26.5518	148.416	5.58968
						LOC653784	37.631	210.257	5.58733
						GPR124	34.399	192.031	5.58245
						WDR8	24.1794	134.891	5.57878
						TAX1BP3	600.882	3351.94	5.57837
						MGC59937 /// LOC6533	26.2524	146.361	5.57513
						CRB3	36.1601	201.477	5.5718
						SYNGR1	24.8869	138.661	5.57165
						DTYMK /// LOC643109	97.2622	541.775	5.57025
						EFNA5	125.122	694.616	5.55153
						ZCSL3	46.1742	256.285	5.55039
						KIAA0284	97.9858	543.818	5.54997
						SEC15L2	161.972	897.966	5.54397
						CYHR1	34.6775	192.154	5.54119
						KLF10	273.552	1513.8	5.53385
						VEGF	480.796	2660.2	5.5329
						CECR5	57.756	319.482	5.53159
						LAMP2	165.676	915.619	5.52656
						OSBPL7	72.5052	400.481	5.52348
						RHBDF2	28.2013	155.557	5.51597
						LOC203411	82.2427	453.641	5.51588
						RP11-93B10.1	66.2547	365.419	5.51536
						PUS7	81.8056	450.996	5.51302
						MIDN	72.5915	400.131	5.51209
						RAB26	29.8544	164.548	5.51168
						PDCD6 /// LOC650280	86.9811	479.262	5.50996
						CEP192	33.622	185.045	5.50368
						CXORF40A /// CXORF40	154.215	848.506	5.50211
						APBB1IP	35.5551	195.471	5.49769
						DAZAP1	123.503	678.408	5.49304
						FDFT1	1238.29	6798.96	5.49061
						B4GALT3	33.1837	182.119	5.48819
						ZNF213	32.0262	175.511	5.48025
						EGLN3	59.9327	328.225	5.47656
						FLJ31485	28.7615	156.997	5.45859
						TM4SF1	282.316	1541.03	5.45854
						THBD	37.4663	204.403	5.45564
						FGFBP1	61.4471	334.888	5.45002
						FAM89B	35.4965	193.385	5.44802
						POLR3B	66.1008	360.078	5.44741
						RP3-402G11.12	55.6041	302.621	5.44243
						MBD5	28.9145	157.18	5.43601
						AP4S1	41.346	224.652	5.43346
						NDEL1	88.9328	482.775	5.42854
						FLJ90709	40.9185	222.004	5.4255
						SLC12A9	40.8652	221.686	5.42481
						C1ORF35	39.3356	213.367	5.42428
						NEDD1	213.939	1160.01	5.42214
						FLJ12355	36.4941	197.818	5.42053
						PITPNC1	75.2589	407.636	5.41645
						TBL1X	197.439	1068.99	5.41425
						ACTL6A	77.1691	417.668	5.41237
						BCL3	100.968	545.194	5.39967
						RIC8B	34.8114	187.957	5.39929
						NBPF9	25.5313	137.827	5.39836
						ZNF641	46.9288	253.265	5.39679
						CREB5	30.9707	167.076	5.39463
						RAB1B	121.741	656.626	5.39362
						CFL2	34.181	183.599	5.37136
						WIF1	71.5141	383.775	5.36641
						DMBT1 /// LOC651334	34.4426	184.746	5.36388
						CPT1B	36.6946	196.615	5.35815
						RP3-402G11.5	68.244	365.556	5.35659
						RAB15	54.5756	292.323	5.35629
						DSCR1L1	29.6518	158.68	5.35146
						IKZF1	36.7152	196.417	5.34976
						DDX46	33.1478	177.326	5.34954
						LOC196463	25.714	137.552	5.34932
						IFRD2	25.7113	137.36	5.34241
						COMMD10	37.1324	198.212	5.33798
						SLCO2B1	40.8975	217.987	5.33007
						TMEM63B	47.7965	254.685	5.32852
						E2F4	93.8691	499.827	5.32472
						AKR7A2	290.677	1547.23	5.32284
						H2AFY2	93.9075	499.367	5.31765
						ACOT8	31.9546	169.601	5.30755
						C14ORF124	65.5792	347.985	5.30633
						PTDSR	101.229	536.94	5.3042
						LOC652226	63.8046	338.151	5.29979
						MTP18	39.8496	211.063	5.29649
						C1ORF122	50.9512	269.746	5.29421
						RAD51L1	56.3979	298.344	5.28998
						QDPR	39.8024	210.192	5.28088
						BANP	92.4168	487.69	5.27707
						TAF11	182.024	959.978	5.27391
						LATS2	228.509	1204.8	5.27245
						CMTM7	108.377	571.328	5.27169
						RAC2	63.4951	334.588	5.26951
						ZMYM3	67.7799	357.086	5.26831
						EHMT1	31.9058	167.932	5.26338
						ZNF384	71.9154	378.423	5.26205
						FAM14B	72.6839	382.242	5.25896
						MAPKBP1	153.157	804.69	5.25404
						SLC12A7	272.29	1430.54	5.25372
						PLEC1	47.1964	247.906	5.25265
						SETD1B	126.222	662.719	5.25044
						DUS4L	33.6363	176.533	5.24829
						ARS2	323.182	1695.93	5.2476
						DKFZP434B0335	47.8853	251.205	5.24597
						2020-09-11	78.414	411.156	5.2434
						NFIC	428.12	2243.8	5.24104
						KIFC2	81.0114	424.505	5.24007
						AACS	70.6466	370.132	5.23921
						KTN1 /// PDIA6	489.178	2562.8	5.23899
						FAM45A	60.1994	315.373	5.2388
						OGG1	52.6249	275.665	5.23829
						SLC25A13	173.443	907.909	5.23462
						LOC132241 /// LOC649	78.8038	412.174	5.23038
						ARPC1B /// LOC653888	73.9819	386.892	5.22954
						CDC34	44.8574	234.023	5.21705
						F8	29.0468	151.473	5.21479
						PWWP2	44.9062	234.138	5.21394
						MLL2	368.255	1919.61	5.21273
						RRM2B	88.366	460.372	5.20983
						MGC14376	102.145	530.915	5.19764
						PSCD4	25.6088	133.084	5.19682
						STK10	46.8997	243.674	5.19564
						SLC15A4	72.8542	378.454	5.19468
						FAM3A	45.7101	237.238	5.19004
						KIAA1913	35.792	185.723	5.18896
						GLS	193.751	1004.79	5.18596
						TRIM73	60.9446	316.045	5.18578
						TRIM5	61.019	316.332	5.18416
						LOC286297	38.5725	199.909	5.18268
						KIAA1333	45.228	234.4	5.18262
						KIAA1729	36.1238	187.031	5.1775
						HEY1	1792.11	9276.29	5.17618
						CARM1	67.2274	347.716	5.17224
						GTPBP8	153.306	792.55	5.16974
						STAG2	250.763	1294.68	5.16296
						FAM43A	49.3134	254.368	5.1582
						IQSEC2	29.4468	151.859	5.15708
						SMC2	42.9954	221.567	5.15326
						JAG1	431.937	2225.53	5.15243
						IL7R	29.5145	152.055	5.15188
						GMDS	51.7937	266.723	5.14972
						PIGX	96.48	496.816	5.14942
						HYPE	27.2842	140.207	5.13877
						EI24	118.433	608.53	5.13817
						ACTA2	48.775	250.369	5.13315
						ZNF148	159.815	819.861	5.13005
						ZNF623	35.1238	180.037	5.12576
						COMTD1	37.7896	193.685	5.12536
						MARVELD3	58.7245	300.886	5.12368
						SLC39A6	524.797	2687.59	5.12121
						FLJ32312	23.2927	119.209	5.11786
						CKAP4	391.173	2001.66	5.11708
						DVL2	99.0241	506.175	5.11163
						CDC2L6	74.0969	378.756	5.11163
						ZNF137	39.4561	201.548	5.10816
						LYPLA2	55.7929	284.921	5.10676
						CYB5R3	404.772	2065.64	5.10323
						DND1	194.172	990.316	5.10021
						MOBKL2B	39.1745	199.762	5.09929
						R3HDM1	50.3643	256.619	5.09526
						NOL11	80.3895	409.591	5.09508
						THEM4	67.5378	344.009	5.09358
						KIAA0143	103.852	528.555	5.0895
						PDGFC	67.7377	344.389	5.08415
						RAB6B	51.2848	260.366	5.07686
						VPS72	38.5857	195.864	5.07607
						NCKIPSD	47.1599	239.349	5.07528
						ZC3H10	50.3316	255.012	5.06663
						LOC146346	80.5929	407.908	5.06134
						ARL2BP	51.7211	261.745	5.0607
						DHX30	121.86	616.646	5.06029
						ZNF579	29.5676	149.578	5.05886
						SHB /// C9ORF105	301.323	1523.69	5.05666
						RAD18	32.3624	163.617	5.05579
						LTBP3	47.0088	237.533	5.05294
						NEDD9	77.7733	392.82	5.05083
						FLJ39378	82.6181	417.243	5.05026
						IGSF3	68.2511	344.651	5.04975
						INPP5E	67.3286	339.971	5.04943
						PAG1	66.9366	337.93	5.0485
						DCK	36.7152	185.301	5.04698
						C11ORF68	46.4913	234.113	5.03563
						HAMP	33.6073	168.867	5.02472
						HMOX2	35.4635	177.788	5.01327
						PHKA2	27.3403	136.945	5.0089
						C5ORF33	256.383	1281.4	4.99797
						LOC115648 /// LOC148	71.2263	355.786	4.99514
						LAD1	31.1775	155.696	4.99385
						HSD11B1L	27.814	138.883	4.99327
						FOXP1	299.305	1492.51	4.98658
						ARL4D	43.2038	215.378	4.98517
						FIZ1	33.7911	168.346	4.98196
						DDX11 /// LOC652053	59.6727	296.997	4.9771
						CCDC51	36.7393	182.709	4.97312
						ZC3HAV1L	79.6113	395.892	4.97281
						TBC1D2	28.3136	140.769	4.97178
						AD7C-NTP	125.106	621.744	4.96975
						COX10	30.741	152.641	4.96537
						RASA4 /// FLJ21767 /	40.7604	201.974	4.95515
						LRRC40	49.5844	245.628	4.95373
						RAP2C	77.1668	382.111	4.95176
						A2M	67.4639	333.76	4.94724
						FHL1	54.2662	268.387	4.94576
						OTUD6B	59.3823	293.366	4.9403
						RRP22	24.81	122.373	4.93238
						PTBP2	66.3096	327.047	4.93212
						TBCCD1	64.4985	318.088	4.9317
						LGR4	72.4107	356.988	4.93004
						TLE1	67.4699	332.454	4.92744
						MLLT1	86.5497	426.362	4.92621
						KIAA0859	83.2599	410.048	4.92491
						KLHL22	67.1488	330.348	4.91964
						TAF1B	30.034	147.635	4.91561
						ITPKB	29.3098	143.989	4.91267
						B4GALT5	581.522	2853.85	4.90755
						S100A2	1407.46	6906.98	4.90742
						ERN1	26.735	131.137	4.90509
						SHARPIN	45.5175	223.017	4.8996
						NBPF1 /// NBPF3 ///	227.707	1115.37	4.89829
						PITPNB	137.093	671.27	4.89644
						SH3KBP1	169.18	827.504	4.89128
						PAOX	45.8426	224.197	4.89059
						ARHGAP6	27.1467	132.609	4.88491
						FLJ10815	27.2642	133.16	4.88408
						NRIP3	29.5662	144.277	4.8798
						MGLL	194.226	946.617	4.8738
						EPC2	50.2313	244.702	4.8715
						LOC651619	44.9645	218.82	4.86651
						PTPDC1	53.226	258.966	4.86541
						PLS3	186.895	908.594	4.86151
						FBXO42	37.0829	180.194	4.85921
						SSH2	117.16	569.043	4.85697
						CD58	196.687	955.275	4.85683
						C19ORF54	79.0799	383.839	4.85382
						GNA12	80.7632	391.968	4.8533
						GPR161	29.5456	143.373	4.8526
						KIAA0133	43.8555	212.786	4.85197
						FA2H	39.6831	192.428	4.84912
						TRAC	57.2696	277.552	4.84641
						ZNF302	212.588	1029.97	4.84489
						LCN10	26.1717	126.781	4.84419
						ZNF92	74.8593	362.5	4.84241
						IPO13	46.1864	223.494	4.83896
						ARID5B	140.177	677.041	4.82989
						MEF2A	114.298	551.695	4.8268
						SPDEF	73.5019	354.633	4.82481
						ATP6V1G1	48.2294	232.504	4.82081
						TIMM22	41.4471	199.771	4.81991
						MAP4	535.49	2579.02	4.81619
						SNX22	48.9978	235.914	4.81479
						MRPL2	44.9917	216.547	4.81304
						ATP6V0A1	79.7319	383.594	4.81104
						SOX2	537.682	2582.78	4.80354
						LOC646858	40.2538	193.316	4.80243
						STARD3NL	160.729	771.882	4.80239
						NDRG1	197.999	950.385	4.79996
						FLJ35934	41.8509	200.857	4.79934
						DCC1	36.573	175.507	4.7988
						GIMAP5	47.875	229.413	4.79192
						RALA	159.89	765.485	4.78757
						NUDCD1	30.8035	147.468	4.78739
						TBCA	56.0511	268.287	4.78647
						SAP130	40.0775	191.725	4.78385
						TSPAN9	65.3909	312.708	4.78213
						PERLD1	124.463	594.652	4.77773
						NFATC1	33.3564	159.326	4.77646
						POLR2C	173.505	828.729	4.7764
						RP3-477H23.1	60.1269	286.872	4.77112
						IL1RL1	28.1025	133.963	4.76694
						IVD	57.2897	272.324	4.75345
						GOSR2	110.507	524.315	4.74463
						FMOD	44.0506	208.979	4.74407
						TMEM142B	161.102	764.176	4.74343
						CCM2	28.0101	132.715	4.7381
						IKZF4	59.2834	280.773	4.73611
						TRUB1	31.664	149.925	4.73488
						PPAN	31.3002	148.121	4.73227
						YME1L1	483.759	2288.29	4.73022
						PFDN4	105.826	500.394	4.72846
						BRPF1	35.0835	165.817	4.72637
						TAP2	51.2896	242.356	4.72525
						MED19	131.737	621.993	4.72148
						TSPYL2	45.7336	215.238	4.70633
						SUV420H2	54.2995	255.522	4.70578
						ZSCAN2	31.0895	146.267	4.70471
						CDKN2C	38.0292	178.822	4.70223
						LMBR1L	52.226	245.52	4.7011
						ERC1	49.7928	233.956	4.6986
						P15RS	142.045	666.374	4.69128
						PML	54.7237	256.636	4.68966
						CLCN7	46.345	217.322	4.68922
						CRSP6	32.2432	151.052	4.68478
						XKR8	38.261	179.129	4.68177
						SIRT7	34.9846	163.763	4.68101
						NARS	563.302	2636.52	4.68048
						RAP1GAP	74.3955	348.18	4.68012
						YES1	30.7045	143.65	4.67847
						LOC439994 /// LOC642	48.634	227.47	4.67718
						SYK	41.0683	191.861	4.67176
						RTN1	59.1481	275.948	4.66537
						TRIAD3	51.6012	240.306	4.65698
						CMTM3	47.1439	219.545	4.6569
						C1ORF2	63.6288	296.043	4.65265
						ZNF575	32.5738	151.551	4.65254
						CHTF18	37.8555	176.083	4.65144
						SLC43A2	41.2017	191.293	4.64284
						RBMS1	118.779	551.109	4.6398
						SSH3	103.283	479.094	4.63865
						NAV1	90.1542	417.884	4.63521
						PAQR5	64.1767	297.34	4.63314
						PDCD11	52.7583	244.331	4.63114
						BIRC4BP	193.574	895.626	4.6268
						RICTOR	406.018	1878.54	4.62673
						ZBTB5	50.232	232.3	4.62454
						AKR1C2	1584.54	7321.65	4.62067
						KIAA1545	134.081	619.418	4.61975
						ELOVL1	63.8202	294.422	4.61331
						VTI1A	69.3944	320.066	4.61227
						FAM122B	64.5997	297.937	4.61205
						MAN1A1	42.7951	197.302	4.61038
						SPOCK2	51.6148	237.854	4.60826
						TMED8	184.823	851.135	4.60515
						TCHP	76.8988	353.833	4.60128
						PCDHGC3 /// PCDHGB4	80.6313	370.836	4.59916
						MGC13008	27.6513	126.932	4.59045
						DNMT1	76.2939	349.987	4.58736
						EHD2	37.3547	171.338	4.58677
						BOP1 /// LOC653119	39.9829	183.152	4.58077
						IL15RA	35.4632	162.395	4.57926
						RAB10	665.541	3046.77	4.57789
						C1ORF53	44.0974	201.855	4.57748
						RACGAP1	105.461	481.803	4.56856
						LOC284106	44.0679	201.311	4.5682
						LIMD1	317.627	1450.97	4.56817
						ATP11C	93.2841	425.719	4.56368
						ZYG11B	118.939	542.457	4.56082
						CANT1	124.515	567.436	4.55716
						DDX51	34.4215	156.784	4.55482
						ZNF791	147.626	670.771	4.54372
						LOC641298	173.734	789.386	4.54364
						LOC652837	79.3029	360.301	4.54335
						UNQ755	28.0301	127.267	4.54036
						PLA2G12A	81.1259	368.209	4.53873
						FLJ21687	35.7527	162.244	4.53795
						KDELR3	94.7313	429.135	4.53002
						LOC284262	76.9103	347.681	4.52061
						EEFSEC	36.5994	165.306	4.51662
						DOLPP1	47.9345	216.419	4.51489
						MAML1	86.9719	392.56	4.51364
						STOML1	112.681	508.247	4.51048
						IRAK2	56.3237	253.794	4.506
						ADAM8	46.5952	209.916	4.5051
						MRPS18A	147.933	665.749	4.50033
						PLEKHQ1	43.8206	197.095	4.49777
						SBF2	157.207	706.848	4.49628
						D4ST1	37.3927	168.005	4.49298
						CREM	40.366	181.244	4.49003
						C9ORF89	46.0338	206.639	4.48885
						STIL	75.8444	340.193	4.48541
						CROP	2506.74	11241.7	4.4846
						PRO2900	32.2141	144.392	4.48226
						ANTXR1	105.321	472.026	4.48177
						ZNF669	37.7366	168.905	4.47589
						TJAP1	215.525	964.449	4.47488
						PBEF1	91.5457	409.438	4.47249
						PIK4CB	89.865	401.865	4.47187
						ARHGAP9	48.2088	215.315	4.4663
						HRB /// LOC649094	174.327	778.541	4.46599
						MLH3	31.5494	140.757	4.4615
						TAF2	90.0659	401.731	4.46041
						SLC30A7	193.889	864.692	4.45972
						FLJ20674	35.4517	157.923	4.4546
						TFB1M	117.706	524.303	4.45436
						ZNF573	86.7868	386.373	4.45197
						PXMP4	36.3066	161.549	4.44959
						PTPN23	48.7389	216.781	4.4478
						FANCE	39.1208	173.991	4.44754
						MON2	33.4128	148.507	4.44463
						ECT2	167.798	745.601	4.44345
						JRK	40.605	180.349	4.44153
						LOC653639 /// LOC654	38.096	169.127	4.43949
						ENTPD4	91.0146	403.973	4.43855
						SIGLEC1	32.877	145.909	4.43804
						ZC3H12C	45.5324	201.974	4.43583
						ACBD3	233.197	1034.15	4.43466
						JARID2	71.0579	314.881	4.43133
						LIPE	57.9091	256.548	4.43018
						VPS4A	87.8204	389.004	4.42954
						ANLN	59.232	262.369	4.42952
						DUSP22	340.429	1507.83	4.4292
						SUPT6H	53.6979	237.724	4.42707
						FLJ32569	37.6936	166.867	4.42694
						ZNF295	48.1886	213.325	4.42687
						SPRED1	39.5285	174.913	4.42498
						ARHGAP5	119.89	530.103	4.42158
						GTF3C1	77.7179	343.399	4.41853
						RAB4B /// LOC654335	123.156	543.832	4.41578
						PFDN6	28.1586	124.272	4.41328
						CFLAR	736.006	3247.83	4.41277
						ZNF720	160.921	709.937	4.4117
						SDCCAG3	63.0323	278.045	4.41115
						FASTKD1	114.428	504.644	4.41015
						MED8	94.8161	417.915	4.40764
						BID	79.4844	350.012	4.40353
						PDCD6	922.699	4054.83	4.39454
						KIAA0226	62.5547	274.572	4.38931
						CXXC5	177.483	778.728	4.38762
						CSTF2T	51.1261	224.164	4.38454
						KCNAB2	38.3412	168.032	4.38255
						KLC4	54.7139	239.775	4.38234
						TUBB6	43.7034	191.453	4.38074
						JMJD3	164.139	718.813	4.3793
						RPS17 /// LOC402057	37.2551	163.146	4.37915
						FKBP5	126.822	555.305	4.37862
						PPAP2A	138.002	603.155	4.37063
						PAM	361.457	1579.59	4.37007
						CHKB /// CPT1B	160.836	702.796	4.36964
						TAS2R14	56.6685	247.609	4.36944
						RNGTT	55.3712	241.779	4.3665
						LY86	29.5694	129.079	4.3653
						VPS52	220.411	961.444	4.36205
						UBIAD1	32.4301	141.434	4.36118
						TYMS	125.057	545.098	4.35878
						C1QC	86.5784	377.083	4.3554
						VAMP4	119.57	520.742	4.3551
						OVGP1	30.8404	134.295	4.35452
						ADCY3	30.8103	134.087	4.352
						MTR	137.174	596.96	4.35185
						STARD4	33.0937	144.008	4.35152
						ZNF85	26.3798	114.769	4.35064
						MGC18216	248.386	1080.39	4.34965
						HPRT1	95.532	415.196	4.34614
						ANXA11	118.361	514.359	4.34567
						CPSF3L	66.4763	288.841	4.34502
						CYP3A5	31.3286	136.017	4.34163
						MEST	33.0072	143.142	4.33669
						HOM-TES-103	49.8833	216.306	4.33624
						CCL3 /// CCL3L1 ///	31.5209	136.663	4.33565
						RORC	87.8023	380.67	4.33553
						DTX3L	139.123	602.915	4.33369
						GCLC	621.798	2693.4	4.33163
						LOC339229	70.5188	305.21	4.32806
						GPR68	39.1493	169.344	4.32559
						MST150	33.9878	146.94	4.32332
						BPNT1	153.595	663.987	4.32298
						PKIA	42.5256	183.548	4.31618
						KSR1	221.958	957.971	4.31601
						NXT2	138.546	597.485	4.31255
						PHF13	46.8876	202.203	4.31251
						CXORF56	44.9159	193.667	4.31176
						ARHGAP29	70.653	304.569	4.31077
						C3ORF59	41.8684	180.479	4.31063
						ZNF576	38.659	166.64	4.31052
						EVI2B	36.7655	158.303	4.30575
						GTF2H1	173.892	748.588	4.30491
						ZNF432	121.866	524.58	4.30457
						BUB3	325.488	1400.24	4.30196
						C20ORF19	261.154	1123.44	4.30185
						PGAM1 /// LOC642969	406.564	1748.61	4.30094
						SIGLEC10	54.8619	235.862	4.29919
						C1ORF115	33.1227	142.384	4.29867
						ALMS1	265.291	1140.12	4.29762
						NCOA7	389.485	1670.78	4.28973
						LHX6	30.2576	129.697	4.28641
						FLRT3	110.217	472.32	4.28537
						JRKL	131.882	565.14	4.28518
						UBE2D4	46.407	198.842	4.28474
						TCFL5	48.1803	206.437	4.28467
						PLA2G6	50.7608	217.404	4.2829
						MANSC1	241.217	1029.98	4.26994
						IL1RN	60.4738	257.892	4.26452
						SIRT3	65.4468	279.08	4.26423
						MAP1B	227.393	969.521	4.26364
						PLCD1	42.8773	182.722	4.26151
						PRPF38B	371.595	1583.48	4.26131
						PRO2852	84.4327	359.68	4.25996
						RCP9	108.473	461.609	4.25552
						FAM49B	96.6164	410.634	4.25015
						VAMP1	141.596	601.642	4.24901
						C4ORF15	42.7101	181.467	4.24881
						TPM1	551.837	2342.97	4.24577
						CPAMD8	38.5286	162.916	4.22845
						CUL4A	255.193	1077.07	4.22063
						WASPIP	74.3403	313.706	4.21986
						ZBTB39	45.8363	193.355	4.21837
						WDR55	52.2194	219.982	4.21265
						ZNF358	45.8834	193.262	4.21202
						LIMS2	35.5334	149.489	4.207
						TOM1L1	74.1761	312.03	4.20662
						MAPK15	38.0495	160.022	4.20564
						CBX6	89.3547	375.223	4.19925
						SEPP1	386.957	1624.46	4.19802
						FLJ16734	32.1643	134.828	4.19186
						HACE1	47.759	200.021	4.18813
						ITPR3	45.6788	191.237	4.18655
[truncated: 1,636 more rows]
