# Supplementary material for: In Silico Bioinformatics Followed by Molecular Validation Using Archival FFPE Tissue Biopsies Identifies a Panel of Transcripts Associated with Severe Asthma and Lung Cancer
Source: Cancers (Basel). 2022 Mar 25;14(7):1663. doi: 10.3390/cancers14071663 (PMC8996975; doi:10.3390/cancers14071663)
Supplement: Supplementary file 1 [file cancers-14-01663-s001.zip › Supplementary data_4_Metascape result for Lung Cancer.xlsx]

## Sheet: Annotation
MyList	Gene ID	Type	Tax ID	Homologene Gene ID	Homologene Gene Tax ID	Gene Symbol	Description	Biological Process (GO)	Kinase Class (UniProt)	Protein Function (Protein Atlas)	Subcellular Location (Protein Atlas)	Drug (DrugBank)	Canonical Pathways_x000D_	Hallmark Gene Sets_x000D_	GO:0002274 myeloid leukocyte activation	R-HSA-1280215 Cytokine Signaling in Immune s	GO:0030155 regulation of cell adhesion	R-HSA-5653656 Vesicle-mediated transport	R-HSA-109582 Hemostasis	GO:0009611 response to wounding	GO:0010942 positive regulation of cell de	GO:0051345 positive regulation of hydrola	GO:0006914 autophagy	R-HSA-1280218 Adaptive Immune System	GO:0051272 positive regulation of cellula	GO:0050900 leukocyte migration	GO:0097190 apoptotic signaling pathway	GO:0043062 extracellular structure organi	GO:0043408 regulation of MAPK cascade	R-HSA-9006934 Signaling by Receptor Tyrosine	GO:0002253 activation of immune response	GO:0006753 nucleoside phosphate metabolic	GO:0001817 regulation of cytokine product	GO:0070848 response to growth factor
FOSB	2354	symbol	H. sapiens	2354	H. sapiens	FOSB	FosB proto-oncogene, AP-1 transcription factor subunit	GO:0051412 response to corticosterone;GO:0014072 response to isoquinoline alkaloid;GO:0043278 response to morphine		Transcription factors:Basic domains; Predicted intracellular proteins	Nucleoplasm (Supported); Additional: Vesicles		(M167)PID AP1 PATHWAY	(M5941)HALLMARK UV RESPONSE UP; (M5890)HALLMARK TNFA SIGNALING VIA NFKB	0.0	0.0	0.0	0.0	0.0	0.0	0.0	0.0	0.0	0.0	0.0	0.0	0.0	0.0	0.0	1.0	0.0	0.0	0.0	0.0
NF1	4763	symbol	H. sapiens	4763	H. sapiens	NF1	neurofibromin 1	GO:0021896 forebrain astrocyte differentiation;GO:0021897 forebrain astrocyte development;GO:0007406 negative regulation of neuroblast proliferation		Cancer-related genes:Mutational cancer driver genes; Disease related genes; Cancer-related genes:Mutated cancer genes; RAS pathway related proteins; Predicted intracellular proteins	Mitochondria (Approved)		(M269)PID RAS PATHWAY; (M240)PID SYNDECAN 2 PATHWAY; (M106)PID HNF3B PATHWAY	(M5919)HALLMARK HEDGEHOG SIGNALING; (M5893)HALLMARK MITOTIC SPINDLE; (M5915)HALLMARK APICAL JUNCTION	0.0	0.0	1.0	0.0	0.0	1.0	1.0	1.0	0.0	0.0	1.0	0.0	0.0	1.0	1.0	0.0	0.0	0.0	0.0	0.0
ETNK1	55500	symbol	H. sapiens	55500	H. sapiens	ETNK1	ethanolamine kinase 1	GO:0006646 phosphatidylethanolamine biosynthetic process;GO:0046337 phosphatidylethanolamine metabolic process;GO:0046474 glycerophospholipid biosynthetic process		Cancer-related genes; ENZYME proteins:Transferases; Enzymes; Predicted intracellular proteins	Cytosol;Nucleoplasm;Plasma membrane (Approved)				0.0	0.0	0.0	0.0	0.0	0.0	0.0	0.0	0.0	0.0	0.0	0.0	0.0	0.0	0.0	0.0	0.0	1.0	0.0	0.0
GCH1	2643	symbol	H. sapiens	2643	H. sapiens	GCH1	GTP cyclohydrolase 1	GO:0035998 7,8-dihydroneopterin 3'-triphosphate biosynthetic process;GO:0051066 dihydrobiopterin metabolic process;GO:0014916 regulation of lung blood pressure		ENZYME proteins:Hydrolases; Disease related genes; Enzymes; Potential drug targets; Predicted intracellular proteins	Nucleoplasm (Supported); Additional: Cytosol;Nuclear membrane	Guanine		(M5941)HALLMARK UV RESPONSE UP; (M5902)HALLMARK APOPTOSIS; (M5890)HALLMARK TNFA SIGNALING VIA NFKB	0.0	0.0	0.0	0.0	0.0	0.0	0.0	0.0	0.0	0.0	0.0	0.0	0.0	0.0	0.0	0.0	0.0	1.0	0.0	0.0
ISG20	3669	symbol	H. sapiens	3669	H. sapiens	ISG20	interferon stimulated exonuclease gene 20	GO:0000738 DNA catabolic process, exonucleolytic;GO:0006308 DNA catabolic process;GO:0090503 RNA phosphodiester bond hydrolysis, exonucleolytic		Enzymes; Predicted intracellular proteins; ENZYME proteins:Hydrolases		Uridine monophosphate		(M5911)HALLMARK INTERFERON ALPHA RESPONSE; (M5902)HALLMARK APOPTOSIS; (M5891)HALLMARK HYPOXIA	0.0	1.0	0.0	0.0	0.0	0.0	0.0	0.0	0.0	0.0	0.0	0.0	0.0	0.0	0.0	0.0	0.0	0.0	0.0	0.0
NELL2	4753	symbol	H. sapiens	4753	H. sapiens	NELL2	neural EGFL like 2	GO:0070050 neuron cellular homeostasis;GO:0060249 anatomical structure homeostasis;GO:0019725 cellular homeostasis		Predicted secreted proteins; Predicted intracellular proteins	Vesicles (Approved)		(M3008)NABA ECM GLYCOPROTEINS; (M5884)NABA CORE MATRISOME; (M5889)NABA MATRISOME		0.0	0.0	0.0	0.0	0.0	0.0	0.0	0.0	0.0	0.0	0.0	0.0	0.0	1.0	0.0	0.0	0.0	0.0	0.0	0.0
BMPR1B	658	symbol	H. sapiens	658	H. sapiens	BMPR1B	bone morphogenetic protein receptor type 1B	GO:0001550 ovarian cumulus expansion;GO:0048165 fused antrum stage;GO:1902731 negative regulation of chondrocyte proliferation	TKL Ser/Thr protein kinase family	CD markers; Kinases:TKL Ser/Thr protein kinases; Disease related genes; ENZYME proteins:Transferases; Enzymes; Potential drug targets; Predicted intracellular proteins		Fostamatinib	(M181)PID BMP PATHWAY	(M5908)HALLMARK ANDROGEN RESPONSE; (M5935)HALLMARK FATTY ACID METABOLISM; (M5956)HALLMARK KRAS SIGNALING DN	0.0	0.0	0.0	0.0	0.0	0.0	1.0	0.0	0.0	0.0	0.0	1.0	1.0	0.0	0.0	0.0	0.0	0.0	0.0	1.0
GGA2	23062	symbol	H. sapiens	23062	H. sapiens	GGA2	golgi associated, gamma adaptin ear containing, ARF binding protein 2	GO:0043001 Golgi to plasma membrane protein transport;GO:0006893 Golgi to plasma membrane transport;GO:0061951 establishment of protein localization to plasma membrane		Predicted intracellular proteins	Golgi apparatus (Enhanced)			(M5924)HALLMARK MTORC1 SIGNALING	0.0	0.0	0.0	1.0	0.0	0.0	0.0	0.0	0.0	0.0	0.0	0.0	0.0	0.0	0.0	0.0	0.0	0.0	0.0	0.0
PLEKHB1	58473	symbol	H. sapiens	58473	H. sapiens	PLEKHB1	pleckstrin homology domain containing B1	GO:0007602 phototransduction;GO:0009583 detection of light stimulus;GO:0009581 detection of external stimulus		Predicted intracellular proteins					0.0	0.0	0.0	0.0	0.0	0.0	0.0	0.0	0.0	0.0	0.0	0.0	0.0	0.0	0.0	0.0	0.0	0.0	0.0	0.0
ATXN1	6310	symbol	H. sapiens	6310	H. sapiens	ATXN1	ataxin 1	GO:0035176 social behavior;GO:0051703 intraspecies interaction between organisms;GO:0051705 multi-organism behavior		Disease related genes; Predicted intracellular proteins	Nucleoplasm (Supported); Additional: Cytosol;Nucleoli			(M5949)HALLMARK PEROXISOME; (M5948)HALLMARK BILE ACID METABOLISM; (M5942)HALLMARK UV RESPONSE DN	0.0	0.0	0.0	0.0	0.0	0.0	0.0	0.0	0.0	0.0	0.0	0.0	0.0	0.0	0.0	0.0	0.0	0.0	0.0	0.0
CD38	952	symbol	H. sapiens	952	H. sapiens	CD38	CD38 molecule	GO:0014824 artery smooth muscle contraction;GO:0014820 tonic smooth muscle contraction;GO:0045779 negative regulation of bone resorption		CD markers; ENZYME proteins:Hydrolases; ENZYME proteins:Transferases; Enzymes; Cancer-related genes:Candidate cancer biomarkers; Predicted intracellular proteins	Plasma membrane (Supported)	Daratumumab; Isatuximab		(M5897)HALLMARK IL6 JAK STAT3 SIGNALING; (M5902)HALLMARK APOPTOSIS; (M5913)HALLMARK INTERFERON GAMMA RESPONSE	0.0	0.0	1.0	0.0	0.0	0.0	0.0	0.0	0.0	0.0	0.0	0.0	1.0	0.0	0.0	0.0	1.0	1.0	0.0	0.0
FABP4	2167	symbol	H. sapiens	2167	H. sapiens	FABP4	fatty acid binding protein 4	GO:0071285 cellular response to lithium ion;GO:0050872 white fat cell differentiation;GO:0010226 response to lithium ion		Predicted intracellular proteins; Cancer-related genes:Candidate cancer biomarkers			(M167)PID AP1 PATHWAY	(M5905)HALLMARK ADIPOGENESIS	0.0	0.0	0.0	0.0	0.0	0.0	0.0	0.0	0.0	0.0	0.0	0.0	0.0	0.0	0.0	0.0	1.0	0.0	0.0	0.0
BCL11A	53335	symbol	H. sapiens	53335	H. sapiens	BCL11A	BAF chromatin remodeling complex subunit BCL11A	GO:1904799 regulation of neuron remodeling;GO:1904800 negative regulation of neuron remodeling;GO:2000173 negative regulation of branching morphogenesis of a nerve		Transcription factors:Zinc-coordinating DNA-binding domains; Disease related genes; Predicted intracellular proteins; Cancer-related genes:Candidate cancer biomarkers	Nucleoplasm (Supported); Additional: Nuclear bodies				0.0	0.0	0.0	0.0	0.0	0.0	0.0	0.0	0.0	0.0	0.0	0.0	0.0	0.0	0.0	0.0	0.0	0.0	0.0	0.0
LUM	4060	symbol	H. sapiens	4060	H. sapiens	LUM	lumican	GO:0032914 positive regulation of transforming growth factor beta1 production;GO:0042340 keratan sulfate catabolic process;GO:0032908 regulation of transforming growth factor beta1 production		Cancer-related genes:Mutational cancer driver genes; Predicted secreted proteins		Copper	(M5882)NABA PROTEOGLYCANS; (M5884)NABA CORE MATRISOME; (M5889)NABA MATRISOME	(M5944)HALLMARK ANGIOGENESIS; (M5902)HALLMARK APOPTOSIS; (M5930)HALLMARK EPITHELIAL MESENCHYMAL TRANSITION	0.0	0.0	0.0	0.0	0.0	0.0	0.0	0.0	0.0	0.0	0.0	0.0	0.0	1.0	0.0	0.0	0.0	0.0	1.0	1.0
IGHA1	3493	symbol	H. sapiens	3493	H. sapiens	IGHA1	immunoglobulin heavy constant alpha 1	GO:0060267 positive regulation of respiratory burst;GO:0018298 protein-chromophore linkage;GO:0060263 regulation of respiratory burst					(M2)PID SMAD2 3NUCLEAR PATHWAY		0.0	0.0	1.0	0.0	0.0	0.0	0.0	0.0	0.0	0.0	0.0	1.0	0.0	0.0	0.0	0.0	1.0	0.0	0.0	0.0
IGHA2	3494	symbol	H. sapiens	3494	H. sapiens	IGHA2	immunoglobulin heavy constant alpha 2 (A2m marker)	GO:0060267 positive regulation of respiratory burst;GO:0060263 regulation of respiratory burst;GO:0003094 glomerular filtration							0.0	0.0	1.0	0.0	0.0	0.0	0.0	0.0	0.0	0.0	0.0	1.0	0.0	0.0	0.0	0.0	1.0	0.0	0.0	0.0
IGH	3492	symbol	H. sapiens	3492	H. sapiens	IGH	immunoglobulin heavy locus								0.0	0.0	0.0	0.0	0.0	0.0	0.0	0.0	0.0	0.0	0.0	0.0	0.0	0.0	0.0	0.0	0.0	0.0	0.0	0.0
IGHG1	3500	symbol	H. sapiens	3500	H. sapiens	IGHG1	immunoglobulin heavy constant gamma 1 (G1m marker)	GO:0006910 phagocytosis, recognition;GO:0030449 regulation of complement activation;GO:2000257 regulation of protein activation cascade					(M28)PID IL4 2PATHWAY		0.0	0.0	1.0	0.0	0.0	0.0	0.0	0.0	0.0	0.0	0.0	0.0	0.0	0.0	0.0	0.0	1.0	0.0	0.0	0.0
I	381091	gene_synonym	M. musculus	3123	H. sapiens	HLA-DRB1	major histocompatibility complex, class II, DR beta 1	GO:0002491 antigen processing and presentation of endogenous peptide antigen via MHC class II;GO:0002469 myeloid dendritic cell antigen processing and presentation;GO:0002399 MHC class II protein complex assembly		Disease related genes				(M5913)HALLMARK INTERFERON GAMMA RESPONSE	1.0	1.0	1.0	0.0	0.0	0.0	0.0	0.0	0.0	1.0	0.0	0.0	0.0	0.0	1.0	0.0	1.0	0.0	1.0	0.0
NAPSA	9476	symbol	H. sapiens	9476	H. sapiens	NAPSA	napsin A aspartic peptidase	GO:0043129 surfactant homeostasis;GO:0048875 chemical homeostasis within a tissue;GO:0033619 membrane protein proteolysis		Peptidases:Aspartic-type peptidases; Enzymes; Predicted secreted proteins					0.0	0.0	0.0	0.0	0.0	0.0	0.0	0.0	0.0	0.0	0.0	0.0	0.0	0.0	0.0	0.0	0.0	0.0	0.0	0.0
COL3A1	1281	symbol	H. sapiens	1281	H. sapiens	COL3A1	collagen type III alpha 1 chain	GO:2001223 negative regulation of neuron migration;GO:0035025 positive regulation of Rho protein signal transduction;GO:0018149 peptide cross-linking		Disease related genes; Predicted secreted proteins; Predicted intracellular proteins	Endoplasmic reticulum (Approved)	Collagenase clostridium histolyticum	(M3005)NABA COLLAGENS; (M198)PID SYNDECAN 1 PATHWAY; (M8)PID ENDOTHELIN PATHWAY	(M5944)HALLMARK ANGIOGENESIS; (M5942)HALLMARK UV RESPONSE DN; (M5909)HALLMARK MYOGENESIS	0.0	0.0	0.0	1.0	0.0	1.0	0.0	0.0	0.0	1.0	0.0	0.0	0.0	1.0	0.0	1.0	0.0	0.0	0.0	1.0
IGLC1	3537	symbol	H. sapiens	3537	H. sapiens	IGLC1	immunoglobulin lambda constant 1	GO:0006910 phagocytosis, recognition;GO:0030449 regulation of complement activation;GO:2000257 regulation of protein activation cascade							0.0	0.0	1.0	0.0	0.0	0.0	0.0	0.0	0.0	0.0	0.0	1.0	0.0	0.0	0.0	0.0	1.0	0.0	0.0	0.0
IGJ	3512	gene_synonym	H. sapiens	3512	H. sapiens	JCHAIN	joining chain of multimeric IgA and IgM	GO:0060267 positive regulation of respiratory burst;GO:0060263 regulation of respiratory burst;GO:0003094 glomerular filtration		Predicted secreted proteins		Zinc; Zinc acetate; Zinc chloride; Zinc sulfate, unspecified form			0.0	0.0	0.0	1.0	1.0	0.0	0.0	0.0	0.0	0.0	0.0	1.0	0.0	0.0	0.0	0.0	0.0	0.0	0.0	0.0
COL6A3	1293	symbol	H. sapiens	1293	H. sapiens	COL6A3	collagen type VI alpha 3 chain	GO:0010951 negative regulation of endopeptidase activity;GO:0010466 negative regulation of peptidase activity;GO:0045861 negative regulation of proteolysis		Disease related genes; Predicted secreted proteins; Predicted intracellular proteins	Endoplasmic reticulum (Approved); Additional: Vesicles		(M5887)NABA BASEMENT MEMBRANES; (M3005)NABA COLLAGENS; (M198)PID SYNDECAN 1 PATHWAY	(M5909)HALLMARK MYOGENESIS; (M5930)HALLMARK EPITHELIAL MESENCHYMAL TRANSITION	0.0	0.0	0.0	0.0	0.0	0.0	0.0	0.0	0.0	0.0	0.0	0.0	0.0	1.0	0.0	1.0	0.0	0.0	0.0	0.0
SFTPG	389376	gene_synonym	H. sapiens	389376	H. sapiens	SFTA2	surfactant associated 2			Predicted secreted proteins; Predicted intracellular proteins			(M5880)NABA ECM AFFILIATED; (M5885)NABA MATRISOME ASSOCIATED; (M5889)NABA MATRISOME		0.0	0.0	0.0	0.0	0.0	0.0	0.0	0.0	0.0	0.0	0.0	0.0	0.0	0.0	0.0	0.0	0.0	0.0	0.0	0.0
BGN	633	symbol	H. sapiens	633	H. sapiens	BGN	biglycan	GO:0061975 articular cartilage development;GO:0019800 peptide cross-linking via chondroitin 4-sulfate glycosaminoglycan;GO:0030208 dermatan sulfate biosynthetic process		Disease related genes; Predicted secreted proteins	Golgi apparatus (Approved); Additional: Endoplasmic reticulum		(M264)PID TOLL ENDOGENOUS PATHWAY; (M5882)NABA PROTEOGLYCANS; (M5884)NABA CORE MATRISOME	(M5902)HALLMARK APOPTOSIS; (M5891)HALLMARK HYPOXIA; (M5930)HALLMARK EPITHELIAL MESENCHYMAL TRANSITION	0.0	0.0	0.0	0.0	0.0	0.0	0.0	0.0	0.0	0.0	0.0	0.0	0.0	1.0	0.0	0.0	0.0	0.0	0.0	0.0
TSHZ1	10194	symbol	H. sapiens	10194	H. sapiens	TSHZ1	teashirt zinc finger homeobox 1	GO:0060023 soft palate development;GO:0042474 middle ear morphogenesis;GO:0062009 secondary palate development		Predicted intracellular proteins; Disease related genes; Transcription factors:Helix-turn-helix domains	Nucleoplasm (Approved)				0.0	0.0	0.0	0.0	0.0	0.0	0.0	0.0	0.0	0.0	0.0	0.0	0.0	0.0	0.0	0.0	0.0	0.0	0.0	0.0
C7	730	symbol	H. sapiens	730	H. sapiens	C7	complement C7	GO:0006957 complement activation, alternative pathway;GO:0006883 cellular sodium ion homeostasis;GO:0019835 cytolysis		Disease related genes; Predicted secreted proteins; Cancer-related genes:Candidate cancer biomarkers					0.0	0.0	0.0	0.0	0.0	0.0	0.0	0.0	0.0	0.0	0.0	0.0	0.0	0.0	0.0	0.0	1.0	0.0	0.0	0.0
LOC651961	28875	Gene_ID	H. sapiens	28875	H. sapiens	IGKV3D-15	immunoglobulin kappa variable 3D-15	GO:0002377 immunoglobulin production;GO:0002440 production of molecular mediator of immune response;GO:0002250 adaptive immune response							0.0	0.0	0.0	0.0	0.0	0.0	0.0	0.0	0.0	0.0	0.0	0.0	0.0	0.0	0.0	0.0	0.0	0.0	0.0	0.0
COL4A1	1282	symbol	H. sapiens	1282	H. sapiens	COL4A1	collagen type IV alpha 1 chain	GO:0061304 retinal blood vessel morphogenesis;GO:0061299 retina vasculature morphogenesis in camera-type eye;GO:0038063 collagen-activated tyrosine kinase receptor signaling pathway		Disease related genes; Predicted secreted proteins; Predicted intracellular proteins			(M5887)NABA BASEMENT MEMBRANES; (M53)PID INTEGRIN3 PATHWAY; (M3005)NABA COLLAGENS	(M5905)HALLMARK ADIPOGENESIS; (M5930)HALLMARK EPITHELIAL MESENCHYMAL TRANSITION	0.0	0.0	0.0	1.0	0.0	0.0	0.0	0.0	0.0	0.0	1.0	0.0	0.0	1.0	0.0	1.0	0.0	0.0	0.0	0.0
COL1A2	1278	symbol	H. sapiens	1278	H. sapiens	COL1A2	collagen type I alpha 2 chain	GO:0070208 protein heterotrimerization;GO:0043589 skin morphogenesis;GO:0070206 protein trimerization		Disease related genes; Predicted secreted proteins; Cancer-related genes:Candidate cancer biomarkers	Endoplasmic reticulum (Supported)	Collagenase clostridium histolyticum	(M274)PID LYMPH ANGIOGENESIS PATHWAY; (M65)PID FRA PATHWAY; (M53)PID INTEGRIN3 PATHWAY	(M5942)HALLMARK UV RESPONSE DN; (M5930)HALLMARK EPITHELIAL MESENCHYMAL TRANSITION	0.0	1.0	0.0	1.0	1.0	1.0	0.0	0.0	0.0	1.0	1.0	1.0	0.0	1.0	0.0	1.0	0.0	0.0	0.0	1.0
PGC	5225	symbol	H. sapiens	5225	H. sapiens	PGC	progastricsin	GO:0002803 positive regulation of antibacterial peptide production;GO:0002786 regulation of antibacterial peptide production;GO:0002225 positive regulation of antimicrobial peptide production		ENZYME proteins:Hydrolases; Enzymes; Predicted secreted proteins; Cancer-related genes:Candidate cancer biomarkers; Peptidases:Aspartic-type peptidases; Transporters:Accessory Factors Involved in Transport; Predicted intracellular proteins	Nucleoplasm (Approved)				0.0	0.0	0.0	0.0	0.0	0.0	0.0	0.0	0.0	0.0	0.0	0.0	0.0	0.0	0.0	0.0	1.0	0.0	0.0	0.0
LOC651629						None	None	None	None	None	None	None	None	None	nan	nan	nan	nan	nan	nan	nan	nan	nan	nan	nan	nan	nan	nan	nan	nan	nan	nan	nan	nan
DCN	1634	symbol	H. sapiens	1634	H. sapiens	DCN	decorin	GO:0019800 peptide cross-linking via chondroitin 4-sulfate glycosaminoglycan;GO:0051901 positive regulation of mitochondrial depolarization;GO:1904181 positive regulation of membrane depolarization		Predicted intracellular proteins; Disease related genes; Predicted secreted proteins; Cancer-related genes:Candidate cancer biomarkers			(M5882)NABA PROTEOGLYCANS; (M65)PID FRA PATHWAY; (M5884)NABA CORE MATRISOME	(M5902)HALLMARK APOPTOSIS; (M5891)HALLMARK HYPOXIA; (M5930)HALLMARK EPITHELIAL MESENCHYMAL TRANSITION	0.0	0.0	0.0	0.0	0.0	1.0	0.0	0.0	1.0	0.0	1.0	0.0	0.0	1.0	0.0	1.0	0.0	0.0	0.0	1.0
MMP7	4316	symbol	H. sapiens	4316	H. sapiens	MMP7	matrix metallopeptidase 7	GO:0044849 estrous cycle;GO:0031293 membrane protein intracellular domain proteolysis;GO:0006509 membrane protein ectodomain proteolysis		Peptidases:Metallopeptidases; ENZYME proteins:Hydrolases; Enzymes; FDA approved drug targets:Small molecule drugs; Predicted secreted proteins; Cancer-related genes:Candidate cancer biomarkers	Nucleoplasm;Vesicles (Approved)	Marimastat; (1R)-N,6-DIHYDROXY-7-METHOXY-2-[(4-METHOXYPHENYL)SULFONYL]-1,2,3,4-TETRAHYDROISOQUINOLINE-1-CARBOXAMIDE; N4-HYDROXY-2-ISOBUTYL-N1-(9-OXO-1,8-DIAZA-TRICYCLO[10.6.1.013,18]NONADECA-12(19),13,15,17-TETRAEN-10-YL)-SUCCINAMIDE; 5-METHYL-3-(9-OXO-1,8-DIAZA-TRICYCLO[10.6.1.013,18]NONADECA-12(19),13,15,17-TETRAEN-10-YLCARBAMOYL)-HEXANOIC ACID	(M198)PID SYNDECAN 1 PATHWAY; (M142)PID AJDISS 2PATHWAY; (M153)PID P75 NTR PATHWAY	(M5946)HALLMARK COAGULATION	0.0	0.0	0.0	0.0	0.0	0.0	0.0	0.0	0.0	0.0	1.0	0.0	0.0	1.0	0.0	0.0	0.0	0.0	0.0	0.0
HEPH	9843	symbol	H. sapiens	9843	H. sapiens	HEPH	hephaestin	GO:0006825 copper ion transport;GO:0006826 iron ion transport;GO:0006879 cellular iron ion homeostasis		Predicted intracellular proteins					0.0	0.0	0.0	0.0	0.0	0.0	0.0	0.0	0.0	0.0	0.0	0.0	0.0	0.0	0.0	0.0	0.0	0.0	0.0	0.0
PTGIS	5740	symbol	H. sapiens	5740	H. sapiens	PTGIS	prostaglandin I2 synthase	GO:0035360 positive regulation of peroxisome proliferator activated receptor signaling pathway;GO:0019371 cyclooxygenase pathway;GO:0035358 regulation of peroxisome proliferator activated receptor signaling pathway		Disease related genes; ENZYME proteins:Isomerase; Enzymes; FDA approved drug targets:Small molecule drugs	Endoplasmic reticulum (Approved)	Phenylbutazone; Epoprostenol; (5Z)-7-{(1R,4S,5R,6R)-6-[(1E)-1-Octen-1-yl]-2,3-diazabicyclo[2.2.1]hept-2-en-5-yl}-5-heptenoic acid		(M5909)HALLMARK MYOGENESIS	0.0	0.0	0.0	0.0	0.0	0.0	1.0	0.0	0.0	0.0	1.0	0.0	1.0	0.0	0.0	0.0	0.0	1.0	0.0	0.0
C4BPA	722	symbol	H. sapiens	722	H. sapiens	C4BPA	complement component 4 binding protein alpha	GO:0030450 regulation of complement activation, classical pathway;GO:0045959 negative regulation of complement activation, classical pathway;GO:1903027 regulation of opsonization		Predicted secreted proteins		Zinc; Copper; Zinc acetate; Zinc chloride; Zinc sulfate, unspecified form	(M45)PID CD40 PATHWAY		0.0	0.0	0.0	0.0	0.0	0.0	0.0	0.0	1.0	0.0	0.0	0.0	0.0	0.0	0.0	0.0	1.0	0.0	0.0	0.0
CALD1	800	symbol	H. sapiens	800	H. sapiens	CALD1	caldesmon 1	GO:0006936 muscle contraction;GO:0003012 muscle system process;GO:0003008 system process		Predicted intracellular proteins	Actin filaments;Plasma membrane (Enhanced)			(M5930)HALLMARK EPITHELIAL MESENCHYMAL TRANSITION	0.0	0.0	0.0	0.0	0.0	0.0	0.0	0.0	0.0	0.0	0.0	0.0	0.0	0.0	0.0	0.0	0.0	0.0	0.0	0.0
SFTPC	6440	symbol	H. sapiens	6440	H. sapiens	SFTPC	surfactant protein C	GO:0007585 respiratory gaseous exchange;GO:0044267 cellular protein metabolic process;GO:0019538 protein metabolic process		Disease related genes; Predicted secreted proteins; Predicted intracellular proteins			(M5880)NABA ECM AFFILIATED; (M5885)NABA MATRISOME ASSOCIATED; (M5889)NABA MATRISOME		0.0	0.0	0.0	0.0	0.0	0.0	0.0	0.0	0.0	0.0	0.0	0.0	0.0	0.0	0.0	0.0	0.0	0.0	0.0	0.0
MMP9	4318	symbol	H. sapiens	4318	H. sapiens	MMP9	matrix metallopeptidase 9	GO:2000697 negative regulation of epithelial cell differentiation involved in kidney development;GO:2001268 negative regulation of cysteine-type endopeptidase activity involved in apoptotic signaling pathway;GO:1900122 positive regulation of receptor binding		Peptidases:Metallopeptidases; ENZYME proteins:Hydrolases; Disease related genes; Enzymes; FDA approved drug targets:Small molecule drugs; Predicted secreted proteins; Cancer-related genes:Candidate cancer biomarkers; Candidate cardiovascular disease genes	Cytosol (Approved)	Glutathione; Marimastat; Minocycline; Captopril; Glucosamine; Zinc; 2-Amino-N,3,3-Trimethylbutanamide; 2-{[Formyl(Hydroxy)Amino]Methyl}-4-Methylpentanoic Acid; AE-941; PG-530742; Endostatin; 5-(4-PHENOXYPHENYL)-5-(4-PYRIMIDIN-2-YLPIPERAZIN-1-YL)PYRIMIDINE-2,4,6(2H,3H)-TRIONE; (2R)-2-AMINO-3,3,3-TRIFLUORO-N-HYDROXY-2-{[(4-PHENOXYPHENYL)SULFONYL]METHYL}PROPANAMIDE; (3R)-4,4-DIFLUORO-3-[(4-METHOXYPH…	(M63)PID AVB3 OPN PATHWAY; (M165)PID SYNDECAN 4 PATHWAY; (M65)PID FRA PATHWAY	(M5946)HALLMARK COAGULATION; (M5915)HALLMARK APICAL JUNCTION; (M5950)HALLMARK ALLOGRAFT REJECTION	1.0	1.0	0.0	0.0	0.0	0.0	1.0	0.0	0.0	0.0	1.0	1.0	1.0	1.0	0.0	1.0	0.0	0.0	0.0	0.0
PTPRB	5787	symbol	H. sapiens	5787	H. sapiens	PTPRB	protein tyrosine phosphatase receptor type B	GO:1990264 peptidyl-tyrosine dephosphorylation involved in inactivation of protein kinase activity;GO:0035335 peptidyl-tyrosine dephosphorylation;GO:0006469 negative regulation of protein kinase activity		Cancer-related genes; Enzymes; Predicted intracellular proteins; ENZYME proteins:Hydrolases	Plasma membrane (Approved); Additional: Cell Junctions;Vesicles	{4-[2-BENZYL-3-METHOXY-2-(METHOXYCARBONYL)-3-OXOPROPYL]PHENYL}SULFAMIC ACID; (4-{4-[(TERT-BUTOXYCARBONYL)AMINO]-2,2-BIS(ETHOXYCARBONYL)BUTYL}PHENYL)SULFAMIC ACID; {4-[2,2-BIS(5-METHYL-1,2,4-OXADIAZOL-3-YL)-3-PHENYLPROPYL]PHENYL}SULFAMIC ACID; (4-ETHYLPHENYL)SULFAMIC ACID			1.0	0.0	0.0	0.0	0.0	0.0	0.0	0.0	0.0	0.0	1.0	0.0	0.0	0.0	0.0	0.0	0.0	0.0	0.0	0.0
TGFB1I1	7041	symbol	H. sapiens	7041	H. sapiens	TGFB1I1	transforming growth factor beta 1 induced transcript 1	GO:0030579 ubiquitin-dependent SMAD protein catabolic process;GO:0030511 positive regulation of transforming growth factor beta receptor signaling pathway;GO:1903846 positive regulation of cellular response to transforming growth factor beta stimulus		Predicted intracellular proteins	Focal adhesion sites (Supported); Additional: Cytosol		(M58)PID AR PATHWAY		0.0	0.0	0.0	0.0	0.0	0.0	0.0	0.0	0.0	0.0	0.0	0.0	0.0	0.0	0.0	0.0	0.0	0.0	0.0	1.0
FOXF2	2295	symbol	H. sapiens	2295	H. sapiens	FOXF2	forkhead box F2	GO:0042249 establishment of planar polarity of embryonic epithelium;GO:0048596 embryonic camera-type eye morphogenesis;GO:1902914 regulation of protein polyubiquitination		Transcription factors:Helix-turn-helix domains; Predicted intracellular proteins					0.0	0.0	0.0	0.0	0.0	0.0	0.0	0.0	0.0	1.0	0.0	0.0	0.0	1.0	0.0	0.0	0.0	0.0	0.0	0.0
LOC96610	96610	Gene_ID	H. sapiens	96610	H. sapiens	BMS1P20	BMS1 pseudogene 20								0.0	0.0	0.0	0.0	0.0	0.0	0.0	0.0	0.0	0.0	0.0	0.0	0.0	0.0	0.0	0.0	0.0	0.0	0.0	0.0
SFRP2	6423	symbol	H. sapiens	6423	H. sapiens	SFRP2	secreted frizzled related protein 2	GO:0061185 negative regulation of dermatome development;GO:2000040 regulation of planar cell polarity pathway involved in axis elongation;GO:2000041 negative regulation of planar cell polarity pathway involved in axis elongation		Predicted secreted proteins	Intermediate filaments (Approved)		(M5883)NABA SECRETED FACTORS; (M5885)NABA MATRISOME ASSOCIATED; (M5889)NABA MATRISOME		0.0	0.0	1.0	0.0	0.0	0.0	1.0	1.0	0.0	0.0	1.0	0.0	1.0	1.0	1.0	0.0	0.0	0.0	0.0	1.0
SPARC	6678	symbol	H. sapiens	6678	H. sapiens	SPARC	secreted protein acidic and cysteine rich	GO:0033591 response to L-ascorbic acid;GO:0009629 response to gravity;GO:0010288 response to lead ion		Predicted intracellular proteins; Disease related genes; Predicted secreted proteins; Cancer-related genes:Candidate cancer biomarkers	Vesicles (Approved)	Calcium citrate; Calcium Phosphate; Calcium phosphate dihydrate	(M3008)NABA ECM GLYCOPROTEINS; (M5884)NABA CORE MATRISOME; (M5889)NABA MATRISOME	(M5946)HALLMARK COAGULATION; (M5909)HALLMARK MYOGENESIS; (M5930)HALLMARK EPITHELIAL MESENCHYMAL TRANSITION	1.0	0.0	0.0	1.0	1.0	1.0	0.0	0.0	0.0	0.0	1.0	0.0	0.0	1.0	0.0	1.0	0.0	0.0	0.0	0.0
MGP	4256	symbol	H. sapiens	4256	H. sapiens	MGP	matrix Gla protein	GO:0001502 cartilage condensation;GO:0098743 cell aggregation;GO:0030500 regulation of bone mineralization		Disease related genes; Predicted secreted proteins; Predicted intracellular proteins		Calcium	(M65)PID FRA PATHWAY; (M3008)NABA ECM GLYCOPROTEINS; (M5884)NABA CORE MATRISOME	(M5930)HALLMARK EPITHELIAL MESENCHYMAL TRANSITION	0.0	0.0	0.0	0.0	0.0	0.0	0.0	0.0	0.0	0.0	0.0	0.0	0.0	1.0	0.0	0.0	0.0	0.0	0.0	0.0
CA2	760	symbol	H. sapiens	760	H. sapiens	CA2	carbonic anhydrase 2	GO:0090088 regulation of oligopeptide transport;GO:0090089 regulation of dipeptide transport;GO:2000878 positive regulation of oligopeptide transport		Disease related genes; Enzymes; FDA approved drug targets:Small molecule drugs; ENZYME proteins:Lyases; Predicted intracellular proteins		Methyclothiazide; Topiramate; Ethoxzolamide; Sulpiride; Bendroflumethiazide; Celecoxib; Benzthiazide; Valdecoxib; Cyclothiazide; Furosemide; Methazolamide; Hydroflumethiazide; Acetazolamide; Dorzolamide; Chlorothiazide; Zonisamide; Trichlormethiazide; Ethinamate; Diazoxide; Diclofenamide; Brinzolamide; Quinethazone; p-Hydroxymercuribenzoic acid; N-Benzyl-4-Sulfamoyl-Benzamide; 4-Flourobenzenesulf…		(M5935)HALLMARK FATTY ACID METABOLISM; (M5941)HALLMARK UV RESPONSE UP; (M5947)HALLMARK IL2 STAT5 SIGNALING	0.0	0.0	0.0	0.0	0.0	0.0	0.0	0.0	0.0	0.0	0.0	0.0	0.0	0.0	0.0	0.0	0.0	0.0	0.0	0.0
C4ORF18	51313	gene_synonym	H. sapiens	51313	H. sapiens	GASK1B	golgi associated kinase 1B			Predicted intracellular proteins	Golgi apparatus;Nucleoplasm (Approved); Additional: Nucleoli fibrillar center				0.0	0.0	0.0	0.0	0.0	0.0	0.0	0.0	0.0	0.0	0.0	0.0	0.0	0.0	0.0	0.0	0.0	0.0	0.0	0.0
MFAP2	4237	symbol	H. sapiens	4237	H. sapiens	MFAP2	microfibril associated protein 2	GO:0048050 post-embryonic eye morphogenesis;GO:0048563 post-embryonic animal organ morphogenesis;GO:0009886 post-embryonic animal morphogenesis		Predicted secreted proteins			(M17)PID NOTCH PATHWAY; (M3008)NABA ECM GLYCOPROTEINS; (M5884)NABA CORE MATRISOME		0.0	0.0	0.0	0.0	0.0	0.0	0.0	0.0	0.0	0.0	0.0	0.0	0.0	1.0	0.0	0.0	0.0	0.0	0.0	0.0
CARD10	29775	symbol	H. sapiens	29775	H. sapiens	CARD10	caspase recruitment domain family member 10	GO:0007250 activation of NF-kappaB-inducing kinase activity;GO:0090051 negative regulation of cell migration involved in sprouting angiogenesis;GO:1903671 negative regulation of sprouting angiogenesis		Predicted intracellular proteins	Intermediate filaments;Vesicles (Approved); Additional: Cytosol				0.0	0.0	0.0	0.0	0.0	0.0	0.0	0.0	0.0	0.0	1.0	0.0	0.0	0.0	1.0	0.0	0.0	0.0	0.0	0.0
LEPREL1	55214	gene_synonym	H. sapiens	55214	H. sapiens	P3H2	prolyl 3-hydroxylase 2	GO:0019511 peptidyl-proline hydroxylation;GO:0018126 protein hydroxylation;GO:0018208 peptidyl-proline modification		ENZYME proteins:Oxidoreductases; Disease related genes; Enzymes; Potential drug targets; Predicted intracellular proteins	Golgi apparatus (Supported); Additional: Cytosol;Nucleoplasm;Vesicles	Ascorbic acid; Proline	(M3468)NABA ECM REGULATORS; (M5885)NABA MATRISOME ASSOCIATED; (M5889)NABA MATRISOME		0.0	0.0	0.0	0.0	0.0	0.0	0.0	0.0	0.0	0.0	0.0	0.0	0.0	1.0	0.0	0.0	0.0	0.0	0.0	0.0
A2M	2	symbol	H. sapiens	2	H. sapiens	A2M	alpha-2-macroglobulin	GO:0001868 regulation of complement activation, lectin pathway;GO:0001869 negative regulation of complement activation, lectin pathway;GO:0045916 negative regulation of complement activation		Candidate cardiovascular disease genes; Predicted secreted proteins; Cancer-related genes:Candidate cancer biomarkers		Becaplermin; Cisplatin; Bacitracin; Zinc; Ocriplasmin; Silver; Zinc acetate; Zinc chloride; Zinc sulfate, unspecified form	(M183)PID IL6 7 PATHWAY; (M3468)NABA ECM REGULATORS; (M5885)NABA MATRISOME ASSOCIATED	(M5897)HALLMARK IL6 JAK STAT3 SIGNALING; (M5946)HALLMARK COAGULATION	1.0	0.0	0.0	0.0	1.0	1.0	0.0	0.0	0.0	0.0	0.0	0.0	0.0	1.0	0.0	0.0	1.0	0.0	0.0	0.0
EDIL3	10085	symbol	H. sapiens	10085	H. sapiens	EDIL3	EGF like repeats and discoidin domains 3	GO:0010811 positive regulation of cell-substrate adhesion;GO:0010810 regulation of cell-substrate adhesion;GO:0031589 cell-substrate adhesion		Predicted secreted proteins			(M212)PID INTEGRIN5 PATHWAY; (M53)PID INTEGRIN3 PATHWAY; (M160)PID AVB3 INTEGRIN PATHWAY	(M5930)HALLMARK EPITHELIAL MESENCHYMAL TRANSITION	0.0	0.0	1.0	0.0	0.0	0.0	0.0	0.0	0.0	0.0	0.0	0.0	0.0	1.0	0.0	0.0	0.0	0.0	0.0	0.0
CLIC2	1193	symbol	H. sapiens	1193	H. sapiens	CLIC2	chloride intracellular channel 2	GO:0060315 negative regulation of ryanodine-sensitive calcium-release channel activity;GO:0051280 negative regulation of release of sequestered calcium ion into cytosol;GO:0051284 positive regulation of sequestering of calcium ion		Predicted intracellular proteins; Disease related genes; Transporters:Transporter channels and pores; Potential drug targets	Cytosol;Plasma membrane (Supported); Additional: Nucleoplasm			(M5945)HALLMARK HEME METABOLISM	0.0	0.0	0.0	0.0	0.0	0.0	0.0	0.0	0.0	0.0	0.0	0.0	0.0	0.0	0.0	0.0	0.0	1.0	0.0	0.0
SHE	126669	symbol	H. sapiens	126669	H. sapiens	SHE	Src homology 2 domain containing E			Predicted secreted proteins; Predicted intracellular proteins				(M5951)HALLMARK SPERMATOGENESIS; (M5947)HALLMARK IL2 STAT5 SIGNALING	0.0	0.0	0.0	0.0	0.0	0.0	0.0	0.0	0.0	0.0	0.0	0.0	0.0	0.0	0.0	0.0	0.0	0.0	0.0	0.0
CXCL12	6387	symbol	H. sapiens	6387	H. sapiens	CXCL12	C-X-C motif chemokine ligand 12	GO:1990478 response to ultrasound;GO:1903237 negative regulation of leukocyte tethering or rolling;GO:0038146 chemokine (C-X-C motif) ligand 12 signaling pathway		Predicted secreted proteins		CTCE-0214; Tinzaparin	(M165)PID SYNDECAN 4 PATHWAY; (M255)PID HIF1 TFPATHWAY; (M124)PID CXCR4 PATHWAY	(M5906)HALLMARK ESTROGEN RESPONSE EARLY; (M5907)HALLMARK ESTROGEN RESPONSE LATE; (M5930)HALLMARK EPITHELIAL MESENCHYMAL TRANSITION	0.0	0.0	1.0	0.0	0.0	0.0	0.0	0.0	0.0	0.0	1.0	1.0	1.0	0.0	0.0	1.0	0.0	0.0	0.0	0.0
RNASE1	6035	symbol	H. sapiens	6035	H. sapiens	RNASE1	ribonuclease A family member 1, pancreatic	GO:0090502 RNA phosphodiester bond hydrolysis, endonucleolytic;GO:0090501 RNA phosphodiester bond hydrolysis;GO:0051607 defense response to virus		Enzymes; Predicted secreted proteins; Predicted intracellular proteins; ENZYME proteins:Hydrolases	Vesicles (Approved); Additional: Nucleoplasm	Aspartic acid; Guanidine; Adenosine 3',5'-diphosphate; 3'-Phosphate-Adenosine-5'-Diphosphate; Formic acid; Cytidine 3'-monophosphate; Adenosine-2'-5'-Diphosphate; 2'-Monophosphoadenosine-5'-Diphosphate; 2'-deoxycytidine-2'-deoxyadenosine-3',5'-monophosphate; 3'-Uridinemonophosphate; Arabinouridine 3'-phosphate; Cysteine-S-acetamide; 2'-fluoro-2'-deoxyuridine 3'-monophosphate; Adenylate-3'-phospha…			0.0	0.0	0.0	0.0	0.0	0.0	0.0	0.0	0.0	0.0	0.0	0.0	0.0	0.0	0.0	0.0	0.0	0.0	0.0	0.0
LOC339562	339562	Gene_ID	H. sapiens	339562	H. sapiens	IGKV1OR2-118	immunoglobulin kappa variable 1/OR2-118 (pseudogene)								0.0	0.0	0.0	0.0	0.0	0.0	0.0	0.0	0.0	0.0	0.0	0.0	0.0	0.0	0.0	0.0	0.0	0.0	0.0	0.0
CTHRC1	115908	symbol	H. sapiens	115908	H. sapiens	CTHRC1	collagen triple helix repeat containing 1	GO:0043932 ossification involved in bone remodeling;GO:0033690 positive regulation of osteoblast proliferation;GO:0090177 establishment of planar polarity involved in neural tube closure		Disease related genes; Predicted secreted proteins; Predicted intracellular proteins	Nucleoplasm (Approved)		(M77)PID WNT SIGNALING PATHWAY; (M23)PID WNT NONCANONICAL PATHWAY; (M3008)NABA ECM GLYCOPROTEINS	(M5930)HALLMARK EPITHELIAL MESENCHYMAL TRANSITION	0.0	0.0	0.0	0.0	0.0	0.0	0.0	0.0	0.0	0.0	0.0	0.0	0.0	1.0	0.0	0.0	0.0	0.0	0.0	0.0
F13A1	2162	symbol	H. sapiens	2162	H. sapiens	F13A1	coagulation factor XIII A chain	GO:0072378 blood coagulation, fibrin clot formation;GO:0018149 peptide cross-linking;GO:0002576 platelet degranulation		Disease related genes; ENZYME proteins:Transferases; Predicted intracellular proteins; Enzymes; Predicted secreted proteins; Cancer-related genes:Candidate cancer biomarkers; FDA approved drug targets:Biotech drugs; Candidate cardiovascular disease genes		N-Acetyl-Serine; Thrombin; Prothrombin; Human thrombin; Anti-inhibitor coagulant complex	(M118)PID INTEGRIN A9B1 PATHWAY; (M18)PID INTEGRIN1 PATHWAY; (M3468)NABA ECM REGULATORS	(M5953)HALLMARK KRAS SIGNALING UP	1.0	1.0	0.0	0.0	1.0	1.0	0.0	0.0	0.0	0.0	0.0	0.0	0.0	0.0	0.0	0.0	0.0	0.0	0.0	0.0
LOC391427						None	None	None	None	None	None	None	None	None	nan	nan	nan	nan	nan	nan	nan	nan	nan	nan	nan	nan	nan	nan	nan	nan	nan	nan	nan	nan
ACTA2	59	symbol	H. sapiens	59	H. sapiens	ACTA2	actin alpha 2, smooth muscle	GO:0090131 mesenchyme migration;GO:0072144 glomerular mesangial cell development;GO:0072008 glomerular mesangial cell differentiation		Disease related genes; Predicted intracellular proteins	Actin filaments (Supported)	Phenethyl Isothiocyanate	(M186)PID PDGFRB PATHWAY	(M5930)HALLMARK EPITHELIAL MESENCHYMAL TRANSITION	0.0	0.0	0.0	0.0	0.0	0.0	0.0	0.0	0.0	0.0	1.0	0.0	0.0	0.0	0.0	0.0	0.0	0.0	0.0	0.0
CCL19	6363	symbol	H. sapiens	6363	H. sapiens	CCL19	C-C motif chemokine ligand 19	GO:2000549 positive regulation of dendritic cell dendrite assembly;GO:0002408 myeloid dendritic cell chemotaxis;GO:0097026 dendritic cell dendrite assembly		Predicted secreted proteins; Cancer-related genes:Candidate cancer biomarkers			(M5883)NABA SECRETED FACTORS; (M5885)NABA MATRISOME ASSOCIATED; (M5889)NABA MATRISOME	(M5950)HALLMARK ALLOGRAFT REJECTION	1.0	1.0	1.0	0.0	0.0	0.0	0.0	1.0	0.0	0.0	1.0	1.0	0.0	0.0	1.0	0.0	0.0	0.0	1.0	0.0
SCGB3A2	117156	symbol	H. sapiens	117156	H. sapiens	SCGB3A2	secretoglobin family 3A member 2	GO:0006898 receptor-mediated endocytosis;GO:0006897 endocytosis;GO:0098657 import into cell		Predicted secreted proteins; Predicted intracellular proteins					0.0	0.0	0.0	1.0	0.0	0.0	0.0	0.0	0.0	0.0	0.0	0.0	0.0	0.0	0.0	0.0	0.0	0.0	0.0	0.0
ID1	3397	symbol	H. sapiens	3397	H. sapiens	ID1	inhibitor of DNA binding 1, HLH protein	GO:0036164 cell-abiotic substrate adhesion;GO:0010621 negative regulation of transcription by transcription factor localization;GO:0045602 negative regulation of endothelial cell differentiation		Predicted intracellular proteins; Transcription factors:Basic domains; Cancer-related genes:Candidate cancer biomarkers	Nucleoplasm (Enhanced)		(M182)PID IL3 PATHWAY; (M185)PID ALK1 PATHWAY; (M288)PID HES HEY PATHWAY	(M5896)HALLMARK TGF BETA SIGNALING; (M5942)HALLMARK UV RESPONSE DN	0.0	0.0	0.0	0.0	0.0	0.0	0.0	0.0	0.0	0.0	1.0	0.0	0.0	0.0	0.0	1.0	0.0	0.0	0.0	1.0
EMILIN1	11117	symbol	H. sapiens	11117	H. sapiens	EMILIN1	elastin microfibril interfacer 1	GO:1904027 negative regulation of collagen fibril organization;GO:1901203 positive regulation of extracellular matrix assembly;GO:1904026 regulation of collagen fibril organization		Predicted secreted proteins; Predicted intracellular proteins			(M3008)NABA ECM GLYCOPROTEINS; (M5884)NABA CORE MATRISOME; (M5889)NABA MATRISOME		0.0	0.0	1.0	0.0	0.0	0.0	0.0	0.0	0.0	0.0	1.0	1.0	0.0	1.0	1.0	1.0	0.0	0.0	0.0	1.0
FSTL3	10272	symbol	H. sapiens	10272	H. sapiens	FSTL3	follistatin like 3	GO:0032926 negative regulation of activin receptor signaling pathway;GO:0030325 adrenal gland development;GO:0032925 regulation of activin receptor signaling pathway		Cancer-related genes; Disease related genes; Predicted secreted proteins; Predicted intracellular proteins	Nucleoplasm (Supported)		(M5883)NABA SECRETED FACTORS; (M5885)NABA MATRISOME ASSOCIATED; (M5889)NABA MATRISOME	(M5930)HALLMARK EPITHELIAL MESENCHYMAL TRANSITION	0.0	0.0	1.0	0.0	0.0	0.0	0.0	0.0	0.0	0.0	0.0	0.0	0.0	0.0	0.0	0.0	0.0	0.0	0.0	1.0
SERPINA3	12	symbol	H. sapiens	12	H. sapiens	SERPINA3	serpin family A member 3	GO:0030277 maintenance of gastrointestinal epithelium;GO:0010669 epithelial structure maintenance;GO:0006953 acute-phase response		Predicted intracellular proteins; Candidate cardiovascular disease genes; Predicted secreted proteins; Cancer-related genes:Candidate cancer biomarkers		Zinc; Zinc acetate; Zinc chloride; Zinc sulfate, unspecified form	(M3468)NABA ECM REGULATORS; (M5885)NABA MATRISOME ASSOCIATED; (M5889)NABA MATRISOME	(M5907)HALLMARK ESTROGEN RESPONSE LATE; (M5953)HALLMARK KRAS SIGNALING UP	1.0	0.0	0.0	0.0	1.0	0.0	0.0	0.0	0.0	0.0	0.0	0.0	0.0	0.0	0.0	0.0	0.0	0.0	0.0	0.0
COL6A1	1291	symbol	H. sapiens	1291	H. sapiens	COL6A1	collagen type VI alpha 1 chain	GO:0035987 endodermal cell differentiation;GO:0001706 endoderm formation;GO:0071230 cellular response to amino acid stimulus		Disease related genes; Predicted secreted proteins; Cancer-related genes:Candidate cancer biomarkers	Cytosol (Approved)		(M5887)NABA BASEMENT MEMBRANES; (M3005)NABA COLLAGENS; (M198)PID SYNDECAN 1 PATHWAY	(M5947)HALLMARK IL2 STAT5 SIGNALING	0.0	0.0	0.0	0.0	0.0	0.0	0.0	0.0	0.0	0.0	0.0	0.0	0.0	1.0	0.0	1.0	0.0	0.0	0.0	0.0
MFAP4	4239	symbol	H. sapiens	4239	H. sapiens	MFAP4	microfibril associated protein 4	GO:0071493 cellular response to UV-B;GO:0048251 elastic fiber assembly;GO:0001867 complement activation, lectin pathway		Predicted secreted proteins	Endoplasmic reticulum (Approved)		(M3008)NABA ECM GLYCOPROTEINS; (M5884)NABA CORE MATRISOME; (M5889)NABA MATRISOME		0.0	0.0	0.0	0.0	0.0	0.0	0.0	0.0	0.0	0.0	0.0	0.0	0.0	1.0	0.0	0.0	1.0	0.0	0.0	0.0
S100A9	6280	symbol	H. sapiens	6280	H. sapiens	S100A9	S100 calcium binding protein A9	GO:0035606 peptidyl-cysteine S-trans-nitrosylation;GO:0070488 neutrophil aggregation;GO:0045113 regulation of integrin biosynthetic process		Predicted intracellular proteins; Predicted secreted proteins; Cancer-related genes:Candidate cancer biomarkers	Cell Junctions;Cytosol;Nucleoplasm (Supported)	Calcium; Zinc; Zinc acetate; Zinc chloride; Zinc sulfate, unspecified form	(M264)PID TOLL ENDOGENOUS PATHWAY; (M14532)ST PHOSPHOINOSITIDE 3 KINASE PATHWAY; (M5883)NABA SECRETED FACTORS	(M5907)HALLMARK ESTROGEN RESPONSE LATE; (M5921)HALLMARK COMPLEMENT	1.0	0.0	1.0	0.0	0.0	0.0	1.0	1.0	1.0	0.0	0.0	1.0	1.0	0.0	0.0	0.0	1.0	0.0	0.0	0.0
MIF	4282	symbol	H. sapiens	4282	H. sapiens	MIF	macrophage migration inhibitory factor	GO:0010760 negative regulation of macrophage chemotaxis;GO:1905522 negative regulation of macrophage migration;GO:0010739 positive regulation of protein kinase A signaling		Enzymes; ENZYME proteins:Isomerase; Predicted secreted proteins; Cancer-related genes:Candidate cancer biomarkers; Predicted intracellular proteins	Cytosol (Supported); Additional: Nucleoplasm	3,4-Dihydroxycinnamic Acid; 7-Hydroxy-2-Oxo-Chromene-3-Carboxylic Acid Ethyl Ester; 4-Hydroxyphenylpyruvic acid; 3-(4-HYDROXYPHENYL)-4,5-DIHYDRO-5-ISOXAZOLE-ACETIC ACID METHYL ESTER; 4-HYDROXYBENZALDEHYDE O-(CYCLOHEXYLCARBONYL)OXIME; 3-FLUORO-4-HYDROXYBENZALDEHYDE O-(CYCLOHEXYLCARBONYL)OXIME; 4-HYDROXYBENZALDEHYDE O-(3,3-DIMETHYLBUTANOYL)OXIME; 6-HYDROXY-1,3-BENZOTHIAZOLE-2-SULFONAMIDE		(M5935)HALLMARK FATTY ACID METABOLISM; (M5891)HALLMARK HYPOXIA; (M5937)HALLMARK GLYCOLYSIS	1.0	1.0	1.0	0.0	1.0	0.0	0.0	0.0	0.0	0.0	0.0	1.0	1.0	0.0	1.0	0.0	0.0	0.0	1.0	0.0
SULT1C1	6819	gene_synonym	H. sapiens	6819	H. sapiens	SULT1C2	sulfotransferase family 1C member 2	GO:0051923 sulfation;GO:0034035 purine ribonucleoside bisphosphate metabolic process;GO:0050427 3'-phosphoadenosine 5'-phosphosulfate metabolic process		Predicted intracellular proteins					0.0	0.0	0.0	0.0	0.0	0.0	0.0	0.0	0.0	0.0	0.0	0.0	0.0	0.0	0.0	0.0	0.0	1.0	0.0	0.0
VWF	7450	symbol	H. sapiens	7450	H. sapiens	VWF	von Willebrand factor	GO:0007597 blood coagulation, intrinsic pathway;GO:0072378 blood coagulation, fibrin clot formation;GO:0002576 platelet degranulation		Disease related genes; Predicted secreted proteins; Cancer-related genes:Candidate cancer biomarkers; FDA approved drug targets:Biotech drugs; Candidate cardiovascular disease genes		Antihemophilic factor, human recombinant; Egaptivon pegol; Caplacizumab; Simoctocog alfa; Antihemophilic Factor (Recombinant), PEGylated; Susoctocog alfa; Efmoroctocog alfa; Lonoctocog alfa; Moroctocog alfa	(M3008)NABA ECM GLYCOPROTEINS; (M5884)NABA CORE MATRISOME; (M5889)NABA MATRISOME	(M5946)HALLMARK COAGULATION; (M5915)HALLMARK APICAL JUNCTION	1.0	0.0	0.0	0.0	1.0	1.0	0.0	0.0	0.0	0.0	0.0	0.0	0.0	1.0	0.0	0.0	0.0	0.0	0.0	0.0
ECGF1	1890	gene_synonym	H. sapiens	1890	H. sapiens	TYMP	thymidine phosphorylase	GO:0046074 dTMP catabolic process;GO:0046073 dTMP metabolic process;GO:1905333 regulation of gastric motility		Disease related genes; ENZYME proteins:Transferases; Enzymes; FDA approved drug targets:Small molecule drugs; Cancer-related genes:Candidate cancer biomarkers; Predicted intracellular proteins	Golgi apparatus;Nuclear bodies (Approved); Additional: Cytosol	Tipiracil			0.0	0.0	0.0	0.0	0.0	0.0	0.0	0.0	0.0	0.0	1.0	1.0	0.0	0.0	0.0	0.0	0.0	1.0	0.0	0.0
MMP12	4321	symbol	H. sapiens	4321	H. sapiens	MMP12	matrix metallopeptidase 12	GO:1904905 negative regulation of endothelial cell-matrix adhesion via fibronectin;GO:0060309 elastin catabolic process;GO:0060435 bronchiole development		Peptidases:Metallopeptidases; ENZYME proteins:Hydrolases; Enzymes; FDA approved drug targets:Small molecule drugs; Predicted secreted proteins; Cancer-related genes:Candidate cancer biomarkers		Acetohydroxamic acid; Marimastat; CP-271485; PF-00356231; Batimastat; 2-[2-(1,3-Dioxo-1,3-Dihydro-2h-Isoindol-2-Yl)Ethyl]-4-(4'-Ethoxy-1,1'-Biphenyl-4-Yl)-4-Oxobutanoic Acid; AE-941; (1S,5S,7R)-N~7~-(BIPHENYL-4-YLMETHYL)-N~3~-HYDROXY-6,8-DIOXA-3-AZABICYCLO[3.2.1]OCTANE-3,7-DICARBOXAMIDE; N-(biphenyl-4-ylsulfonyl)-D-leucine; CGS-27023; N-(dibenzo[b,d]thiophen-3-ylsulfonyl)-L-valine; N-oxo-2-[(4-ph…	(M174)PID UPA UPAR PATHWAY; (M3468)NABA ECM REGULATORS; (M5885)NABA MATRISOME ASSOCIATED	(M5921)HALLMARK COMPLEMENT	0.0	0.0	1.0	0.0	0.0	1.0	0.0	0.0	0.0	0.0	0.0	0.0	0.0	1.0	0.0	0.0	1.0	0.0	1.0	0.0
HSD17B6	8630	symbol	H. sapiens	8630	H. sapiens	HSD17B6	hydroxysteroid 17-beta dehydrogenase 6	GO:0006710 androgen catabolic process;GO:0006702 androgen biosynthetic process;GO:0042447 hormone catabolic process		Enzymes; ENZYME proteins:Oxidoreductases; Predicted intracellular proteins	Nucleoplasm;Vesicles (Approved)			(M5948)HALLMARK BILE ACID METABOLISM	0.0	0.0	0.0	0.0	0.0	0.0	0.0	0.0	0.0	0.0	0.0	0.0	0.0	0.0	0.0	0.0	0.0	0.0	0.0	0.0
PLN	5350	symbol	H. sapiens	5350	H. sapiens	PLN	phospholamban	GO:0086092 regulation of the force of heart contraction by cardiac conduction;GO:1902081 negative regulation of calcium ion import into sarcoplasmic reticulum;GO:1901876 regulation of calcium ion binding		Disease related genes; Transporters:Transporter channels and pores; Potential drug targets			(M2701)ST MYOCYTE AD PATHWAY		0.0	0.0	0.0	0.0	0.0	0.0	0.0	0.0	0.0	0.0	0.0	0.0	0.0	0.0	0.0	0.0	0.0	0.0	0.0	0.0
PODN	127435	symbol	H. sapiens	127435	H. sapiens	PODN	podocan	GO:0030336 negative regulation of cell migration;GO:2000146 negative regulation of cell motility;GO:0051271 negative regulation of cellular component movement		Predicted secreted proteins; Predicted intracellular proteins			(M5882)NABA PROTEOGLYCANS; (M5884)NABA CORE MATRISOME; (M5889)NABA MATRISOME		0.0	0.0	0.0	0.0	0.0	0.0	0.0	0.0	0.0	0.0	0.0	0.0	0.0	1.0	0.0	0.0	0.0	0.0	0.0	0.0
BCAT1	586	symbol	H. sapiens	586	H. sapiens	BCAT1	branched chain amino acid transaminase 1	GO:0009098 leucine biosynthetic process;GO:0009099 valine biosynthetic process;GO:0009082 branched-chain amino acid biosynthetic process		ENZYME proteins:Transferases; Enzymes; Predicted intracellular proteins		Pyridoxal phosphate; Glutamic acid; Leucine; Valine; Isoleucine; N'-(5-CHLOROBENZOFURAN-2-CARBONYL)-2-(TRIFLUOROMETHYL)BENZENESULFONOHYDRAZIDE	(M66)PID MYC ACTIV PATHWAY	(M5924)HALLMARK MTORC1 SIGNALING; (M5934)HALLMARK XENOBIOTIC METABOLISM; (M5950)HALLMARK ALLOGRAFT REJECTION	0.0	0.0	0.0	0.0	0.0	0.0	0.0	0.0	0.0	0.0	0.0	0.0	0.0	0.0	0.0	0.0	0.0	1.0	0.0	0.0
CRABP2	1382	symbol	H. sapiens	1382	H. sapiens	CRABP2	cellular retinoic acid binding protein 2	GO:0048672 positive regulation of collateral sprouting;GO:0048670 regulation of collateral sprouting;GO:0048668 collateral sprouting		Predicted intracellular proteins	Cytosol (Supported); Additional: Nucleoplasm			(M5949)HALLMARK PEROXISOME	0.0	0.0	0.0	0.0	0.0	0.0	0.0	0.0	0.0	0.0	0.0	0.0	0.0	0.0	0.0	0.0	0.0	0.0	0.0	0.0
PDLIM3	27295	symbol	H. sapiens	27295	H. sapiens	PDLIM3	PDZ and LIM domain 3	GO:0007507 heart development;GO:0061061 muscle structure development;GO:0030036 actin cytoskeleton organization		Predicted intracellular proteins	Cytosol (Supported)			(M5941)HALLMARK UV RESPONSE UP; (M5906)HALLMARK ESTROGEN RESPONSE EARLY; (M5907)HALLMARK ESTROGEN RESPONSE LATE	0.0	0.0	0.0	0.0	0.0	0.0	0.0	0.0	0.0	0.0	0.0	0.0	0.0	0.0	0.0	0.0	0.0	0.0	0.0	0.0
COL5A1	1289	symbol	H. sapiens	1289	H. sapiens	COL5A1	collagen type V alpha 1 chain	GO:1903225 negative regulation of endodermal cell differentiation;GO:1903224 regulation of endodermal cell differentiation;GO:0045112 integrin biosynthetic process		Disease related genes; Cancer-related genes:Mutated cancer genes; Predicted secreted proteins; Predicted intracellular proteins	Vesicles (Approved)		(M3005)NABA COLLAGENS; (M198)PID SYNDECAN 1 PATHWAY; (M236)PID DELTA NP63 PATHWAY	(M5891)HALLMARK HYPOXIA; (M5930)HALLMARK EPITHELIAL MESENCHYMAL TRANSITION; (M5937)HALLMARK GLYCOLYSIS	0.0	0.0	0.0	0.0	0.0	1.0	0.0	0.0	0.0	0.0	1.0	0.0	0.0	1.0	0.0	1.0	0.0	0.0	0.0	0.0
HSPB8	26353	symbol	H. sapiens	26353	H. sapiens	HSPB8	heat shock protein family B (small) member 8	GO:1905335 regulation of aggrephagy;GO:1905337 positive regulation of aggrephagy;GO:0035973 aggrephagy		Disease related genes; Predicted intracellular proteins	Cytosol (Supported); Additional: Nuclear bodies;Nucleoplasm			(M5905)HALLMARK ADIPOGENESIS; (M5906)HALLMARK ESTROGEN RESPONSE EARLY; (M5907)HALLMARK ESTROGEN RESPONSE LATE	0.0	0.0	0.0	0.0	0.0	0.0	0.0	0.0	1.0	0.0	0.0	0.0	0.0	0.0	0.0	0.0	0.0	0.0	0.0	0.0
MMP19	4327	symbol	H. sapiens	4327	H. sapiens	MMP19	matrix metallopeptidase 19	GO:0001542 ovulation from ovarian follicle;GO:0001554 luteolysis;GO:0030728 ovulation		Peptidases:Metallopeptidases; Disease related genes; Enzymes; FDA approved drug targets:Small molecule drugs; Predicted secreted proteins	Endoplasmic reticulum;Vesicles (Approved)	Marimastat	(M3468)NABA ECM REGULATORS; (M5885)NABA MATRISOME ASSOCIATED; (M5889)NABA MATRISOME		0.0	0.0	0.0	0.0	0.0	0.0	0.0	0.0	0.0	0.0	1.0	0.0	0.0	1.0	0.0	0.0	0.0	0.0	0.0	0.0
LOC652543						None	None	None	None	None	None	None	None	None	nan	nan	nan	nan	nan	nan	nan	nan	nan	nan	nan	nan	nan	nan	nan	nan	nan	nan	nan	nan
HMCN1	83872	symbol	H. sapiens	83872	H. sapiens	HMCN1	hemicentin 1	GO:0007157 heterophilic cell-cell adhesion via plasma membrane cell adhesion molecules;GO:0007156 homophilic cell adhesion via plasma membrane adhesion molecules;GO:0007601 visual perception		Disease related genes; Predicted secreted proteins; Predicted intracellular proteins	Cytosol;Golgi apparatus (Approved)		(M5887)NABA BASEMENT MEMBRANES; (M3008)NABA ECM GLYCOPROTEINS; (M5884)NABA CORE MATRISOME		0.0	0.0	0.0	0.0	0.0	0.0	0.0	0.0	0.0	0.0	0.0	0.0	0.0	1.0	0.0	0.0	0.0	0.0	0.0	0.0
APOE	348	symbol	H. sapiens	348	H. sapiens	APOE	apolipoprotein E	GO:0071831 intermediate-density lipoprotein particle clearance;GO:1903000 regulation of lipid transport across blood brain barrier;GO:1903002 positive regulation of lipid transport across blood brain barrier		Disease related genes; Candidate cardiovascular disease genes; Predicted secreted proteins; Cancer-related genes:Candidate cancer biomarkers	Vesicles (Approved)	Zinc; Copper; Zinc acetate; Zinc chloride; Zinc sulfate, unspecified form		(M5905)HALLMARK ADIPOGENESIS; (M5934)HALLMARK XENOBIOTIC METABOLISM	0.0	0.0	1.0	1.0	0.0	1.0	1.0	0.0	1.0	0.0	1.0	0.0	0.0	1.0	1.0	1.0	1.0	0.0	0.0	0.0
MRC2	9902	symbol	H. sapiens	9902	H. sapiens	MRC2	mannose receptor C type 2	GO:0030574 collagen catabolic process;GO:0032963 collagen metabolic process;GO:0001649 osteoblast differentiation		CD markers; Predicted intracellular proteins					0.0	0.0	0.0	0.0	0.0	0.0	0.0	0.0	0.0	1.0	0.0	0.0	0.0	0.0	0.0	0.0	0.0	0.0	0.0	0.0
ASPN	54829	symbol	H. sapiens	54829	H. sapiens	ASPN	asporin	GO:0070171 negative regulation of tooth mineralization;GO:0042483 negative regulation of odontogenesis;GO:0070170 regulation of tooth mineralization		Disease related genes; Predicted secreted proteins	Nucleoplasm (Uncertain); Additional: Cytosol		(M5882)NABA PROTEOGLYCANS; (M5884)NABA CORE MATRISOME; (M5889)NABA MATRISOME		0.0	0.0	0.0	0.0	0.0	0.0	0.0	0.0	0.0	0.0	0.0	0.0	0.0	1.0	0.0	0.0	0.0	0.0	0.0	1.0
PCOLCE	5118	symbol	H. sapiens	5118	H. sapiens	PCOLCE	procollagen C-endopeptidase enhancer	GO:0010952 positive regulation of peptidase activity;GO:0045862 positive regulation of proteolysis;GO:0052547 regulation of peptidase activity		Predicted secreted proteins	Golgi apparatus;Vesicles (Approved)		(M3008)NABA ECM GLYCOPROTEINS; (M5884)NABA CORE MATRISOME; (M5889)NABA MATRISOME	(M5930)HALLMARK EPITHELIAL MESENCHYMAL TRANSITION	0.0	0.0	0.0	0.0	0.0	0.0	1.0	1.0	0.0	0.0	0.0	0.0	0.0	1.0	0.0	0.0	0.0	0.0	0.0	0.0
DLC1	10395	symbol	H. sapiens	10395	H. sapiens	DLC1	DLC1 Rho GTPase activating protein	GO:1900119 positive regulation of execution phase of apoptosis;GO:0051895 negative regulation of focal adhesion assembly;GO:0035024 negative regulation of Rho protein signal transduction		Predicted intracellular proteins; Cancer-related genes:Candidate cancer biomarkers	Golgi apparatus;Nucleoplasm;Vesicles (Approved)		(M68)PID RHOA REG PATHWAY	(M5942)HALLMARK UV RESPONSE DN; (M5906)HALLMARK ESTROGEN RESPONSE EARLY	0.0	0.0	1.0	0.0	0.0	0.0	1.0	1.0	0.0	0.0	0.0	0.0	0.0	0.0	0.0	0.0	0.0	0.0	0.0	0.0
IGLJ3	28831	symbol	H. sapiens	28831	H. sapiens	IGLJ3	immunoglobulin lambda joining 3								0.0	0.0	0.0	0.0	0.0	0.0	0.0	0.0	0.0	0.0	0.0	0.0	0.0	0.0	0.0	0.0	0.0	0.0	0.0	0.0
FLNA	2316	symbol	H. sapiens	2316	H. sapiens	FLNA	filamin A	GO:1905000 regulation of membrane repolarization during atrial cardiac muscle cell action potential;GO:0021943 formation of radial glial scaffolds;GO:0097368 establishment of Sertoli cell barrier		Predicted intracellular proteins; Disease related genes; Transporters:Accessory Factors Involved in Transport; Potential drug targets	Actin filaments;Cytosol;Plasma membrane (Enhanced)	Artenimol	(M23)PID WNT NONCANONICAL PATHWAY; (M16801)SIG REGULATION OF THE ACTIN CYTOSKELETON BY RHO GTPASES; (M34)PID TCR PATHWAY	(M5893)HALLMARK MITOTIC SPINDLE; (M5930)HALLMARK EPITHELIAL MESENCHYMAL TRANSITION; (M5950)HALLMARK ALLOGRAFT REJECTION	1.0	1.0	1.0	0.0	1.0	1.0	0.0	0.0	0.0	0.0	1.0	0.0	0.0	0.0	0.0	0.0	0.0	0.0	0.0	0.0
COL12A1	1303	symbol	H. sapiens	1303	H. sapiens	COL12A1	collagen type XII alpha 1 chain	GO:0035987 endodermal cell differentiation;GO:0001706 endoderm formation;GO:0030199 collagen fibril organization		Disease related genes; Predicted secreted proteins; Predicted intracellular proteins	Vesicles (Approved); Additional: Cytosol		(M3005)NABA COLLAGENS; (M198)PID SYNDECAN 1 PATHWAY; (M160)PID AVB3 INTEGRIN PATHWAY	(M5930)HALLMARK EPITHELIAL MESENCHYMAL TRANSITION	0.0	0.0	0.0	0.0	0.0	0.0	0.0	0.0	0.0	0.0	0.0	0.0	0.0	1.0	0.0	0.0	0.0	0.0	0.0	0.0
PACAP	116	gene_synonym	H. sapiens	116	H. sapiens	ADCYAP1	adenylate cyclase activating polypeptide 1	GO:0002878 negative regulation of acute inflammatory response to non-antigenic stimulus;GO:0090274 positive regulation of somatostatin secretion;GO:0002525 acute inflammatory response to non-antigenic stimulus		Predicted secreted proteins		2,6-Diamino-Hexanoic Acid Amide	(M599)ST PAC1 RECEPTOR PATHWAY; (M7871)ST GRANULE CELL SURVIVAL PATHWAY; (M2579)ST DIFFERENTIATION PATHWAY IN PC12 CELLS	(M5951)HALLMARK SPERMATOGENESIS	0.0	0.0	0.0	0.0	0.0	0.0	0.0	1.0	0.0	0.0	0.0	0.0	0.0	0.0	1.0	1.0	0.0	1.0	1.0	0.0
TMEM176A	55365	symbol	H. sapiens	55365	H. sapiens	TMEM176A	transmembrane protein 176A	GO:2001199 negative regulation of dendritic cell differentiation;GO:2001198 regulation of dendritic cell differentiation;GO:0097028 dendritic cell differentiation			Mitochondria (Approved)			(M5953)HALLMARK KRAS SIGNALING UP	0.0	0.0	0.0	0.0	0.0	0.0	0.0	0.0	0.0	0.0	0.0	0.0	0.0	0.0	0.0	0.0	0.0	0.0	0.0	0.0
VCAM1	7412	symbol	H. sapiens	7412	H. sapiens	VCAM1	vascular cell adhesion molecule 1	GO:0060945 cardiac neuron differentiation;GO:0140039 cell-cell adhesion in response to extracellular stimulus;GO:0022614 membrane to membrane docking		CD markers; Cancer-related genes:Candidate cancer biomarkers	Cell Junctions (Supported)	Ethanol; Carvedilol; Succinobucol; Clove oil	(M212)PID INTEGRIN5 PATHWAY; (M267)PID ANTHRAX PATHWAY; (M118)PID INTEGRIN A9B1 PATHWAY	(M5913)HALLMARK INTERFERON GAMMA RESPONSE; (M5915)HALLMARK APICAL JUNCTION; (M5930)HALLMARK EPITHELIAL MESENCHYMAL TRANSITION	0.0	1.0	1.0	0.0	0.0	0.0	0.0	0.0	0.0	1.0	0.0	1.0	0.0	1.0	0.0	0.0	0.0	0.0	0.0	1.0
COL14A1	7373	symbol	H. sapiens	7373	H. sapiens	COL14A1	collagen type XIV alpha 1 chain	GO:0030199 collagen fibril organization;GO:0030198 extracellular matrix organization;GO:0043062 extracellular structure organization		Predicted secreted proteins; Predicted intracellular proteins	Vesicles (Approved)		(M3005)NABA COLLAGENS; (M198)PID SYNDECAN 1 PATHWAY; (M160)PID AVB3 INTEGRIN PATHWAY		0.0	0.0	0.0	0.0	0.0	0.0	0.0	0.0	0.0	0.0	0.0	0.0	0.0	1.0	0.0	0.0	0.0	0.0	0.0	0.0
FN1	2335	symbol	H. sapiens	2335	H. sapiens	FN1	fibronectin 1	GO:1904235 regulation of substrate-dependent cell migration, cell attachment to substrate;GO:1904237 positive regulation of substrate-dependent cell migration, cell attachment to substrate;GO:0006931 substrate-dependent cell migration, cell attachment to substrate		Cancer-related genes:Mutational cancer driver genes; Disease related genes; Predicted intracellular proteins; Predicted secreted proteins; Cancer-related genes:Candidate cancer biomarkers; FDA approved drug targets:Biotech drugs; Candidate cardiovascular disease genes		Zinc; Lanoteplase; Ocriplasmin; Zinc acetate; Zinc chloride; Zinc sulfate, unspecified form	(M212)PID INTEGRIN5 PATHWAY; (M118)PID INTEGRIN A9B1 PATHWAY; (M274)PID LYMPH ANGIOGENESIS PATHWAY	(M5946)HALLMARK COAGULATION; (M5921)HALLMARK COMPLEMENT; (M5930)HALLMARK EPITHELIAL MESENCHYMAL TRANSITION	1.0	1.0	1.0	0.0	1.0	1.0	1.0	1.0	0.0	0.0	1.0	1.0	0.0	1.0	1.0	1.0	0.0	0.0	1.0	0.0
TAGLN	6876	symbol	H. sapiens	6876	H. sapiens	TAGLN	transgelin	GO:0007517 muscle organ development;GO:0061061 muscle structure development;GO:0030855 epithelial cell differentiation		Predicted intracellular proteins; Cancer-related genes:Candidate cancer biomarkers	Microtubules;Mitochondria (Approved); Additional: Cytosol	Artenimol	(M186)PID PDGFRB PATHWAY	(M5909)HALLMARK MYOGENESIS; (M5930)HALLMARK EPITHELIAL MESENCHYMAL TRANSITION	0.0	0.0	0.0	0.0	0.0	0.0	0.0	0.0	0.0	0.0	0.0	0.0	0.0	0.0	0.0	0.0	0.0	0.0	0.0	0.0
ANKRD22	118932	symbol	H. sapiens	118932	H. sapiens	ANKRD22	ankyrin repeat domain 22			Predicted intracellular proteins	Nucleoplasm (Approved)				0.0	0.0	0.0	0.0	0.0	0.0	0.0	0.0	0.0	0.0	0.0	0.0	0.0	0.0	0.0	0.0	0.0	0.0	0.0	0.0
AYTL2	79888	gene_synonym	H. sapiens	79888	H. sapiens	LPCAT1	lysophosphatidylcholine acyltransferase 1	GO:2001246 negative regulation of phosphatidylcholine biosynthetic process;GO:2001245 regulation of phosphatidylcholine biosynthetic process;GO:0071072 negative regulation of phospholipid biosynthetic process		ENZYME proteins:Transferases; Enzymes	Endoplasmic reticulum (Supported); Additional: Lipid droplets				1.0	0.0	0.0	0.0	0.0	0.0	0.0	0.0	1.0	0.0	0.0	0.0	0.0	0.0	0.0	0.0	0.0	1.0	0.0	0.0
AQP1	358	symbol	H. sapiens	358	H. sapiens	AQP1	aquaporin 1 (Colton blood group)	GO:0085018 maintenance of symbiont-containing vacuole by host;GO:0035378 carbon dioxide transmembrane transport;GO:0046878 positive regulation of saliva secretion		Blood group antigen proteins; Transporters:Transporter channels and pores	Plasma membrane (Supported)	Acetazolamide; B-nonylglucoside; Mersalyl			0.0	0.0	0.0	0.0	0.0	1.0	1.0	0.0	0.0	0.0	1.0	0.0	0.0	0.0	0.0	0.0	0.0	0.0	0.0	0.0
TIMP3	7078	symbol	H. sapiens	7078	H. sapiens	TIMP3	TIMP metallopeptidase inhibitor 3	GO:1903984 positive regulation of TRAIL-activated apoptotic signaling pathway;GO:1903121 regulation of TRAIL-activated apoptotic signaling pathway;GO:0051045 negative regulation of membrane protein ectodomain proteolysis		Disease related genes; Predicted secreted proteins; Cancer-related genes:Candidate cancer biomarkers		Pimagedine	(M3468)NABA ECM REGULATORS; (M5885)NABA MATRISOME ASSOCIATED; (M5889)NABA MATRISOME	(M5946)HALLMARK COAGULATION; (M5902)HALLMARK APOPTOSIS; (M5930)HALLMARK EPITHELIAL MESENCHYMAL TRANSITION	1.0	0.0	0.0	0.0	1.0	0.0	1.0	0.0	0.0	0.0	0.0	0.0	1.0	0.0	1.0	0.0	0.0	0.0	0.0	0.0
NES	10763	symbol	H. sapiens	10763	H. sapiens	NES	nestin	GO:0030842 regulation of intermediate filament depolymerization;GO:0030844 positive regulation of intermediate filament depolymerization;GO:0045106 intermediate filament depolymerization		Predicted intracellular proteins	Intermediate filaments (Enhanced)				0.0	0.0	0.0	0.0	0.0	0.0	0.0	0.0	0.0	0.0	0.0	0.0	0.0	0.0	0.0	0.0	0.0	0.0	0.0	0.0
C1QA	712	symbol	H. sapiens	712	H. sapiens	C1QA	complement C1q A chain	GO:0150064 vertebrate eye-specific patterning;GO:0150062 complement-mediated synapse pruning;GO:0098883 synapse pruning		Disease related genes; Predicted secreted proteins		Cetuximab; Etanercept; Palivizumab; Daclizumab; Bevacizumab	(M5880)NABA ECM AFFILIATED; (M5885)NABA MATRISOME ASSOCIATED; (M5889)NABA MATRISOME	(M5946)HALLMARK COAGULATION; (M5921)HALLMARK COMPLEMENT	1.0	0.0	0.0	0.0	0.0	0.0	1.0	0.0	0.0	0.0	0.0	0.0	0.0	0.0	0.0	0.0	1.0	0.0	0.0	0.0
TIMP1	7076	symbol	H. sapiens	7076	H. sapiens	TIMP1	TIMP metallopeptidase inhibitor 1	GO:0002248 connective tissue replacement involved in inflammatory response wound healing;GO:0002246 wound healing involved in inflammatory response;GO:1901164 negative regulation of trophoblast cell migration		Predicted intracellular proteins; Candidate cardiovascular disease genes; Predicted secreted proteins; Cancer-related genes:Candidate cancer biomarkers	Golgi apparatus (Approved)		(M183)PID IL6 7 PATHWAY; (M167)PID AP1 PATHWAY; (M3468)NABA ECM REGULATORS	(M5944)HALLMARK ANGIOGENESIS; (M5946)HALLMARK COAGULATION; (M5902)HALLMARK APOPTOSIS	1.0	1.0	0.0	0.0	1.0	1.0	0.0	0.0	0.0	0.0	1.0	0.0	0.0	1.0	0.0	0.0	0.0	0.0	0.0	0.0
DMBT1	1755	symbol	H. sapiens	1755	H. sapiens	DMBT1	deleted in malignant brain tumors 1	GO:0042494 detection of bacterial lipoprotein;GO:0043152 induction of bacterial agglutination;GO:0032493 response to bacterial lipoprotein		Disease related genes; Predicted secreted proteins	Centriolar satellite (Approved)		(M3008)NABA ECM GLYCOPROTEINS; (M5884)NABA CORE MATRISOME; (M5889)NABA MATRISOME		0.0	0.0	0.0	0.0	0.0	0.0	0.0	0.0	0.0	0.0	0.0	0.0	0.0	1.0	0.0	0.0	0.0	0.0	0.0	0.0
LOC651334						None	None	None	None	None	None	None	None	None	nan	nan	nan	nan	nan	nan	nan	nan	nan	nan	nan	nan	nan	nan	nan	nan	nan	nan	nan	nan
LGALS1	3956	symbol	H. sapiens	3956	H. sapiens	LGALS1	galectin 1	GO:0034117 erythrocyte aggregation;GO:0034118 regulation of erythrocyte aggregation;GO:0034120 positive regulation of erythrocyte aggregation		Predicted secreted proteins; Predicted intracellular proteins	Cytosol (Approved); Additional: Nucleoplasm	Mercaptoethanol; Thiodigalactoside; 1,4-Dithiothreitol; Artenimol	(M269)PID RAS PATHWAY; (M254)PID MYC REPRESS PATHWAY; (M5880)NABA ECM AFFILIATED	(M5935)HALLMARK FATTY ACID METABOLISM; (M5930)HALLMARK EPITHELIAL MESENCHYMAL TRANSITION	1.0	0.0	1.0	0.0	0.0	1.0	0.0	0.0	0.0	0.0	0.0	0.0	0.0	0.0	0.0	0.0	0.0	0.0	0.0	0.0
GJA1	2697	symbol	H. sapiens	2697	H. sapiens	GJA1	gap junction protein alpha 1	GO:0010232 vascular transport;GO:0010645 regulation of cell communication by chemical coupling;GO:0010652 positive regulation of cell communication by chemical coupling		Disease related genes; Cancer-related genes:Candidate cancer biomarkers	Cell Junctions;Vesicles (Supported); Additional: Nucleoplasm	Carvedilol	(M266)PID NCADHERIN PATHWAY; (M65)PID FRA PATHWAY; (M167)PID AP1 PATHWAY	(M5942)HALLMARK UV RESPONSE DN; (M5906)HALLMARK ESTROGEN RESPONSE EARLY; (M5930)HALLMARK EPITHELIAL MESENCHYMAL TRANSITION	0.0	0.0	0.0	1.0	0.0	1.0	0.0	0.0	1.0	0.0	1.0	0.0	0.0	0.0	0.0	0.0	1.0	0.0	0.0	0.0
TMEM119	338773	symbol	H. sapiens	338773	H. sapiens	TMEM119	transmembrane protein 119	GO:1903012 positive regulation of bone development;GO:0033690 positive regulation of osteoblast proliferation;GO:0045779 negative regulation of bone resorption		Predicted intracellular proteins					0.0	0.0	0.0	0.0	0.0	0.0	0.0	0.0	0.0	0.0	0.0	0.0	0.0	0.0	0.0	0.0	0.0	0.0	0.0	0.0
CCL2	6347	symbol	H. sapiens	6347	H. sapiens	CCL2	C-C motif chemokine ligand 2	GO:0035684 helper T cell extravasation;GO:2000502 negative regulation of natural killer cell chemotaxis;GO:1901624 negative regulation of lymphocyte chemotaxis		Predicted secreted proteins; Candidate cardiovascular disease genes; FDA approved drug targets:Small molecule drugs; Cancer-related genes:Candidate cancer biomarkers	Golgi apparatus (Approved); Additional: Vesicles	Mimosine; Danazol; Chondroitin sulfate	(M22)PID GMCSF PATHWAY; (M65)PID FRA PATHWAY; (M196)PID IL23 PATHWAY	(M5922)HALLMARK UNFOLDED PROTEIN RESPONSE; (M5890)HALLMARK TNFA SIGNALING VIA NFKB; (M5913)HALLMARK INTERFERON GAMMA RESPONSE	0.0	1.0	1.0	0.0	0.0	0.0	1.0	1.0	0.0	0.0	1.0	1.0	0.0	0.0	1.0	0.0	0.0	0.0	0.0	1.0
NRP1	8829	symbol	H. sapiens	8829	H. sapiens	NRP1	neuropilin 1	GO:0060301 positive regulation of cytokine activity;GO:0038190 VEGF-activated neuropilin signaling pathway;GO:1902336 positive regulation of retinal ganglion cell axon guidance		Predicted intracellular proteins; CD markers; Predicted secreted proteins; Cancer-related genes:Candidate cancer biomarkers		Palifermin; Pegaptanib	(M137)PID VEGF VEGFR PATHWAY; (M226)PID VEGFR1 PATHWAY	(M5919)HALLMARK HEDGEHOG SIGNALING; (M5944)HALLMARK ANGIOGENESIS; (M5942)HALLMARK UV RESPONSE DN	0.0	0.0	1.0	0.0	0.0	1.0	0.0	1.0	0.0	0.0	1.0	1.0	0.0	0.0	1.0	1.0	0.0	0.0	0.0	1.0
RAPGEF5	9771	symbol	H. sapiens	9771	H. sapiens	RAPGEF5	Rap guanine nucleotide exchange factor 5	GO:0007264 small GTPase mediated signal transduction;GO:0007399 nervous system development;GO:0050790 regulation of catalytic activity		RAS pathway related proteins; Predicted intracellular proteins	Nucleoplasm (Supported); Additional: Nuclear bodies			(M5893)HALLMARK MITOTIC SPINDLE	0.0	0.0	0.0	0.0	0.0	0.0	0.0	0.0	0.0	0.0	0.0	0.0	0.0	0.0	0.0	0.0	0.0	1.0	0.0	0.0
CTSK	1513	symbol	H. sapiens	1513	H. sapiens	CTSK	cathepsin K	GO:0006590 thyroid hormone generation;GO:0042403 thyroid hormone metabolic process;GO:0045616 regulation of keratinocyte differentiation		ENZYME proteins:Hydrolases; Disease related genes; Enzymes; Peptidases:Cysteine-type peptidases; Potential drug targets; Predicted intracellular proteins	Vesicles (Supported)	[1-(4-Fluorobenzyl)Cyclobutyl]Methyl (1s)-1-[Oxo(1h-Pyrazol-5-Ylamino)Acetyl]Pentylcarbamate; Cyanamide; 3-amino-5-phenylpentane; N2-[(Benzyloxy)carbonyl]-N-[(3R)-1-{N-[(benzyloxy)carbonyl]-L-leucyl}-4-oxo-3-pyrrolidinyl]-L-leucinamide; N2-[(benzyloxy)carbonyl]-n1-[(3S)-1-cyanopyrrolidin-3-yl]-l-leucinamide; N-[(2S)-4-Methyl-1-oxo-1-{[(4S)-3-oxo-1-(2-pyridinylsulfonyl)-4-azepanyl]amino}-2-pentany…	(M3468)NABA ECM REGULATORS; (M5885)NABA MATRISOME ASSOCIATED; (M5889)NABA MATRISOME	(M5946)HALLMARK COAGULATION	0.0	0.0	0.0	0.0	0.0	0.0	0.0	0.0	1.0	1.0	0.0	0.0	0.0	1.0	0.0	0.0	1.0	0.0	0.0	0.0
LY96	23643	symbol	H. sapiens	23643	H. sapiens	LY96	lymphocyte antigen 96	GO:0032497 detection of lipopolysaccharide;GO:0034128 negative regulation of MyD88-independent toll-like receptor signaling pathway;GO:0031666 positive regulation of lipopolysaccharide-mediated signaling pathway		Predicted secreted proteins	Vesicles (Approved)	Morphine; (R)-3-hydroxytetradecanoic acid; Lauric acid; Myristic acid	(M264)PID TOLL ENDOGENOUS PATHWAY	(M5953)HALLMARK KRAS SIGNALING UP	0.0	0.0	0.0	0.0	0.0	0.0	0.0	0.0	0.0	1.0	0.0	0.0	1.0	0.0	0.0	0.0	1.0	0.0	1.0	0.0
ZBED3	84327	symbol	H. sapiens	84327	H. sapiens	ZBED3	zinc finger BED-type containing 3	GO:0051643 endoplasmic reticulum localization;GO:0040019 positive regulation of embryonic development;GO:0051646 mitochondrion localization		Transcription factors:Zinc-coordinating DNA-binding domains; Predicted intracellular proteins	Plasma membrane (Approved); Additional: Nucleoplasm				0.0	0.0	0.0	0.0	0.0	0.0	0.0	0.0	0.0	0.0	0.0	0.0	0.0	0.0	0.0	0.0	0.0	0.0	0.0	0.0
OLFML3	56944	symbol	H. sapiens	56944	H. sapiens	OLFML3	olfactomedin like 3	GO:0007275 multicellular organism development;GO:0048856 anatomical structure development;GO:0032502 developmental process		Predicted secreted proteins; Predicted intracellular proteins	Vesicles (Supported)			(M5906)HALLMARK ESTROGEN RESPONSE EARLY	0.0	0.0	0.0	0.0	0.0	0.0	0.0	0.0	0.0	0.0	0.0	0.0	0.0	0.0	0.0	0.0	0.0	0.0	0.0	0.0
EDG3	1903	gene_synonym	H. sapiens	1903	H. sapiens	S1PR3	sphingosine-1-phosphate receptor 3	GO:1901551 negative regulation of endothelial cell development;GO:1903141 negative regulation of establishment of endothelial barrier;GO:0045602 negative regulation of endothelial cell differentiation		G-protein coupled receptors:GPCRs excl olfactory receptors; G-protein coupled receptors:Lysolipids receptors		Fingolimod	(M155)PID S1P META PATHWAY; (M55)PID S1P S1P3 PATHWAY		0.0	0.0	0.0	0.0	0.0	0.0	0.0	0.0	0.0	0.0	0.0	0.0	0.0	0.0	0.0	0.0	0.0	0.0	1.0	0.0
SOCS2	8835	symbol	H. sapiens	8835	H. sapiens	SOCS2	suppressor of cytokine signaling 2	GO:0040015 negative regulation of multicellular organism growth;GO:0060749 mammary gland alveolus development;GO:0061377 mammary gland lobule development		Predicted intracellular proteins	Endoplasmic reticulum (Approved)		(M122)PID IL2 1PATHWAY	(M5947)HALLMARK IL2 STAT5 SIGNALING	0.0	1.0	0.0	0.0	0.0	1.0	0.0	0.0	0.0	0.0	0.0	0.0	0.0	0.0	0.0	1.0	0.0	0.0	0.0	0.0
C1R	715	symbol	H. sapiens	715	H. sapiens	C1R	complement C1r	GO:0031638 zymogen activation;GO:0030449 regulation of complement activation;GO:2000257 regulation of protein activation cascade		ENZYME proteins:Hydrolases; Disease related genes; Enzymes; Peptidases:Serine-type peptidases; Predicted secreted proteins; FDA approved drug targets:Biotech drugs; Predicted intracellular proteins	Cytosol;Nucleoplasm (Uncertain)	Palivizumab; Daclizumab; Zinc; Human C1-esterase inhibitor; Conestat alfa; Zinc acetate; Zinc chloride; Zinc sulfate, unspecified form		(M5946)HALLMARK COAGULATION; (M5913)HALLMARK INTERFERON GAMMA RESPONSE; (M5921)HALLMARK COMPLEMENT	0.0	0.0	0.0	0.0	0.0	0.0	0.0	0.0	0.0	0.0	0.0	0.0	0.0	0.0	0.0	0.0	1.0	0.0	0.0	0.0
LOC643676						None	None	None	None	None	None	None	None	None	nan	nan	nan	nan	nan	nan	nan	nan	nan	nan	nan	nan	nan	nan	nan	nan	nan	nan	nan	nan
ADH1B	125	symbol	H. sapiens	125	H. sapiens	ADH1B	alcohol dehydrogenase 1B (class I), beta polypeptide	GO:0006069 ethanol oxidation;GO:0006067 ethanol metabolic process;GO:0042573 retinoic acid metabolic process		Enzymes; ENZYME proteins:Oxidoreductases; FDA approved drug targets:Small molecule drugs; Predicted intracellular proteins	Cytosol;Plasma membrane (Approved)	NADH; Fomepizole; N-Benzylformamide; 4-Iodopyrazole; Nicotinamide adenine dinucleotide phosphate; Cyclohexanol; N-Heptylformamide; Glycerin			0.0	0.0	0.0	0.0	0.0	0.0	0.0	0.0	0.0	0.0	0.0	0.0	0.0	0.0	0.0	0.0	0.0	1.0	0.0	0.0
SDF4	51150	symbol	H. sapiens	51150	H. sapiens	SDF4	stromal cell derived factor 4	GO:0070625 zymogen granule exocytosis;GO:0009650 UV protection;GO:0021549 cerebellum development		Transporters:Accessory Factors Involved in Transport; Predicted intracellular proteins	Golgi apparatus (Supported)				1.0	0.0	0.0	0.0	0.0	0.0	0.0	0.0	0.0	0.0	0.0	0.0	0.0	0.0	0.0	0.0	0.0	0.0	0.0	0.0
FAM126A	84668	symbol	H. sapiens	84668	H. sapiens	FAM126A	family with sequence similarity 126 member A	GO:0046854 phosphatidylinositol phosphorylation;GO:0046834 lipid phosphorylation;GO:0042552 myelination		Disease related genes; Predicted intracellular proteins	Cytosol;Plasma membrane (Supported)				0.0	0.0	0.0	0.0	0.0	0.0	0.0	0.0	0.0	0.0	0.0	0.0	0.0	0.0	0.0	0.0	0.0	0.0	0.0	0.0
AKAP12	9590	symbol	H. sapiens	9590	H. sapiens	AKAP12	A-kinase anchoring protein 12	GO:0061870 positive regulation of hepatic stellate cell migration;GO:1900143 positive regulation of oligodendrocyte apoptotic process;GO:0034352 positive regulation of glial cell apoptotic process		Predicted intracellular proteins; Cancer-related genes:Candidate cancer biomarkers	Cytosol;Plasma membrane (Enhanced)			(M5908)HALLMARK ANDROGEN RESPONSE; (M5891)HALLMARK HYPOXIA; (M5953)HALLMARK KRAS SIGNALING UP	0.0	0.0	0.0	0.0	0.0	0.0	1.0	0.0	0.0	0.0	1.0	0.0	0.0	0.0	1.0	0.0	0.0	0.0	0.0	0.0
COPE	11316	symbol	H. sapiens	11316	H. sapiens	COPE	COPI coat complex subunit epsilon	GO:0006891 intra-Golgi vesicle-mediated transport;GO:0006890 retrograde vesicle-mediated transport, Golgi to ER;GO:0006888 ER to Golgi vesicle-mediated transport		Predicted intracellular proteins	Golgi apparatus (Enhanced)			(M5910)HALLMARK PROTEIN SECRETION	0.0	0.0	0.0	1.0	0.0	0.0	0.0	0.0	0.0	0.0	0.0	0.0	0.0	0.0	0.0	0.0	0.0	0.0	0.0	0.0
RPS2	6187	symbol	H. sapiens	6187	H. sapiens	RPS2	ribosomal protein S2	GO:0051443 positive regulation of ubiquitin-protein transferase activity;GO:0051438 regulation of ubiquitin-protein transferase activity;GO:0006614 SRP-dependent cotranslational protein targeting to membrane		Ribosomal proteins; Cancer-related genes:Mutated cancer genes; Predicted intracellular proteins	Cytosol;Endoplasmic reticulum (Approved)	Copper		(M5926)HALLMARK MYC TARGETS V1	0.0	0.0	0.0	0.0	0.0	0.0	0.0	0.0	0.0	0.0	0.0	0.0	0.0	0.0	1.0	0.0	0.0	0.0	0.0	0.0
LOC91561	91561	Gene_ID	H. sapiens	91561	H. sapiens	RPS2P40	ribosomal protein S2 pseudogene 40								0.0	0.0	0.0	0.0	0.0	0.0	0.0	0.0	0.0	0.0	0.0	0.0	0.0	0.0	0.0	0.0	0.0	0.0	0.0	0.0
IGF1	3479	symbol	H. sapiens	3479	H. sapiens	IGF1	insulin like growth factor 1	GO:1904073 regulation of trophectodermal cell proliferation;GO:1904075 positive regulation of trophectodermal cell proliferation;GO:0009441 glycolate metabolic process		Disease related genes; Predicted secreted proteins; RAS pathway related proteins		N,N-Bis(3-(D-gluconamido)propyl)deoxycholamide; N-Dodecyl-N,N-Dimethyl-3-Ammonio-1-Propanesulfonate	(M295)SIG PIP3 SIGNALING IN CARDIAC MYOCTES; (M5883)NABA SECRETED FACTORS; (M5885)NABA MATRISOME ASSOCIATED	(M5909)HALLMARK MYOGENESIS; (M5934)HALLMARK XENOBIOTIC METABOLISM	1.0	0.0	1.0	0.0	1.0	1.0	0.0	0.0	1.0	0.0	1.0	0.0	1.0	0.0	1.0	1.0	0.0	1.0	1.0	0.0
FBN1	2200	symbol	H. sapiens	2200	H. sapiens	FBN1	fibrillin 1	GO:0035582 sequestering of BMP in extracellular matrix;GO:0035583 sequestering of TGFbeta in extracellular matrix;GO:0048050 post-embryonic eye morphogenesis		Disease related genes; Predicted secreted proteins	Cytosol (Approved)		(M212)PID INTEGRIN5 PATHWAY; (M53)PID INTEGRIN3 PATHWAY; (M18)PID INTEGRIN1 PATHWAY	(M5946)HALLMARK COAGULATION; (M5915)HALLMARK APICAL JUNCTION; (M5930)HALLMARK EPITHELIAL MESENCHYMAL TRANSITION	0.0	0.0	0.0	0.0	0.0	0.0	0.0	0.0	0.0	0.0	0.0	0.0	0.0	1.0	0.0	0.0	0.0	0.0	0.0	1.0
FRZB	2487	symbol	H. sapiens	2487	H. sapiens	FRZB	frizzled related protein	GO:0070367 negative regulation of hepatocyte differentiation;GO:0070366 regulation of hepatocyte differentiation;GO:0060029 convergent extension involved in organogenesis		Disease related genes; Predicted secreted proteins			(M5493)WNT SIGNALING; (M5883)NABA SECRETED FACTORS; (M5885)NABA MATRISOME ASSOCIATED		0.0	0.0	0.0	0.0	0.0	0.0	1.0	0.0	0.0	0.0	0.0	0.0	0.0	0.0	0.0	0.0	0.0	0.0	0.0	0.0
SIPA1	6494	symbol	H. sapiens	6494	H. sapiens	SIPA1	signal-induced proliferation-associated 1	GO:0042631 cellular response to water deprivation;GO:0071462 cellular response to water stimulus;GO:0009414 response to water deprivation		Predicted intracellular proteins	Nucleoli (Approved); Additional: Golgi apparatus;Nucleoplasm;Plasma membrane		(M186)PID PDGFRB PATHWAY		0.0	0.0	1.0	0.0	0.0	0.0	0.0	1.0	0.0	1.0	0.0	0.0	0.0	0.0	0.0	0.0	0.0	0.0	0.0	0.0
EMCN	51705	symbol	H. sapiens	51705	H. sapiens	EMCN	endomucin	GO:0061484 hematopoietic stem cell homeostasis;GO:0048872 homeostasis of number of cells;GO:0042592 homeostatic process		Predicted intracellular proteins			(M5880)NABA ECM AFFILIATED; (M5885)NABA MATRISOME ASSOCIATED; (M5889)NABA MATRISOME		0.0	0.0	0.0	0.0	0.0	0.0	0.0	0.0	0.0	0.0	0.0	0.0	0.0	0.0	0.0	0.0	0.0	0.0	0.0	0.0
BCKDK	10295	symbol	H. sapiens	10295	H. sapiens	BCKDK	branched chain keto acid dehydrogenase kinase	GO:0009083 branched-chain amino acid catabolic process;GO:0009081 branched-chain amino acid metabolic process;GO:0010906 regulation of glucose metabolic process	Atypical: PDK/BCKDK protein kinase family	Disease related genes; ENZYME proteins:Transferases; Enzymes; Kinases:Atypical kinases; Potential drug targets; Predicted intracellular proteins	Mitochondria (Supported)	Adenosine 5'-[gamma-thio]triphosphate			0.0	0.0	0.0	0.0	0.0	0.0	0.0	0.0	0.0	0.0	0.0	0.0	0.0	0.0	0.0	0.0	0.0	0.0	0.0	0.0
HNT	6239	gene_synonym	H. sapiens	6239	H. sapiens	RREB1	ras responsive element binding protein 1	GO:1903691 positive regulation of wound healing, spreading of epidermal cells;GO:2000394 positive regulation of lamellipodium morphogenesis;GO:0033601 positive regulation of mammary gland epithelial cell proliferation		Transcription factors:Zinc-coordinating DNA-binding domains; Predicted intracellular proteins	Nuclear speckles (Supported); Additional: Nucleoli fibrillar center			(M5905)HALLMARK ADIPOGENESIS	0.0	0.0	1.0	0.0	0.0	1.0	0.0	0.0	0.0	0.0	1.0	0.0	0.0	0.0	0.0	0.0	0.0	0.0	0.0	0.0
TETRAN	10227	gene_synonym	H. sapiens	10227	H. sapiens	MFSD10	major facilitator superfamily domain containing 10	GO:0015904 tetracycline transport;GO:0042891 antibiotic transport;GO:0043252 sodium-independent organic anion transport			Nuclear membrane (Approved); Additional: Nucleoplasm				0.0	0.0	0.0	0.0	0.0	0.0	0.0	0.0	0.0	0.0	0.0	0.0	0.0	0.0	0.0	0.0	0.0	0.0	0.0	0.0
RGS16	6004	symbol	H. sapiens	6004	H. sapiens	RGS16	regulator of G protein signaling 16	GO:0008277 regulation of G protein-coupled receptor signaling pathway;GO:0007601 visual perception;GO:0050953 sensory perception of light stimulus		Predicted intracellular proteins	Cytosol (Approved)			(M5947)HALLMARK IL2 STAT5 SIGNALING; (M5932)HALLMARK INFLAMMATORY RESPONSE; (M5939)HALLMARK P53 PATHWAY	0.0	0.0	0.0	0.0	0.0	0.0	0.0	1.0	0.0	0.0	0.0	0.0	0.0	0.0	0.0	0.0	0.0	0.0	0.0	0.0
FAM38A	9780	gene_synonym	H. sapiens	9780	H. sapiens	PIEZO1	piezo type mechanosensitive ion channel component 1	GO:0033634 positive regulation of cell-cell adhesion mediated by integrin;GO:0033632 regulation of cell-cell adhesion mediated by integrin;GO:0033625 positive regulation of integrin activation		Predicted intracellular proteins; Disease related genes; Transporters:Transporter channels and pores; Potential drug targets					0.0	0.0	1.0	0.0	0.0	0.0	0.0	0.0	0.0	0.0	0.0	0.0	0.0	0.0	0.0	0.0	0.0	0.0	0.0	0.0
CYBA	1535	symbol	H. sapiens	1535	H. sapiens	CYBA	cytochrome b-245 alpha chain	GO:0014895 smooth muscle hypertrophy;GO:0014805 smooth muscle adaptation;GO:0034137 positive regulation of toll-like receptor 2 signaling pathway		Predicted intracellular proteins; Disease related genes; Transporters:Transport Electron Carriers; Potential drug targets			(M278)PID RAC1 PATHWAY		1.0	0.0	0.0	0.0	0.0	0.0	0.0	0.0	0.0	1.0	0.0	0.0	0.0	0.0	0.0	1.0	1.0	1.0	1.0	0.0
RGS5	8490	symbol	H. sapiens	8490	H. sapiens	RGS5	regulator of G protein signaling 5	GO:0008277 regulation of G protein-coupled receptor signaling pathway;GO:0043547 positive regulation of GTPase activity;GO:0043087 regulation of GTPase activity		Predicted intracellular proteins					0.0	0.0	0.0	0.0	0.0	0.0	0.0	1.0	0.0	0.0	0.0	0.0	0.0	0.0	0.0	0.0	0.0	0.0	0.0	0.0
FLJ21986						None	None	None	None	None	None	None	None	None	nan	nan	nan	nan	nan	nan	nan	nan	nan	nan	nan	nan	nan	nan	nan	nan	nan	nan	nan	nan
TMEM163	81615	symbol	H. sapiens	81615	H. sapiens	TMEM163	transmembrane protein 163	GO:0099180 zinc ion import into synaptic vesicle;GO:0071577 zinc ion transmembrane transport;GO:0006829 zinc ion transport		Transporters:Electrochemical Potential-driven transporters					0.0	0.0	0.0	0.0	0.0	0.0	0.0	0.0	0.0	0.0	0.0	0.0	0.0	0.0	0.0	0.0	0.0	0.0	0.0	0.0
H1FX	8971	gene_synonym	H. sapiens	8971	H. sapiens	H1-10	H1.10 linker histone	GO:0016584 nucleosome positioning;GO:0031936 negative regulation of chromatin silencing;GO:0031935 regulation of chromatin silencing		Predicted intracellular proteins	Nucleoli;Nucleoli rim;Nucleoplasm (Enhanced)				0.0	0.0	0.0	0.0	0.0	0.0	0.0	0.0	0.0	0.0	0.0	0.0	0.0	0.0	0.0	0.0	0.0	0.0	0.0	0.0
VASP	7408	symbol	H. sapiens	7408	H. sapiens	VASP	vasodilator stimulated phosphoprotein	GO:0051289 protein homotetramerization;GO:0001843 neural tube closure;GO:0060606 tube closure		Predicted intracellular proteins	Cell Junctions;Focal adhesion sites;Plasma membrane (Supported)		(M184)PID ECADHERIN KERATINOCYTE PATHWAY; (M210)PID IL8 CXCR2 PATHWAY; (M16801)SIG REGULATION OF THE ACTIN CYTOSKELETON BY RHO GTPASES	(M5915)HALLMARK APICAL JUNCTION	0.0	0.0	0.0	0.0	0.0	0.0	0.0	0.0	0.0	1.0	0.0	1.0	0.0	0.0	0.0	0.0	0.0	0.0	0.0	0.0
ABI3BP	25890	symbol	H. sapiens	25890	H. sapiens	ABI3BP	ABI family member 3 binding protein			Disease related genes; Predicted secreted proteins; Predicted intracellular proteins			(M3008)NABA ECM GLYCOPROTEINS; (M5884)NABA CORE MATRISOME; (M5889)NABA MATRISOME	(M5930)HALLMARK EPITHELIAL MESENCHYMAL TRANSITION	0.0	0.0	0.0	0.0	0.0	0.0	0.0	0.0	0.0	0.0	0.0	0.0	0.0	1.0	0.0	0.0	0.0	0.0	0.0	0.0
FAP	2191	symbol	H. sapiens	2191	H. sapiens	FAP	fibroblast activation protein alpha	GO:1902362 melanocyte apoptotic process;GO:0097325 melanocyte proliferation;GO:0010710 regulation of collagen catabolic process		ENZYME proteins:Hydrolases; Enzymes; Peptidases:Serine-type peptidases; Predicted secreted proteins; Cancer-related genes:Candidate cancer biomarkers; Predicted intracellular proteins		Sibrotuzumab		(M5930)HALLMARK EPITHELIAL MESENCHYMAL TRANSITION	0.0	0.0	0.0	0.0	0.0	1.0	1.0	0.0	0.0	0.0	1.0	0.0	0.0	1.0	0.0	0.0	0.0	0.0	0.0	0.0
PLD3	23646	symbol	H. sapiens	23646	H. sapiens	PLD3	phospholipase D family member 3	GO:1900015 regulation of cytokine production involved in inflammatory response;GO:0002534 cytokine production involved in inflammatory response;GO:0002532 production of molecular mediator involved in inflammatory response		ENZYME proteins:Hydrolases; Disease related genes; Enzymes; Potential drug targets; Predicted intracellular proteins	Cytosol;Endoplasmic reticulum (Approved); Additional: Nucleoplasm		(M15743)ST GA12 PATHWAY; (M7416)ST GAQ PATHWAY; (M12645)ST GA13 PATHWAY		0.0	0.0	0.0	0.0	0.0	0.0	0.0	0.0	0.0	0.0	0.0	0.0	0.0	0.0	0.0	0.0	0.0	0.0	1.0	0.0
SLC7A5	8140	symbol	H. sapiens	8140	H. sapiens	SLC7A5	solute carrier family 7 member 5	GO:0015823 phenylalanine transport;GO:1904556 L-tryptophan transmembrane transport;GO:0015827 tryptophan transport		Transporters:Electrochemical Potential-driven transporters	Cytosol;Plasma membrane (Supported); Additional: Vesicles			(M5922)HALLMARK UNFOLDED PROTEIN RESPONSE; (M5901)HALLMARK G2M CHECKPOINT; (M5906)HALLMARK ESTROGEN RESPONSE EARLY	0.0	0.0	0.0	0.0	1.0	0.0	0.0	0.0	0.0	0.0	0.0	1.0	0.0	0.0	0.0	0.0	0.0	0.0	1.0	0.0
LHFP	10186	gene_synonym	H. sapiens	10186	H. sapiens	LHFPL6	LHFPL tetraspan subfamily member 6			Disease related genes; Transporters:Transporter channels and pores; Potential drug targets	Nucleoli (Approved)				0.0	0.0	0.0	0.0	0.0	0.0	0.0	0.0	0.0	0.0	0.0	0.0	0.0	0.0	0.0	0.0	0.0	0.0	0.0	0.0
CHRDL1	91851	symbol	H. sapiens	91851	H. sapiens	CHRDL1	chordin like 1	GO:0030514 negative regulation of BMP signaling pathway;GO:0030510 regulation of BMP signaling pathway;GO:0090101 negative regulation of transmembrane receptor protein serine/threonine kinase signaling pathway		Disease related genes; Predicted secreted proteins			(M181)PID BMP PATHWAY; (M5883)NABA SECRETED FACTORS; (M5885)NABA MATRISOME ASSOCIATED		0.0	0.0	0.0	0.0	0.0	0.0	0.0	0.0	0.0	0.0	0.0	0.0	0.0	0.0	0.0	0.0	0.0	0.0	0.0	1.0
CLEC3B	7123	symbol	H. sapiens	7123	H. sapiens	CLEC3B	C-type lectin domain family 3 member B	GO:0010756 positive regulation of plasminogen activation;GO:0010755 regulation of plasminogen activation;GO:0031639 plasminogen activation		Predicted intracellular proteins; Predicted secreted proteins; Cancer-related genes:Candidate cancer biomarkers		Tenecteplase; Lanoteplase; Copper	(M5880)NABA ECM AFFILIATED; (M5885)NABA MATRISOME ASSOCIATED; (M5889)NABA MATRISOME		1.0	0.0	0.0	0.0	1.0	0.0	1.0	0.0	0.0	0.0	0.0	0.0	0.0	0.0	0.0	0.0	0.0	0.0	0.0	1.0
CYBRD1	79901	symbol	H. sapiens	79901	H. sapiens	CYBRD1	cytochrome b reductase 1	GO:0010039 response to iron ion;GO:0006879 cellular iron ion homeostasis;GO:0055072 iron ion homeostasis			Plasma membrane (Supported)				0.0	0.0	0.0	0.0	0.0	0.0	0.0	0.0	0.0	0.0	0.0	0.0	0.0	0.0	0.0	0.0	0.0	0.0	0.0	0.0
BOK	666	symbol	H. sapiens	666	H. sapiens	BOK	BCL2 family apoptosis regulator BOK	GO:1904700 granulosa cell apoptotic process;GO:1904708 regulation of granulosa cell apoptotic process;GO:1903899 positive regulation of PERK-mediated unfolded protein response							0.0	0.0	0.0	0.0	0.0	0.0	1.0	1.0	1.0	0.0	0.0	0.0	1.0	0.0	0.0	0.0	0.0	0.0	0.0	0.0
TGFBI	7045	symbol	H. sapiens	7045	H. sapiens	TGFBI	transforming growth factor beta induced	GO:0002062 chondrocyte differentiation;GO:0051216 cartilage development;GO:0007601 visual perception		Disease related genes; Predicted secreted proteins; Predicted intracellular proteins			(M169)PID INTEGRIN2 PATHWAY; (M53)PID INTEGRIN3 PATHWAY; (M18)PID INTEGRIN1 PATHWAY	(M5891)HALLMARK HYPOXIA; (M5915)HALLMARK APICAL JUNCTION; (M5930)HALLMARK EPITHELIAL MESENCHYMAL TRANSITION	0.0	0.0	1.0	0.0	0.0	0.0	0.0	0.0	0.0	0.0	1.0	0.0	0.0	1.0	0.0	0.0	0.0	0.0	0.0	0.0
FCGR2B	2213	symbol	H. sapiens	2213	H. sapiens	FCGR2B	Fc fragment of IgG receptor IIb	GO:0001811 negative regulation of type I hypersensitivity;GO:0001797 negative regulation of type IIa hypersensitivity;GO:0001814 negative regulation of antibody-dependent cellular cytotoxicity		Cancer-related genes; CD markers; Disease related genes; FDA approved drug targets:Biotech drugs		Etanercept; Human immunoglobulin G; Abciximab; Tositumomab; Alemtuzumab; Antithymocyte immunoglobulin (rabbit); Palivizumab; Daclizumab; Bevacizumab; Sarilumab	(M7)PID FCER1 PATHWAY; (M10)PID BCR 5PATHWAY	(M5950)HALLMARK ALLOGRAFT REJECTION	1.0	0.0	1.0	0.0	0.0	0.0	1.0	0.0	0.0	1.0	0.0	0.0	0.0	0.0	1.0	0.0	1.0	0.0	1.0	0.0
NR1H2	7376	symbol	H. sapiens	7376	H. sapiens	NR1H2	nuclear receptor subfamily 1 group H member 2	GO:0090340 positive regulation of secretion of lysosomal enzymes;GO:0090108 positive regulation of high-density lipoprotein particle assembly;GO:0090187 positive regulation of pancreatic juice secretion		Transcription factors:Zinc-coordinating DNA-binding domains; Cancer-related genes:Mutational cancer driver genes; Predicted intracellular proteins; Nuclear receptors	Nucleoplasm (Enhanced); Additional: Vesicles	GW-3965; Benzenesulfinic acid; TO-901317; 1,1,1,3,3,3-HEXAFLUORO-2-{4-[(2,2,2-TRIFLUOROETHYL)AMINO]PHENYL}PROPAN-2-OL; Diacerein; Rhein	(M162)PID RXR VDR PATHWAY		0.0	0.0	0.0	0.0	0.0	1.0	0.0	1.0	0.0	0.0	0.0	0.0	0.0	1.0	0.0	0.0	1.0	0.0	0.0	0.0
LOC441461	441461	Gene_ID	H. sapiens	441461	H. sapiens	STX17-AS1	STX17 antisense RNA 1								0.0	0.0	0.0	0.0	0.0	0.0	0.0	0.0	0.0	0.0	0.0	0.0	0.0	0.0	0.0	0.0	0.0	0.0	0.0	0.0
PHLDA2	7262	symbol	H. sapiens	7262	H. sapiens	PHLDA2	pleckstrin homology like domain family A member 2	GO:0060720 spongiotrophoblast cell proliferation;GO:0060721 regulation of spongiotrophoblast cell proliferation;GO:0060722 cell proliferation involved in embryonic placenta development		Predicted intracellular proteins	Nucleoli (Uncertain)			(M5890)HALLMARK TNFA SIGNALING VIA NFKB	0.0	0.0	0.0	0.0	0.0	0.0	1.0	0.0	0.0	0.0	0.0	0.0	0.0	0.0	0.0	0.0	0.0	0.0	0.0	0.0
COLEC12	81035	symbol	H. sapiens	81035	H. sapiens	COLEC12	collectin subfamily member 12	GO:0060355 positive regulation of cell adhesion molecule production;GO:0009756 carbohydrate mediated signaling;GO:0071360 cellular response to exogenous dsRNA			Golgi apparatus;Vesicles (Approved); Additional: Cell Junctions		(M5880)NABA ECM AFFILIATED; (M5885)NABA MATRISOME ASSOCIATED; (M5889)NABA MATRISOME		0.0	0.0	0.0	1.0	0.0	0.0	0.0	0.0	0.0	1.0	0.0	0.0	0.0	0.0	0.0	0.0	1.0	0.0	0.0	0.0
COL5A2	1290	symbol	H. sapiens	1290	H. sapiens	COL5A2	collagen type V alpha 2 chain	GO:1903225 negative regulation of endodermal cell differentiation;GO:1903224 regulation of endodermal cell differentiation;GO:2000542 negative regulation of gastrulation		Disease related genes; Predicted secreted proteins; Predicted intracellular proteins			(M3005)NABA COLLAGENS; (M198)PID SYNDECAN 1 PATHWAY; (M18)PID INTEGRIN1 PATHWAY	(M5944)HALLMARK ANGIOGENESIS; (M5942)HALLMARK UV RESPONSE DN; (M5930)HALLMARK EPITHELIAL MESENCHYMAL TRANSITION	0.0	0.0	0.0	0.0	0.0	0.0	0.0	0.0	0.0	0.0	0.0	0.0	0.0	1.0	0.0	1.0	0.0	0.0	0.0	0.0
SPARCL1	8404	symbol	H. sapiens	8404	H. sapiens	SPARCL1	SPARC like 1	GO:0099560 synaptic membrane adhesion;GO:0098742 cell-cell adhesion via plasma-membrane adhesion molecules;GO:0043687 post-translational protein modification		Predicted intracellular proteins; Predicted secreted proteins; Cancer-related genes:Candidate cancer biomarkers			(M3008)NABA ECM GLYCOPROTEINS; (M5884)NABA CORE MATRISOME; (M5889)NABA MATRISOME	(M5905)HALLMARK ADIPOGENESIS; (M5953)HALLMARK KRAS SIGNALING UP	0.0	0.0	0.0	0.0	0.0	0.0	0.0	0.0	0.0	0.0	0.0	0.0	0.0	1.0	0.0	0.0	0.0	0.0	0.0	0.0
IFITM2	10581	symbol	H. sapiens	10581	H. sapiens	IFITM2	interferon induced transmembrane protein 2	GO:0046597 negative regulation of viral entry into host cell;GO:0035455 response to interferon-alpha;GO:0035456 response to interferon-beta		Transporters:Accessory Factors Involved in Transport				(M5911)HALLMARK INTERFERON ALPHA RESPONSE; (M5913)HALLMARK INTERFERON GAMMA RESPONSE	0.0	1.0	0.0	0.0	0.0	0.0	0.0	0.0	0.0	0.0	0.0	0.0	0.0	0.0	0.0	0.0	0.0	0.0	0.0	0.0
THBS2	7058	symbol	H. sapiens	7058	H. sapiens	THBS2	thrombospondin 2	GO:0016525 negative regulation of angiogenesis;GO:2000181 negative regulation of blood vessel morphogenesis;GO:1901343 negative regulation of vasculature development		Disease related genes; Predicted secreted proteins; Cancer-related genes:Candidate cancer biomarkers	Plasma membrane (Approved); Additional: Cytosol;Nuclear speckles		(M277)PID INTEGRIN A4B1 PATHWAY; (M18)PID INTEGRIN1 PATHWAY; (M3008)NABA ECM GLYCOPROTEINS	(M5930)HALLMARK EPITHELIAL MESENCHYMAL TRANSITION	0.0	0.0	0.0	0.0	0.0	0.0	0.0	0.0	0.0	0.0	1.0	0.0	0.0	1.0	0.0	1.0	0.0	0.0	0.0	0.0
SMOC2	64094	symbol	H. sapiens	64094	H. sapiens	SMOC2	SPARC related modular calcium binding 2	GO:0035470 positive regulation of vascular wound healing;GO:1900748 positive regulation of vascular endothelial growth factor signaling pathway;GO:0045743 positive regulation of fibroblast growth factor receptor signaling pathway		Disease related genes; Predicted secreted proteins; Predicted intracellular proteins			(M3008)NABA ECM GLYCOPROTEINS; (M5884)NABA CORE MATRISOME; (M5889)NABA MATRISOME		0.0	0.0	0.0	0.0	0.0	1.0	0.0	0.0	0.0	0.0	1.0	1.0	0.0	1.0	0.0	1.0	0.0	0.0	0.0	1.0
HOXB2	3212	symbol	H. sapiens	3212	H. sapiens	HOXB2	homeobox B2	GO:0021570 rhombomere 4 development;GO:0021569 rhombomere 3 development;GO:0021546 rhombomere development		Transcription factors:Helix-turn-helix domains; Predicted intracellular proteins	Nucleoplasm (Supported)				0.0	0.0	0.0	0.0	0.0	0.0	0.0	0.0	0.0	0.0	0.0	0.0	0.0	0.0	0.0	0.0	0.0	0.0	0.0	0.0
GLT8D2	83468	symbol	H. sapiens	83468	H. sapiens	GLT8D2	glycosyltransferase 8 domain containing 2			Predicted intracellular proteins	Golgi apparatus;Vesicles (Approved)				0.0	0.0	0.0	0.0	0.0	0.0	0.0	0.0	0.0	0.0	0.0	0.0	0.0	0.0	0.0	0.0	0.0	0.0	0.0	0.0
HPGD	3248	symbol	H. sapiens	3248	H. sapiens	HPGD	15-hydroxyprostaglandin dehydrogenase	GO:1905828 regulation of prostaglandin catabolic process;GO:1905344 prostaglandin catabolic process;GO:0097070 ductus arteriosus closure		ENZYME proteins:Oxidoreductases; Disease related genes; Enzymes; Potential drug targets; Cancer-related genes:Candidate cancer biomarkers; Predicted intracellular proteins	Cytosol (Supported); Additional: Nucleoplasm	NADH		(M5908)HALLMARK ANDROGEN RESPONSE; (M5935)HALLMARK FATTY ACID METABOLISM	0.0	0.0	0.0	0.0	0.0	0.0	1.0	0.0	0.0	0.0	1.0	0.0	0.0	0.0	0.0	0.0	0.0	0.0	0.0	1.0
GREM1	26585	symbol	H. sapiens	26585	H. sapiens	GREM1	gremlin 1, DAN family BMP antagonist	GO:1900154 regulation of bone trabecula formation;GO:1900155 negative regulation of bone trabecula formation;GO:0090291 negative regulation of osteoclast proliferation		Disease related genes; Predicted secreted proteins			(M181)PID BMP PATHWAY; (M5880)NABA ECM AFFILIATED; (M5885)NABA MATRISOME ASSOCIATED	(M5930)HALLMARK EPITHELIAL MESENCHYMAL TRANSITION	0.0	0.0	1.0	0.0	0.0	0.0	0.0	0.0	0.0	0.0	1.0	1.0	0.0	1.0	1.0	1.0	0.0	0.0	0.0	1.0
PLAT	5327	symbol	H. sapiens	5327	H. sapiens	PLAT	plasminogen activator, tissue type	GO:0031639 plasminogen activation;GO:0042730 fibrinolysis;GO:0030195 negative regulation of blood coagulation		ENZYME proteins:Hydrolases; Disease related genes; Enzymes; FDA approved drug targets:Small molecule drugs; Peptidases:Serine-type peptidases; Predicted secreted proteins; Cancer-related genes:Candidate cancer biomarkers; FDA approved drug targets:Biotech drugs; Candidate cardiovascular disease genes	Actin filaments (Approved)	Aminocaproic acid; Iloprost; Human C1-esterase inhibitor; 5-(DIMETHYLAMINO)-2-NAPHTHALENESULFONIC ACID; Dexibuprofen; Conestat alfa	(M169)PID INTEGRIN2 PATHWAY; (M159)PID AMB2 NEUTROPHILS PATHWAY; (M3468)NABA ECM REGULATORS	(M5946)HALLMARK COAGULATION; (M5902)HALLMARK APOPTOSIS; (M5921)HALLMARK COMPLEMENT	0.0	0.0	0.0	0.0	1.0	1.0	0.0	0.0	0.0	0.0	0.0	0.0	0.0	0.0	0.0	1.0	0.0	0.0	0.0	0.0
LTBP3	4054	symbol	H. sapiens	4054	H. sapiens	LTBP3	latent transforming growth factor beta binding protein 3	GO:2000741 positive regulation of mesenchymal stem cell differentiation;GO:1902462 positive regulation of mesenchymal stem cell proliferation;GO:2000739 regulation of mesenchymal stem cell differentiation		Disease related genes; Predicted secreted proteins; Predicted intracellular proteins			(M3008)NABA ECM GLYCOPROTEINS; (M5884)NABA CORE MATRISOME; (M5889)NABA MATRISOME		0.0	0.0	0.0	0.0	0.0	0.0	0.0	0.0	0.0	0.0	0.0	0.0	0.0	1.0	0.0	0.0	0.0	0.0	0.0	1.0
CDH11	1009	symbol	H. sapiens	1009	H. sapiens	CDH11	cadherin 11	GO:0021957 corticospinal tract morphogenesis;GO:0021952 central nervous system projection neuron axonogenesis;GO:0021955 central nervous system neuron axonogenesis		Cancer-related genes; Disease related genes; Predicted intracellular proteins		Celecoxib		(M5915)HALLMARK APICAL JUNCTION; (M5930)HALLMARK EPITHELIAL MESENCHYMAL TRANSITION	0.0	0.0	0.0	0.0	0.0	0.0	0.0	0.0	0.0	0.0	0.0	0.0	0.0	0.0	0.0	0.0	0.0	0.0	0.0	0.0
ATP11A	23250	symbol	H. sapiens	23250	H. sapiens	ATP11A	ATPase phospholipid transporting 11A	GO:0045332 phospholipid translocation;GO:0034204 lipid translocation;GO:0097035 regulation of membrane lipid distribution		Transporters:Primary Active Transporters; Enzymes; Predicted intracellular proteins; ENZYME proteins:Hydrolases	Vesicles (Enhanced)				1.0	0.0	0.0	0.0	0.0	0.0	0.0	0.0	0.0	0.0	0.0	0.0	0.0	0.0	0.0	0.0	0.0	0.0	0.0	0.0
ACP5	54	symbol	H. sapiens	54	H. sapiens	ACP5	acid phosphatase 5, tartrate resistant	GO:0006771 riboflavin metabolic process;GO:0042726 flavin-containing compound metabolic process;GO:0045453 bone resorption		ENZYME proteins:Hydrolases; Disease related genes; Enzymes; Potential drug targets; Predicted intracellular proteins	Cytosol (Uncertain)			(M5945)HALLMARK HEME METABOLISM	0.0	0.0	0.0	0.0	0.0	0.0	0.0	0.0	0.0	0.0	0.0	0.0	0.0	0.0	0.0	0.0	0.0	0.0	0.0	0.0
LOXL2	4017	symbol	H. sapiens	4017	H. sapiens	LOXL2	lysyl oxidase like 2	GO:0018057 peptidyl-lysine oxidation;GO:1902455 negative regulation of stem cell population maintenance;GO:0018158 protein oxidation		Enzymes; ENZYME proteins:Oxidoreductases; Predicted secreted proteins; Predicted intracellular proteins	Nucleoplasm (Enhanced)		(M3468)NABA ECM REGULATORS; (M5885)NABA MATRISOME ASSOCIATED; (M5889)NABA MATRISOME	(M5930)HALLMARK EPITHELIAL MESENCHYMAL TRANSITION	0.0	0.0	0.0	0.0	0.0	0.0	0.0	0.0	0.0	0.0	1.0	0.0	0.0	1.0	0.0	0.0	0.0	0.0	0.0	0.0
COL1A1	1277	symbol	H. sapiens	1277	H. sapiens	COL1A1	collagen type I alpha 1 chain	GO:1902618 cellular response to fluoride;GO:0071306 cellular response to vitamin E;GO:1902617 response to fluoride		Disease related genes; Predicted secreted proteins; Cancer-related genes:Candidate cancer biomarkers; FDA approved drug targets:Biotech drugs; Predicted intracellular proteins	Endoplasmic reticulum;Vesicles (Approved)	Collagenase clostridium histolyticum; Halofuginone; Clove oil; Vonicog Alfa; Von Willebrand Factor Human	(M274)PID LYMPH ANGIOGENESIS PATHWAY; (M53)PID INTEGRIN3 PATHWAY; (M3005)NABA COLLAGENS	(M5942)HALLMARK UV RESPONSE DN; (M5909)HALLMARK MYOGENESIS; (M5930)HALLMARK EPITHELIAL MESENCHYMAL TRANSITION	0.0	0.0	1.0	1.0	1.0	1.0	0.0	0.0	0.0	1.0	1.0	1.0	0.0	1.0	0.0	1.0	0.0	0.0	0.0	1.0
HSPG2	3339	symbol	H. sapiens	3339	H. sapiens	HSPG2	heparan sulfate proteoglycan 2	GO:0006027 glycosaminoglycan catabolic process;GO:0006026 aminoglycan catabolic process;GO:0006024 glycosaminoglycan biosynthetic process		Disease related genes; Predicted secreted proteins; Predicted intracellular proteins	Cytosol;Nucleoplasm;Plasma membrane (Approved)	Palifermin	(M5882)NABA PROTEOGLYCANS; (M5887)NABA BASEMENT MEMBRANES; (M5884)NABA CORE MATRISOME		0.0	0.0	0.0	0.0	0.0	0.0	0.0	0.0	0.0	0.0	1.0	0.0	0.0	1.0	0.0	0.0	0.0	0.0	0.0	0.0
IFITM1	8519	symbol	H. sapiens	8519	H. sapiens	IFITM1	interferon induced transmembrane protein 1	GO:0046597 negative regulation of viral entry into host cell;GO:0035455 response to interferon-alpha;GO:0035456 response to interferon-beta		CD markers; Transporters:Accessory Factors Involved in Transport	Golgi apparatus (Uncertain); Additional: Cytosol			(M5911)HALLMARK INTERFERON ALPHA RESPONSE; (M5932)HALLMARK INFLAMMATORY RESPONSE	0.0	1.0	0.0	0.0	0.0	0.0	0.0	0.0	0.0	1.0	0.0	0.0	0.0	0.0	0.0	0.0	0.0	0.0	0.0	0.0
CLIC3	9022	symbol	H. sapiens	9022	H. sapiens	CLIC3	chloride intracellular channel 3	GO:0006749 glutathione metabolic process;GO:1902476 chloride transmembrane transport;GO:0006821 chloride transport		Transporters:Transporter channels and pores; Predicted intracellular proteins	Nuclear bodies (Supported)			(M5906)HALLMARK ESTROGEN RESPONSE EARLY; (M5907)HALLMARK ESTROGEN RESPONSE LATE	0.0	0.0	0.0	0.0	0.0	0.0	0.0	0.0	0.0	0.0	0.0	0.0	0.0	0.0	0.0	0.0	0.0	1.0	0.0	0.0
GPR116	221395	gene_synonym	H. sapiens	221395	H. sapiens	ADGRF5	adhesion G protein-coupled receptor F5	GO:0061626 pharyngeal arch artery morphogenesis;GO:0043129 surfactant homeostasis;GO:0071073 positive regulation of phospholipid biosynthetic process		G-protein coupled receptors:Family 2 (B) receptors; G-protein coupled receptors:GPCRs excl olfactory receptors					1.0	0.0	1.0	0.0	0.0	0.0	0.0	0.0	0.0	0.0	1.0	0.0	0.0	0.0	0.0	0.0	0.0	1.0	0.0	0.0
CD93	22918	symbol	H. sapiens	22918	H. sapiens	CD93	CD93 molecule	GO:0042116 macrophage activation;GO:0006909 phagocytosis;GO:0043312 neutrophil degranulation		CD markers	Plasma membrane;Vesicles (Approved)				1.0	0.0	0.0	0.0	0.0	0.0	0.0	0.0	0.0	0.0	0.0	0.0	0.0	0.0	0.0	0.0	0.0	0.0	0.0	0.0
CHI3L1	1116	symbol	H. sapiens	1116	H. sapiens	CHI3L1	chitinase 3 like 1	GO:0006030 chitin metabolic process;GO:0006032 chitin catabolic process;GO:1901072 glucosamine-containing compound catabolic process		Predicted intracellular proteins; Disease related genes; Predicted secreted proteins; Cancer-related genes:Candidate cancer biomarkers	Golgi apparatus (Approved); Additional: Vesicles				1.0	0.0	0.0	0.0	0.0	0.0	0.0	0.0	0.0	0.0	1.0	0.0	0.0	0.0	1.0	0.0	0.0	0.0	0.0	0.0
ENPP2	5168	symbol	H. sapiens	5168	H. sapiens	ENPP2	ectonucleotide pyrophosphatase/phosphodiesterase 2	GO:2000394 positive regulation of lamellipodium morphogenesis;GO:2000392 regulation of lamellipodium morphogenesis;GO:0034638 phosphatidylcholine catabolic process		Predicted intracellular proteins; Enzymes; Cancer-related genes:Candidate cancer biomarkers; ENZYME proteins:Hydrolases	Golgi apparatus;Nucleoplasm (Approved); Additional: Actin filaments			(M5905)HALLMARK ADIPOGENESIS	0.0	0.0	0.0	0.0	0.0	0.0	0.0	0.0	0.0	0.0	1.0	1.0	0.0	0.0	0.0	0.0	0.0	1.0	0.0	0.0
CD14	929	symbol	H. sapiens	929	H. sapiens	CD14	CD14 molecule	GO:0071725 response to triacyl bacterial lipopeptide;GO:0071727 cellular response to triacyl bacterial lipopeptide;GO:0038123 toll-like receptor TLR1:TLR2 signaling pathway		CD markers; Predicted secreted proteins; Cancer-related genes:Candidate cancer biomarkers	Vesicles (Approved)		(M264)PID TOLL ENDOGENOUS PATHWAY; (M277)PID INTEGRIN A4B1 PATHWAY; (M18)PID INTEGRIN1 PATHWAY	(M5897)HALLMARK IL6 JAK STAT3 SIGNALING; (M5902)HALLMARK APOPTOSIS; (M5932)HALLMARK INFLAMMATORY RESPONSE	1.0	0.0	0.0	0.0	0.0	0.0	0.0	0.0	0.0	1.0	0.0	0.0	1.0	0.0	0.0	0.0	1.0	0.0	1.0	0.0
ZFPM1	161882	symbol	H. sapiens	161882	H. sapiens	ZFPM1	zinc finger protein, FOG family member 1	GO:0060377 negative regulation of mast cell differentiation;GO:0003195 tricuspid valve formation;GO:0010724 regulation of definitive erythrocyte differentiation		Transcription factors:Zinc-coordinating DNA-binding domains; Predicted intracellular proteins	Nucleoplasm (Approved); Additional: Cytosol;Vesicles		(M101)PID HDAC CLASSI PATHWAY; (M195)PID CMYB PATHWAY		1.0	0.0	1.0	0.0	1.0	1.0	0.0	0.0	0.0	0.0	0.0	0.0	0.0	0.0	0.0	0.0	0.0	0.0	1.0	0.0
DSC2	1824	symbol	H. sapiens	1824	H. sapiens	DSC2	desmocollin 2	GO:0086073 bundle of His cell-Purkinje myocyte adhesion involved in cell communication;GO:0086042 cardiac muscle cell-cardiac muscle cell adhesion;GO:0086069 bundle of His cell to Purkinje myocyte communication		Disease related genes				(M5937)HALLMARK GLYCOLYSIS	0.0	0.0	0.0	0.0	0.0	0.0	0.0	0.0	0.0	0.0	0.0	0.0	0.0	0.0	0.0	0.0	0.0	0.0	0.0	0.0
FHL1	2273	symbol	H. sapiens	2273	H. sapiens	FHL1	four and a half LIM domains 1	GO:0003254 regulation of membrane depolarization;GO:0043268 positive regulation of potassium ion transport;GO:1901016 regulation of potassium ion transmembrane transporter activity		Disease related genes; Predicted intracellular proteins	Cytosol (Supported); Additional: Plasma membrane			(M5909)HALLMARK MYOGENESIS	0.0	0.0	0.0	0.0	0.0	0.0	0.0	0.0	0.0	0.0	0.0	0.0	0.0	0.0	0.0	0.0	0.0	0.0	0.0	0.0
GDF15	9518	symbol	H. sapiens	9518	H. sapiens	GDF15	growth differentiation factor 15	GO:0060400 negative regulation of growth hormone receptor signaling pathway;GO:0060398 regulation of growth hormone receptor signaling pathway;GO:0002023 reduction of food intake in response to dietary excess		Predicted intracellular proteins; Disease related genes; Predicted secreted proteins; Cancer-related genes:Candidate cancer biomarkers	Golgi apparatus (Enhanced)		(M256)PID TAP63 PATHWAY; (M19)PID P73PATHWAY; (M145)PID P53 DOWNSTREAM PATHWAY		0.0	0.0	0.0	0.0	0.0	0.0	0.0	0.0	0.0	0.0	0.0	0.0	0.0	0.0	1.0	1.0	0.0	0.0	0.0	1.0
ACTG2	72	symbol	H. sapiens	72	H. sapiens	ACTG2	actin gamma 2, smooth muscle	GO:0090131 mesenchyme migration;GO:0072132 mesenchyme morphogenesis;GO:0060485 mesenchyme development		Disease related genes; Predicted intracellular proteins			(M16801)SIG REGULATION OF THE ACTIN CYTOSKELETON BY RHO GTPASES	(M5915)HALLMARK APICAL JUNCTION	0.0	0.0	0.0	0.0	0.0	0.0	0.0	0.0	0.0	0.0	1.0	0.0	0.0	0.0	0.0	0.0	0.0	0.0	0.0	0.0
TMEM176B	28959	symbol	H. sapiens	28959	H. sapiens	TMEM176B	transmembrane protein 176B	GO:2001199 negative regulation of dendritic cell differentiation;GO:2001198 regulation of dendritic cell differentiation;GO:0097028 dendritic cell differentiation			Golgi apparatus (Approved); Additional: Nucleoplasm;Plasma membrane			(M5934)HALLMARK XENOBIOTIC METABOLISM; (M5953)HALLMARK KRAS SIGNALING UP	0.0	0.0	0.0	0.0	0.0	0.0	0.0	0.0	0.0	0.0	0.0	0.0	0.0	0.0	0.0	0.0	0.0	0.0	0.0	0.0
GPR34	2857	symbol	H. sapiens	2857	H. sapiens	GPR34	G protein-coupled receptor 34	GO:0035589 G protein-coupled purinergic nucleotide receptor signaling pathway;GO:0035590 purinergic nucleotide receptor signaling pathway;GO:0035588 G protein-coupled purinergic receptor signaling pathway		G-protein coupled receptors:GPCRs excl olfactory receptors	Cytosol;Nucleoplasm (Uncertain)				0.0	0.0	0.0	0.0	0.0	0.0	0.0	0.0	0.0	0.0	0.0	0.0	0.0	0.0	0.0	0.0	0.0	0.0	0.0	0.0
FAM108A1	81926	gene_synonym	H. sapiens	81926	H. sapiens	ABHD17A	abhydrolase domain containing 17A, depalmitoylase	GO:1902816 regulation of protein localization to microtubule;GO:1902817 negative regulation of protein localization to microtubule;GO:0002084 protein depalmitoylation		Enzymes; Predicted intracellular proteins; ENZYME proteins:Hydrolases	Vesicles (Approved); Additional: Nuclear speckles				0.0	0.0	0.0	0.0	0.0	0.0	0.0	0.0	0.0	0.0	0.0	0.0	0.0	0.0	0.0	0.0	0.0	0.0	0.0	0.0
ECM1	1893	symbol	H. sapiens	1893	H. sapiens	ECM1	extracellular matrix protein 1	GO:0030502 negative regulation of bone mineralization;GO:0003416 endochondral bone growth;GO:0098868 bone growth		Disease related genes; Predicted secreted proteins	Cytosol (Approved); Additional: Nucleoplasm		(M3008)NABA ECM GLYCOPROTEINS; (M5884)NABA CORE MATRISOME; (M5889)NABA MATRISOME	(M5947)HALLMARK IL2 STAT5 SIGNALING; (M5930)HALLMARK EPITHELIAL MESENCHYMAL TRANSITION	1.0	0.0	0.0	0.0	1.0	0.0	0.0	0.0	0.0	0.0	1.0	1.0	0.0	1.0	0.0	0.0	0.0	0.0	0.0	0.0
GNG2	54331	symbol	H. sapiens	54331	H. sapiens	GNG2	G protein subunit gamma 2	GO:0007191 adenylate cyclase-activating dopamine receptor signaling pathway;GO:0071380 cellular response to prostaglandin E stimulus;GO:0071379 cellular response to prostaglandin stimulus		RAS pathway related proteins; Predicted intracellular proteins	Plasma membrane (Approved); Additional: Vesicles	Halothane	(M138)PID THROMBIN PAR4 PATHWAY; (M252)PID IL8 CXCR1 PATHWAY; (M213)PID AR NONGENOMIC PATHWAY	(M5921)HALLMARK COMPLEMENT	0.0	0.0	0.0	0.0	1.0	1.0	0.0	0.0	0.0	0.0	0.0	0.0	0.0	0.0	0.0	0.0	0.0	0.0	0.0	0.0
POSTN	10631	symbol	H. sapiens	10631	H. sapiens	POSTN	periostin	GO:0071307 cellular response to vitamin K;GO:0032571 response to vitamin K;GO:1990523 bone regeneration		Predicted secreted proteins; Cancer-related genes:Candidate cancer biomarkers	Golgi apparatus (Approved); Additional: Nucleoplasm		(M3008)NABA ECM GLYCOPROTEINS; (M5884)NABA CORE MATRISOME; (M5889)NABA MATRISOME	(M5944)HALLMARK ANGIOGENESIS; (M5930)HALLMARK EPITHELIAL MESENCHYMAL TRANSITION	0.0	0.0	1.0	0.0	0.0	1.0	0.0	0.0	0.0	0.0	1.0	0.0	0.0	1.0	0.0	0.0	0.0	0.0	1.0	1.0
TNFRSF12A	51330	symbol	H. sapiens	51330	H. sapiens	TNFRSF12A	TNF receptor superfamily member 12A	GO:2001238 positive regulation of extrinsic apoptotic signaling pathway;GO:2001236 regulation of extrinsic apoptotic signaling pathway;GO:0061041 regulation of wound healing		Predicted intracellular proteins; CD markers; Cancer-related genes:Candidate cancer biomarkers	Cytosol;Plasma membrane (Approved)			(M5892)HALLMARK CHOLESTEROL HOMEOSTASIS; (M5897)HALLMARK IL6 JAK STAT3 SIGNALING; (M5902)HALLMARK APOPTOSIS	0.0	1.0	0.0	0.0	0.0	1.0	1.0	0.0	0.0	0.0	1.0	0.0	1.0	0.0	0.0	0.0	0.0	0.0	0.0	0.0
RARRES2	5919	symbol	H. sapiens	5919	H. sapiens	RARRES2	retinoic acid receptor responder 2	GO:0061771 response to caloric restriction;GO:0019732 antifungal humoral response;GO:0061760 antifungal innate immune response		Predicted secreted proteins					1.0	0.0	0.0	0.0	1.0	0.0	0.0	0.0	0.0	0.0	1.0	1.0	0.0	0.0	0.0	1.0	0.0	0.0	0.0	0.0
TBX2	6909	symbol	H. sapiens	6909	H. sapiens	TBX2	T-box transcription factor 2	GO:1901208 negative regulation of heart looping;GO:1901210 regulation of cardiac chamber formation;GO:1901211 negative regulation of cardiac chamber formation		Transcription factors:Immunoglobulin fold; Predicted intracellular proteins	Nucleoplasm (Approved); Additional: Cytosol				0.0	0.0	0.0	0.0	0.0	0.0	0.0	0.0	0.0	0.0	1.0	0.0	0.0	0.0	0.0	0.0	0.0	0.0	0.0	0.0
NAPSB	256236	symbol	H. sapiens	256236	H. sapiens	NAPSB	napsin B aspartic peptidase, pseudogene								0.0	0.0	0.0	0.0	0.0	0.0	0.0	0.0	0.0	0.0	0.0	0.0	0.0	0.0	0.0	0.0	0.0	0.0	0.0	0.0
CYYR1	116159	symbol	H. sapiens	116159	H. sapiens	CYYR1	cysteine and tyrosine rich 1	GO:0008150 biological_process			Nucleoplasm (Approved)				0.0	0.0	0.0	0.0	0.0	0.0	0.0	0.0	0.0	0.0	0.0	0.0	0.0	0.0	0.0	0.0	0.0	0.0	0.0	0.0
GRK5	2869	symbol	H. sapiens	2869	H. sapiens	GRK5	G protein-coupled receptor kinase 5	GO:0007217 tachykinin receptor signaling pathway;GO:0008277 regulation of G protein-coupled receptor signaling pathway;GO:0007188 adenylate cyclase-modulating G protein-coupled receptor signaling pathway	AGC Ser/Thr protein kinase family	ENZYME proteins:Transferases; Kinases:AGC Ser/Thr protein kinases; Enzymes; Predicted intracellular proteins	Nuclear membrane;Nuclear speckles (Supported); Additional: Plasma membrane		(M275)PID ALPHA SYNUCLEIN PATHWAY	(M5942)HALLMARK UV RESPONSE DN	0.0	0.0	0.0	0.0	0.0	0.0	0.0	0.0	0.0	0.0	0.0	0.0	0.0	0.0	0.0	0.0	0.0	0.0	0.0	0.0
TSPAN4	7106	symbol	H. sapiens	7106	H. sapiens	TSPAN4	tetraspanin 4	GO:0065003 protein-containing complex assembly;GO:0043933 protein-containing complex subunit organization;GO:0022607 cellular component assembly						(M5915)HALLMARK APICAL JUNCTION	0.0	0.0	0.0	0.0	0.0	0.0	0.0	0.0	0.0	0.0	0.0	0.0	0.0	0.0	0.0	0.0	0.0	0.0	0.0	0.0
GNB2	2783	symbol	H. sapiens	2783	H. sapiens	GNB2	G protein subunit beta 2	GO:0006457 protein folding;GO:0007186 G protein-coupled receptor signaling pathway;GO:0007165 signal transduction		RAS pathway related proteins; Predicted intracellular proteins	Plasma membrane (Supported)			(M5946)HALLMARK COAGULATION; (M5921)HALLMARK COMPLEMENT	0.0	0.0	0.0	0.0	1.0	0.0	0.0	0.0	0.0	0.0	0.0	0.0	0.0	0.0	0.0	0.0	0.0	0.0	0.0	0.0
RNASE6	6039	symbol	H. sapiens	6039	H. sapiens	RNASE6	ribonuclease A family member k6	GO:0019731 antibacterial humoral response;GO:0061844 antimicrobial humoral immune response mediated by antimicrobial peptide;GO:0050829 defense response to Gram-negative bacterium		Predicted secreted proteins					0.0	0.0	0.0	0.0	0.0	0.0	0.0	0.0	0.0	0.0	0.0	0.0	0.0	0.0	0.0	0.0	0.0	0.0	0.0	0.0
C1QB	713	symbol	H. sapiens	713	H. sapiens	C1QB	complement C1q B chain	GO:0098883 synapse pruning;GO:0030449 regulation of complement activation;GO:2000257 regulation of protein activation cascade		Disease related genes; Predicted secreted proteins		Cetuximab; Palivizumab; Daclizumab; Bevacizumab; Zinc; Zinc acetate; Zinc chloride; Zinc sulfate, unspecified form	(M5880)NABA ECM AFFILIATED; (M5885)NABA MATRISOME ASSOCIATED; (M5889)NABA MATRISOME		0.0	0.0	0.0	0.0	0.0	0.0	0.0	0.0	0.0	0.0	0.0	0.0	0.0	0.0	0.0	0.0	1.0	0.0	0.0	0.0
CXX1	8933	gene_synonym	H. sapiens	8933	H. sapiens	RTL8C	retrotransposon Gag like 8C			Predicted intracellular proteins					0.0	0.0	0.0	0.0	0.0	0.0	0.0	0.0	0.0	0.0	0.0	0.0	0.0	0.0	0.0	0.0	0.0	0.0	0.0	0.0
ETV1	2115	symbol	H. sapiens	2115	H. sapiens	ETV1	ETS variant transcription factor 1	GO:0048934 peripheral nervous system neuron differentiation;GO:0048935 peripheral nervous system neuron development;GO:0007422 peripheral nervous system development		Cancer-related genes; Disease related genes; Predicted intracellular proteins; Transcription factors:Helix-turn-helix domains	Nucleoplasm (Approved)		(M199)PID P38 MK2 PATHWAY	(M5953)HALLMARK KRAS SIGNALING UP	0.0	0.0	0.0	0.0	0.0	0.0	0.0	0.0	0.0	0.0	0.0	0.0	0.0	0.0	0.0	0.0	0.0	0.0	0.0	0.0
HP	3240	symbol	H. sapiens	3240	H. sapiens	HP	haptoglobin	GO:2000296 negative regulation of hydrogen peroxide catabolic process;GO:2000295 regulation of hydrogen peroxide catabolic process;GO:0010727 negative regulation of hydrogen peroxide metabolic process		Disease related genes; Enzymes; Peptidases:Serine-type peptidases; Predicted secreted proteins; Potential drug targets; Cancer-related genes:Candidate cancer biomarkers; Predicted intracellular proteins	Vesicles (Approved)	Zinc chloride; Zinc sulfate, unspecified form			1.0	0.0	0.0	1.0	0.0	0.0	1.0	0.0	0.0	0.0	0.0	0.0	0.0	0.0	0.0	0.0	0.0	1.0	0.0	0.0
RGS1	5996	symbol	H. sapiens	5996	H. sapiens	RGS1	regulator of G protein signaling 1	GO:0061737 leukotriene signaling pathway;GO:0007193 adenylate cyclase-inhibiting G protein-coupled receptor signaling pathway;GO:0008277 regulation of G protein-coupled receptor signaling pathway		Predicted intracellular proteins			(M124)PID CXCR4 PATHWAY	(M5932)HALLMARK INFLAMMATORY RESPONSE	0.0	0.0	0.0	0.0	0.0	0.0	0.0	1.0	0.0	0.0	0.0	0.0	0.0	0.0	0.0	0.0	0.0	0.0	0.0	0.0
GPSM1	26086	symbol	H. sapiens	26086	H. sapiens	GPSM1	G protein signaling modulator 1	GO:1905098 negative regulation of guanyl-nucleotide exchange factor activity;GO:1905097 regulation of guanyl-nucleotide exchange factor activity;GO:1904424 regulation of GTP binding		Predicted intracellular proteins	Golgi apparatus (Supported); Additional: Nucleoplasm				0.0	0.0	0.0	0.0	0.0	0.0	0.0	1.0	1.0	0.0	0.0	0.0	0.0	0.0	0.0	0.0	0.0	0.0	0.0	0.0
PXDN	7837	symbol	H. sapiens	7837	H. sapiens	PXDN	peroxidasin	GO:0070831 basement membrane assembly;GO:0071711 basement membrane organization;GO:0042744 hydrogen peroxide catabolic process		ENZYME proteins:Oxidoreductases; Disease related genes; Enzymes; Predicted secreted proteins; Potential drug targets; Predicted intracellular proteins			(M3008)NABA ECM GLYCOPROTEINS; (M5884)NABA CORE MATRISOME; (M5889)NABA MATRISOME		0.0	0.0	0.0	0.0	0.0	0.0	0.0	0.0	0.0	0.0	0.0	0.0	0.0	1.0	0.0	0.0	0.0	1.0	0.0	0.0
CSPG2	1462	gene_synonym	H. sapiens	1462	H. sapiens	VCAN	versican	GO:0030208 dermatan sulfate biosynthetic process;GO:0030205 dermatan sulfate metabolic process;GO:0030207 chondroitin sulfate catabolic process		Disease related genes; Predicted secreted proteins; Predicted intracellular proteins	Vesicles (Approved)	Hyaluronic acid	(M264)PID TOLL ENDOGENOUS PATHWAY; (M5882)NABA PROTEOGLYCANS; (M223)PID BETA CATENIN NUC PATHWAY	(M5944)HALLMARK ANGIOGENESIS; (M5915)HALLMARK APICAL JUNCTION; (M5930)HALLMARK EPITHELIAL MESENCHYMAL TRANSITION	0.0	0.0	0.0	0.0	0.0	0.0	0.0	0.0	0.0	0.0	0.0	0.0	0.0	1.0	0.0	0.0	0.0	0.0	0.0	0.0
TRIB3	57761	symbol	H. sapiens	57761	H. sapiens	TRIB3	tribbles pseudokinase 3	GO:0045717 negative regulation of fatty acid biosynthetic process;GO:0045922 negative regulation of fatty acid metabolic process;GO:0051443 positive regulation of ubiquitin-protein transferase activity	CAMK Ser/Thr protein kinase family	Enzymes; Kinases:CAMK Ser/Thr protein kinases; Predicted intracellular proteins	Nucleoplasm (Supported)			(M5892)HALLMARK CHOLESTEROL HOMEOSTASIS; (M5923)HALLMARK PI3K AKT MTOR SIGNALING; (M5924)HALLMARK MTORC1 SIGNALING	0.0	0.0	0.0	0.0	0.0	0.0	1.0	0.0	1.0	1.0	0.0	0.0	1.0	0.0	1.0	1.0	0.0	0.0	0.0	0.0
PRELP	5549	symbol	H. sapiens	5549	H. sapiens	PRELP	proline and arginine rich end leucine rich repeat protein	GO:0042340 keratan sulfate catabolic process;GO:0018146 keratan sulfate biosynthetic process;GO:0042339 keratan sulfate metabolic process		Predicted secreted proteins			(M5882)NABA PROTEOGLYCANS; (M5884)NABA CORE MATRISOME; (M5889)NABA MATRISOME		0.0	0.0	0.0	0.0	0.0	0.0	0.0	0.0	0.0	0.0	0.0	0.0	0.0	1.0	0.0	0.0	0.0	0.0	0.0	0.0
VKORC1	79001	symbol	H. sapiens	79001	H. sapiens	VKORC1	vitamin K epoxide reductase complex subunit 1	GO:0017187 peptidyl-glutamic acid carboxylation;GO:0018214 protein carboxylation;GO:0042373 vitamin K metabolic process		ENZYME proteins:Oxidoreductases; Disease related genes; Enzymes; FDA approved drug targets:Small molecule drugs; Predicted intracellular proteins	Endoplasmic reticulum (Supported)	Menadione; Dicoumarol; Phenindione; Warfarin; Phenprocoumon; Acenocoumarol			0.0	0.0	0.0	0.0	0.0	1.0	0.0	0.0	0.0	0.0	0.0	0.0	0.0	0.0	0.0	0.0	0.0	0.0	0.0	0.0
SLC39A8	64116	symbol	H. sapiens	64116	H. sapiens	SLC39A8	solute carrier family 39 member 8	GO:0030026 cellular manganese ion homeostasis;GO:0097080 plasma membrane selenite transport;GO:1990540 mitochondrial manganese ion transmembrane transport		Disease related genes; Transporters:Electrochemical Potential-driven transporters; Potential drug targets				(M5947)HALLMARK IL2 STAT5 SIGNALING	0.0	0.0	1.0	0.0	0.0	0.0	0.0	0.0	0.0	0.0	0.0	0.0	0.0	1.0	0.0	0.0	0.0	0.0	0.0	0.0
GLT25D1	79709	gene_synonym	H. sapiens	79709	H. sapiens	COLGALT1	collagen beta(1-O)galactosyltransferase 1	GO:1904028 positive regulation of collagen fibril organization;GO:1904026 regulation of collagen fibril organization;GO:1903055 positive regulation of extracellular matrix organization		ENZYME proteins:Transferases; Enzymes; Predicted intracellular proteins	Vesicles (Approved)			(M5930)HALLMARK EPITHELIAL MESENCHYMAL TRANSITION	0.0	0.0	0.0	0.0	0.0	0.0	0.0	0.0	0.0	0.0	0.0	0.0	0.0	1.0	0.0	0.0	0.0	0.0	0.0	0.0
ENO1	2023	symbol	H. sapiens	2023	H. sapiens	ENO1	enolase 1	GO:0032889 regulation of vacuole fusion, non-autophagic;GO:0042144 vacuole fusion, non-autophagic;GO:0097576 vacuole fusion		Predicted intracellular proteins; Enzymes; ENZYME proteins:Lyases; Cancer-related genes:Candidate cancer biomarkers	Cytosol;Plasma membrane (Enhanced)	Zinc; Copper; Artenimol; Zinc acetate; Zinc chloride; Zinc sulfate, unspecified form	(M17)PID NOTCH PATHWAY; (M255)PID HIF1 TFPATHWAY; (M66)PID MYC ACTIV PATHWAY	(M5891)HALLMARK HYPOXIA; (M5924)HALLMARK MTORC1 SIGNALING; (M5937)HALLMARK GLYCOLYSIS	0.0	0.0	0.0	0.0	0.0	0.0	1.0	0.0	0.0	0.0	0.0	0.0	1.0	0.0	0.0	0.0	0.0	1.0	0.0	0.0
SNRPB	6628	symbol	H. sapiens	6628	H. sapiens	SNRPB	small nuclear ribonucleoprotein polypeptides B and B1	GO:0008334 histone mRNA metabolic process;GO:0006369 termination of RNA polymerase II transcription;GO:0000387 spliceosomal snRNP assembly		Disease related genes; Predicted intracellular proteins	Nucleoplasm (Supported)			(M5925)HALLMARK E2F TARGETS	0.0	0.0	0.0	0.0	0.0	0.0	0.0	0.0	0.0	0.0	0.0	0.0	0.0	0.0	0.0	0.0	0.0	0.0	0.0	0.0
CD276	80381	symbol	H. sapiens	80381	H. sapiens	CD276	CD276 molecule	GO:0032729 positive regulation of interferon-gamma production;GO:0042102 positive regulation of T cell proliferation;GO:0032649 regulation of interferon-gamma production		CD markers; Predicted intracellular proteins	Vesicles (Approved)			(M5915)HALLMARK APICAL JUNCTION	0.0	0.0	1.0	0.0	0.0	0.0	0.0	0.0	0.0	0.0	0.0	0.0	0.0	0.0	0.0	0.0	1.0	0.0	1.0	0.0
PLVAP	83483	symbol	H. sapiens	83483	H. sapiens	PLVAP	plasmalemma vesicle associated protein	GO:0002693 positive regulation of cellular extravasation;GO:0070528 protein kinase C signaling;GO:0002691 regulation of cellular extravasation		Predicted intracellular proteins	Cytosol (Approved); Additional: Centrosome;Plasma membrane			(M5953)HALLMARK KRAS SIGNALING UP	0.0	0.0	0.0	0.0	0.0	0.0	0.0	0.0	0.0	0.0	1.0	1.0	0.0	0.0	0.0	0.0	0.0	0.0	0.0	0.0
LOXL1	4016	symbol	H. sapiens	4016	H. sapiens	LOXL1	lysyl oxidase like 1	GO:0018277 protein deamination;GO:0018057 peptidyl-lysine oxidation;GO:0018158 protein oxidation		Disease related genes; Predicted secreted proteins	Endoplasmic reticulum (Approved)		(M3468)NABA ECM REGULATORS; (M5885)NABA MATRISOME ASSOCIATED; (M5889)NABA MATRISOME	(M5930)HALLMARK EPITHELIAL MESENCHYMAL TRANSITION	0.0	0.0	0.0	0.0	0.0	0.0	0.0	0.0	0.0	0.0	1.0	0.0	0.0	1.0	0.0	0.0	0.0	0.0	0.0	0.0
GNG11	2791	symbol	H. sapiens	2791	H. sapiens	GNG11	G protein subunit gamma 11	GO:0007186 G protein-coupled receptor signaling pathway;GO:0007165 signal transduction;GO:0023052 signaling		RAS pathway related proteins; Predicted intracellular proteins				(M5953)HALLMARK KRAS SIGNALING UP	0.0	0.0	0.0	0.0	1.0	0.0	0.0	0.0	0.0	0.0	0.0	0.0	0.0	0.0	0.0	0.0	0.0	0.0	0.0	0.0
ANXA6	309	symbol	H. sapiens	309	H. sapiens	ANXA6	annexin A6	GO:0003418 growth plate cartilage chondrocyte differentiation;GO:0001778 plasma membrane repair;GO:0003413 chondrocyte differentiation involved in endochondral bone morphogenesis		Transporters:Transporter channels and pores; Predicted intracellular proteins	Cytosol (Approved)		(M5880)NABA ECM AFFILIATED; (M5885)NABA MATRISOME ASSOCIATED; (M5889)NABA MATRISOME		0.0	0.0	0.0	0.0	0.0	1.0	0.0	0.0	0.0	0.0	1.0	0.0	1.0	0.0	0.0	0.0	0.0	0.0	0.0	0.0
FZD7	8324	symbol	H. sapiens	8324	H. sapiens	FZD7	frizzled class receptor 7	GO:0001712 ectodermal cell fate commitment;GO:0001715 ectodermal cell fate specification;GO:0042665 regulation of ectodermal cell fate specification		G-protein coupled receptors:GPCRs excl olfactory receptors; G-protein coupled receptors:Family fz/smo receptors	Vesicles (Supported)		(M77)PID WNT SIGNALING PATHWAY; (M23)PID WNT NONCANONICAL PATHWAY; (M165)PID SYNDECAN 4 PATHWAY	(M5903)HALLMARK NOTCH SIGNALING	0.0	0.0	1.0	0.0	0.0	1.0	0.0	0.0	0.0	0.0	0.0	0.0	0.0	0.0	1.0	0.0	0.0	0.0	0.0	0.0
CRISPLD2	83716	symbol	H. sapiens	83716	H. sapiens	CRISPLD2	cysteine rich secretory protein LCCL domain containing 2	GO:0060325 face morphogenesis;GO:0060323 head morphogenesis;GO:0060324 face development		Predicted secreted proteins; Predicted intracellular proteins	Nucleoli;Nucleoplasm (Approved)		(M3008)NABA ECM GLYCOPROTEINS; (M5884)NABA CORE MATRISOME; (M5889)NABA MATRISOME		1.0	0.0	0.0	0.0	0.0	0.0	0.0	0.0	0.0	0.0	0.0	0.0	0.0	1.0	0.0	0.0	0.0	0.0	0.0	0.0
MEST	4232	symbol	H. sapiens	4232	H. sapiens	MEST	mesoderm specific transcript	GO:0010883 regulation of lipid storage;GO:0019915 lipid storage;GO:0007498 mesoderm development		Predicted intracellular proteins	Cytosol;Golgi apparatus (Approved)			(M5907)HALLMARK ESTROGEN RESPONSE LATE; (M5930)HALLMARK EPITHELIAL MESENCHYMAL TRANSITION	0.0	0.0	0.0	0.0	0.0	0.0	0.0	0.0	0.0	0.0	0.0	0.0	0.0	0.0	0.0	0.0	0.0	0.0	0.0	0.0
LEPR	3953	symbol	H. sapiens	3953	H. sapiens	LEPR	leptin receptor	GO:0033210 leptin-mediated signaling pathway;GO:0045721 negative regulation of gluconeogenesis;GO:0044320 cellular response to leptin stimulus		CD markers; Cancer-related genes:Mutational cancer driver genes; Disease related genes; Predicted secreted proteins; FDA approved drug targets:Biotech drugs; Candidate cardiovascular disease genes		Leptin; Metreleptin	(M50)PID PTP1B PATHWAY	(M5897)HALLMARK IL6 JAK STAT3 SIGNALING	0.0	0.0	1.0	0.0	0.0	0.0	0.0	0.0	1.0	0.0	1.0	0.0	0.0	0.0	0.0	0.0	0.0	0.0	0.0	0.0
G6PD	2539	symbol	H. sapiens	2539	H. sapiens	G6PD	glucose-6-phosphate dehydrogenase	GO:0010731 protein glutathionylation;GO:0010732 regulation of protein glutathionylation;GO:0010734 negative regulation of protein glutathionylation		ENZYME proteins:Oxidoreductases; Disease related genes; Enzymes; Potential drug targets; Cancer-related genes:Candidate cancer biomarkers; Predicted intracellular proteins	Cytosol (Enhanced); Additional: Centriolar satellite	Glycolic acid; Nicotinamide adenine dinucleotide phosphate; 16-Bromoepiandrosterone; Artenimol		(M5938)HALLMARK REACTIVE OXYGEN SPECIES PATHWAY; (M5924)HALLMARK MTORC1 SIGNALING; (M5937)HALLMARK GLYCOLYSIS	0.0	0.0	0.0	0.0	0.0	0.0	0.0	0.0	0.0	0.0	0.0	0.0	0.0	0.0	0.0	0.0	0.0	1.0	0.0	0.0
SLC15A3	51296	symbol	H. sapiens	51296	H. sapiens	SLC15A3	solute carrier family 15 member 3	GO:0015835 peptidoglycan transport;GO:0070434 positive regulation of nucleotide-binding oligomerization domain containing 2 signaling pathway;GO:0140205 oligopeptide import across plasma membrane		Transporters:Electrochemical Potential-driven transporters; Predicted intracellular proteins	Vesicles (Supported)				0.0	0.0	0.0	0.0	0.0	0.0	0.0	0.0	0.0	0.0	0.0	0.0	0.0	0.0	0.0	0.0	1.0	0.0	0.0	0.0
TREM2	54209	symbol	H. sapiens	54209	H. sapiens	TREM2	triggering receptor expressed on myeloid cells 2	GO:0070392 detection of lipoteichoic acid;GO:0038118 C-C chemokine receptor CCR7 signaling pathway;GO:1903080 regulation of C-C chemokine receptor CCR7 signaling pathway		Disease related genes; Predicted intracellular proteins					1.0	0.0	1.0	0.0	0.0	0.0	1.0	0.0	1.0	1.0	1.0	1.0	0.0	0.0	1.0	0.0	1.0	1.0	1.0	0.0
DOC1	8099	gene_synonym	H. sapiens	8099	H. sapiens	CDK2AP1	cyclin dependent kinase 2 associated protein 1	GO:0006261 DNA-dependent DNA replication;GO:0006260 DNA replication;GO:0001934 positive regulation of protein phosphorylation		Predicted intracellular proteins	Nucleoplasm (Supported)		(M8873)ST FAS SIGNALING PATHWAY		0.0	0.0	0.0	0.0	0.0	0.0	0.0	0.0	0.0	0.0	0.0	0.0	0.0	0.0	0.0	0.0	0.0	0.0	0.0	0.0
MYH11	4629	symbol	H. sapiens	4629	H. sapiens	MYH11	myosin heavy chain 11	GO:0030241 skeletal muscle myosin thick filament assembly;GO:0071688 striated muscle myosin thick filament assembly;GO:0031034 myosin filament assembly		Cancer-related genes; Disease related genes; Predicted intracellular proteins; Candidate cardiovascular disease genes	Cytosol;Plasma membrane (Enhanced)	Tetrafluoroaluminate Ion		(M5909)HALLMARK MYOGENESIS	0.0	0.0	0.0	0.0	0.0	0.0	0.0	0.0	0.0	0.0	0.0	0.0	0.0	1.0	0.0	0.0	0.0	0.0	0.0	0.0
KIAA0101	9768	gene_synonym	H. sapiens	9768	H. sapiens	PCLAF	PCNA clamp associated factor	GO:0019985 translesion synthesis;GO:0006301 postreplication repair;GO:0000731 DNA synthesis involved in DNA repair		Predicted intracellular proteins	Centrosome (Supported)				0.0	0.0	0.0	0.0	0.0	0.0	0.0	0.0	0.0	0.0	0.0	0.0	0.0	0.0	0.0	0.0	0.0	0.0	0.0	0.0
OLFML2B	25903	symbol	H. sapiens	25903	H. sapiens	OLFML2B	olfactomedin like 2B			Predicted secreted proteins; Predicted intracellular proteins	Cytosol (Approved)				0.0	0.0	0.0	0.0	0.0	0.0	0.0	0.0	0.0	0.0	0.0	0.0	0.0	0.0	0.0	0.0	0.0	0.0	0.0	0.0
CLDN5	7122	symbol	H. sapiens	7122	H. sapiens	CLDN5	claudin 5	GO:1990963 establishment of blood-retinal barrier;GO:1901552 positive regulation of endothelial cell development;GO:1903142 positive regulation of establishment of endothelial barrier		Transporters:Transporter channels and pores				(M5915)HALLMARK APICAL JUNCTION	0.0	0.0	0.0	0.0	0.0	0.0	0.0	0.0	0.0	0.0	1.0	0.0	0.0	0.0	0.0	0.0	0.0	0.0	0.0	1.0
WBP5	51186	gene_synonym	H. sapiens	51186	H. sapiens	TCEAL9	transcription elongation factor A like 9			Predicted intracellular proteins	Cytosol;Nucleoplasm (Approved)				0.0	0.0	0.0	0.0	0.0	0.0	0.0	0.0	0.0	0.0	0.0	0.0	0.0	0.0	0.0	0.0	0.0	0.0	0.0	0.0
RAB32	10981	symbol	H. sapiens	10981	H. sapiens	RAB32	RAB32, member RAS oncogene family	GO:1903232 melanosome assembly;GO:0035646 endosome to melanosome transport;GO:0043485 endosome to pigment granule transport		Predicted intracellular proteins	Cytosol (Approved)				0.0	0.0	0.0	1.0	0.0	0.0	0.0	0.0	0.0	0.0	0.0	0.0	0.0	0.0	0.0	0.0	0.0	0.0	0.0	0.0
CRIP2	1397	symbol	H. sapiens	1397	H. sapiens	CRIP2	cysteine rich protein 2	GO:0030097 hemopoiesis;GO:0048534 hematopoietic or lymphoid organ development;GO:0008284 positive regulation of cell proliferation		Predicted intracellular proteins	Nucleoli (Approved); Additional: Nucleoplasm;Plasma membrane			(M5946)HALLMARK COAGULATION	0.0	0.0	0.0	0.0	0.0	0.0	0.0	0.0	0.0	0.0	0.0	0.0	0.0	0.0	0.0	0.0	0.0	0.0	0.0	0.0
ALOX5	240	symbol	H. sapiens	240	H. sapiens	ALOX5	arachidonate 5-lipoxygenase	GO:1901753 leukotriene A4 biosynthetic process;GO:1901751 leukotriene A4 metabolic process;GO:0002538 arachidonic acid metabolite production involved in inflammatory response		Enzymes; ENZYME proteins:Oxidoreductases; FDA approved drug targets:Small molecule drugs; Predicted intracellular proteins	Nucleoplasm (Supported)	Vitamin E; Masoprocol; Aminosalicylic acid; Mesalazine; Montelukast; Diethylcarbamazine; Zileuton; Sulfasalazine; Meclofenamic acid; Balsalazide; Minocycline; Hyperforin; Resveratrol; Licofelone; MLN-977; Morniflumate; Diacerein; Fostamatinib; Rhein; alpha-Tocopherol succinate; D-alpha-Tocopherol acetate			1.0	1.0	1.0	0.0	0.0	1.0	0.0	0.0	0.0	0.0	1.0	1.0	0.0	0.0	0.0	0.0	0.0	0.0	1.0	0.0
IL32	9235	symbol	H. sapiens	9235	H. sapiens	IL32	interleukin 32	GO:0019221 cytokine-mediated signaling pathway;GO:0071345 cellular response to cytokine stimulus;GO:0034097 response to cytokine		Predicted secreted proteins; Predicted intracellular proteins				(M5930)HALLMARK EPITHELIAL MESENCHYMAL TRANSITION	0.0	1.0	0.0	0.0	0.0	0.0	0.0	0.0	0.0	0.0	0.0	0.0	0.0	0.0	0.0	0.0	0.0	0.0	0.0	0.0
AEBP1	165	symbol	H. sapiens	165	H. sapiens	AEBP1	AE binding protein 1	GO:1904026 regulation of collagen fibril organization;GO:1903053 regulation of extracellular matrix organization;GO:0030199 collagen fibril organization		Predicted secreted proteins; Enzymes; Peptidases:Metallopeptidases; Predicted intracellular proteins	Vesicles (Supported); Additional: Cytosol;Nucleoplasm		(M3008)NABA ECM GLYCOPROTEINS; (M5884)NABA CORE MATRISOME; (M5889)NABA MATRISOME	(M5909)HALLMARK MYOGENESIS	0.0	0.0	0.0	0.0	0.0	0.0	0.0	0.0	0.0	0.0	0.0	0.0	0.0	1.0	0.0	0.0	0.0	0.0	0.0	0.0
DGKZ	8525	symbol	H. sapiens	8525	H. sapiens	DGKZ	diacylglycerol kinase zeta	GO:0090216 positive regulation of 1-phosphatidylinositol-4-phosphate 5-kinase activity;GO:0090215 regulation of 1-phosphatidylinositol-4-phosphate 5-kinase activity;GO:0050860 negative regulation of T cell receptor signaling pathway		ENZYME proteins:Transferases; Enzymes; Predicted intracellular proteins	Nuclear speckles (Supported)				0.0	0.0	0.0	0.0	1.0	1.0	0.0	0.0	0.0	0.0	0.0	0.0	0.0	0.0	1.0	0.0	1.0	1.0	0.0	0.0
C12ORF46	121506	gene_synonym	H. sapiens	121506	H. sapiens	ERP27	endoplasmic reticulum protein 27	GO:0006986 response to unfolded protein;GO:0035966 response to topologically incorrect protein;GO:0006457 protein folding		Predicted intracellular proteins					0.0	0.0	0.0	0.0	0.0	0.0	0.0	0.0	0.0	0.0	0.0	0.0	0.0	0.0	0.0	0.0	0.0	0.0	0.0	0.0
PHLDB2	90102	symbol	H. sapiens	90102	H. sapiens	PHLDB2	pleckstrin homology like domain family B member 2	GO:1903690 negative regulation of wound healing, spreading of epidermal cells;GO:0110011 regulation of basement membrane organization;GO:1904259 regulation of basement membrane assembly involved in embryonic body morphogenesis		Predicted intracellular proteins	Cytosol;Plasma membrane (Supported)				0.0	0.0	1.0	0.0	0.0	1.0	0.0	0.0	0.0	0.0	0.0	0.0	0.0	1.0	0.0	0.0	0.0	0.0	0.0	0.0
CD86	942	symbol	H. sapiens	942	H. sapiens	CD86	CD86 molecule	GO:0032681 regulation of lymphotoxin A production;GO:0032761 positive regulation of lymphotoxin A production;GO:0032641 lymphotoxin A production		CD markers; Predicted intracellular proteins; FDA approved drug targets:Biotech drugs	Plasma membrane (Supported)	Antithymocyte immunoglobulin (rabbit); Abatacept; Belatacept; Bryostatin 1	(M290)PID IL12 STAT4 PATHWAY; (M88)PID CD8 TCR PATHWAY; (M34)PID TCR PATHWAY	(M5947)HALLMARK IL2 STAT5 SIGNALING; (M5913)HALLMARK INTERFERON GAMMA RESPONSE; (M5915)HALLMARK APICAL JUNCTION	1.0	1.0	1.0	0.0	0.0	0.0	0.0	1.0	0.0	1.0	0.0	0.0	0.0	0.0	1.0	0.0	0.0	0.0	1.0	0.0
PDGFRB	5159	symbol	H. sapiens	5159	H. sapiens	PDGFRB	platelet derived growth factor receptor beta	GO:0060981 cell migration involved in coronary angiogenesis;GO:0072262 metanephric glomerular mesangial cell proliferation involved in metanephros development;GO:0035793 positive regulation of metanephric mesenchymal cell migration by platelet-derived growth factor receptor-beta signaling pathway	Tyr protein kinase family	CD markers; Disease related genes; ENZYME proteins:Transferases; Kinases:Tyr protein kinases; Enzymes; FDA approved drug targets:Small molecule drugs; RAS pathway related proteins; Cancer-related genes:Candidate cancer biomarkers; FDA approved drug targets:Biotech drugs; Predicted intracellular proteins	Vesicles (Supported); Additional: Golgi apparatus	Becaplermin; Sorafenib; Imatinib; Dasatinib; Sunitinib; XL999; XL820; Pazopanib; Midostaurin; Regorafenib; Nintedanib; Polaprezinc; Trapidil; Foreskin fibroblast (neonatal); Fostamatinib; Erdafitinib; Pexidartinib; Ripretinib	(M103)PID S1P S1P1 PATHWAY; (M55)PID S1P S1P3 PATHWAY; (M72)PID NECTIN PATHWAY	(M5942)HALLMARK UV RESPONSE DN; (M5902)HALLMARK APOPTOSIS; (M5930)HALLMARK EPITHELIAL MESENCHYMAL TRANSITION	0.0	0.0	1.0	0.0	0.0	1.0	1.0	1.0	0.0	0.0	1.0	1.0	0.0	0.0	1.0	1.0	0.0	1.0	0.0	1.0
PRSS8	5652	symbol	H. sapiens	5652	H. sapiens	PRSS8	serine protease 8	GO:0010765 positive regulation of sodium ion transport;GO:0002028 regulation of sodium ion transport;GO:0070268 cornification		Peptidases:Serine-type peptidases; Enzymes; Predicted secreted proteins		1-[4-(hydroxymethyl)phenyl]guanidine			0.0	0.0	0.0	0.0	0.0	0.0	0.0	0.0	0.0	0.0	0.0	0.0	0.0	0.0	0.0	0.0	0.0	0.0	0.0	0.0
CCDC3	83643	symbol	H. sapiens	83643	H. sapiens	CCDC3	coiled-coil domain containing 3	GO:0010804 negative regulation of tumor necrosis factor-mediated signaling pathway;GO:0051055 negative regulation of lipid biosynthetic process;GO:0010803 regulation of tumor necrosis factor-mediated signaling pathway		Predicted secreted proteins; Predicted intracellular proteins	Nucleoplasm (Approved); Additional: Cytosol				0.0	0.0	0.0	0.0	0.0	0.0	0.0	0.0	0.0	0.0	0.0	0.0	0.0	0.0	0.0	0.0	0.0	0.0	0.0	0.0
MSN	4478	symbol	H. sapiens	4478	H. sapiens	MSN	moesin	GO:0070489 T cell aggregation;GO:0022614 membrane to membrane docking;GO:0071593 lymphocyte aggregation		Cancer-related genes:Mutational cancer driver genes; Disease related genes; Predicted intracellular proteins	Plasma membrane (Enhanced)		(M41)PID ER NONGENOMIC PATHWAY; (M12)PID RHOA PATHWAY	(M5915)HALLMARK APICAL JUNCTION	0.0	1.0	1.0	0.0	0.0	0.0	0.0	0.0	1.0	0.0	0.0	1.0	0.0	0.0	0.0	0.0	0.0	0.0	0.0	0.0
TGFB1	7040	symbol	H. sapiens	7040	H. sapiens	TGFB1	transforming growth factor beta 1	GO:0014006 regulation of microglia differentiation;GO:0014008 positive regulation of microglia differentiation;GO:1905313 transforming growth factor beta receptor signaling pathway involved in heart development		Disease related genes; Predicted secreted proteins; Cancer-related genes:Candidate cancer biomarkers; Candidate cardiovascular disease genes; Predicted intracellular proteins	Golgi apparatus (Approved); Additional: Cytosol	Hyaluronidase (ovine); Terazosin; Hyaluronidase (human recombinant); Foreskin fibroblast (neonatal); Foreskin keratinocyte (neonatal); Hyaluronidase	(M11736)SA MMP CYTOKINE CONNECTION; (M36)PID IL27 PATHWAY; (M162)PID RXR VDR PATHWAY	(M5896)HALLMARK TGF BETA SIGNALING; (M5897)HALLMARK IL6 JAK STAT3 SIGNALING; (M5901)HALLMARK G2M CHECKPOINT	1.0	1.0	1.0	0.0	1.0	1.0	0.0	0.0	0.0	0.0	1.0	1.0	1.0	1.0	1.0	1.0	0.0	1.0	1.0	1.0
CPE	1363	symbol	H. sapiens	1363	H. sapiens	CPE	carboxypeptidase E	GO:0003214 cardiac left ventricle morphogenesis;GO:0003208 cardiac ventricle morphogenesis;GO:0007218 neuropeptide signaling pathway		Enzymes; Peptidases:Metallopeptidases; Predicted intracellular proteins; ENZYME proteins:Hydrolases	Centrosome (Approved); Additional: Nucleoplasm;Vesicles	Insulin human; Insulin pork	(M67)PID ARF6 TRAFFICKING PATHWAY	(M5907)HALLMARK ESTROGEN RESPONSE LATE; (M5953)HALLMARK KRAS SIGNALING UP	0.0	0.0	0.0	0.0	0.0	0.0	0.0	0.0	0.0	0.0	0.0	0.0	0.0	0.0	0.0	0.0	0.0	0.0	0.0	0.0
LOC653784	653784	Gene_ID	H. sapiens	653784	H. sapiens	MZT2A	mitotic spindle organizing protein 2A			Predicted intracellular proteins	Centrosome (Supported); Additional: Cytosol				0.0	0.0	0.0	0.0	0.0	0.0	0.0	0.0	0.0	0.0	0.0	0.0	0.0	0.0	0.0	0.0	0.0	0.0	0.0	0.0
SPIN1	10927	symbol	H. sapiens	10927	H. sapiens	SPIN1	spindlin 1	GO:0009303 rRNA transcription;GO:0098781 ncRNA transcription;GO:0030177 positive regulation of Wnt signaling pathway		Predicted intracellular proteins	Nucleoplasm (Supported)				0.0	0.0	0.0	0.0	0.0	0.0	0.0	0.0	0.0	0.0	0.0	0.0	0.0	0.0	0.0	0.0	0.0	0.0	0.0	0.0
DNAJC12	56521	symbol	H. sapiens	56521	H. sapiens	DNAJC12	DnaJ heat shock protein family (Hsp40) member C12			Disease related genes; Predicted intracellular proteins				(M5907)HALLMARK ESTROGEN RESPONSE LATE	0.0	0.0	0.0	0.0	0.0	0.0	0.0	0.0	0.0	0.0	0.0	0.0	0.0	0.0	0.0	0.0	0.0	0.0	0.0	0.0
MXRA8	54587	symbol	H. sapiens	54587	H. sapiens	MXRA8	matrix remodeling associated 8	GO:0060857 establishment of glial blood-brain barrier;GO:0060856 establishment of blood-brain barrier;GO:0021782 glial cell development			Nucleoli (Approved)				0.0	0.0	0.0	0.0	0.0	0.0	0.0	0.0	0.0	0.0	0.0	0.0	0.0	0.0	0.0	0.0	0.0	0.0	0.0	0.0
CCL13	6357	symbol	H. sapiens	6357	H. sapiens	CCL13	C-C motif chemokine ligand 13	GO:0048245 eosinophil chemotaxis;GO:0072677 eosinophil migration;GO:0048247 lymphocyte chemotaxis		Predicted intracellular proteins; Predicted secreted proteins; Cancer-related genes:Candidate cancer biomarkers			(M19043)ST ADRENERGIC; (M5883)NABA SECRETED FACTORS; (M5885)NABA MATRISOME ASSOCIATED	(M5950)HALLMARK ALLOGRAFT REJECTION	0.0	0.0	0.0	0.0	0.0	0.0	0.0	1.0	0.0	0.0	0.0	1.0	0.0	0.0	1.0	0.0	0.0	0.0	0.0	0.0
SKIP	22938	gene_synonym	H. sapiens	22938	H. sapiens	SNW1	SNW domain containing 1	GO:0070564 positive regulation of vitamin D receptor signaling pathway;GO:0032106 positive regulation of response to extracellular stimulus;GO:0032109 positive regulation of response to nutrient levels		Predicted intracellular proteins	Nucleoplasm (Enhanced); Additional: Cytosol				0.0	0.0	0.0	0.0	0.0	0.0	0.0	0.0	0.0	0.0	0.0	0.0	1.0	0.0	0.0	0.0	0.0	0.0	0.0	1.0
PRRX1	5396	symbol	H. sapiens	5396	H. sapiens	PRRX1	paired related homeobox 1	GO:0100026 positive regulation of DNA repair by transcription from RNA polymerase II promoter;GO:0048664 neuron fate determination;GO:0042474 middle ear morphogenesis		Cancer-related genes; Disease related genes; Predicted intracellular proteins; Transcription factors:Helix-turn-helix domains	Nucleoplasm (Supported)			(M5930)HALLMARK EPITHELIAL MESENCHYMAL TRANSITION; (M5953)HALLMARK KRAS SIGNALING UP	0.0	0.0	0.0	0.0	0.0	0.0	0.0	0.0	0.0	0.0	1.0	0.0	0.0	0.0	0.0	0.0	0.0	0.0	0.0	0.0
FXYD5	53827	symbol	H. sapiens	53827	H. sapiens	FXYD5	FXYD domain containing ion transport regulator 5	GO:0046588 negative regulation of calcium-dependent cell-cell adhesion;GO:0046586 regulation of calcium-dependent cell-cell adhesion;GO:0030033 microvillus assembly		Transporters:Transporter channels and pores	Endoplasmic reticulum (Approved)				0.0	0.0	1.0	0.0	0.0	0.0	0.0	0.0	0.0	0.0	0.0	0.0	0.0	0.0	0.0	0.0	0.0	0.0	0.0	0.0
ELN	2006	symbol	H. sapiens	2006	H. sapiens	ELN	elastin	GO:0003180 aortic valve morphogenesis;GO:0003176 aortic valve development;GO:1905314 semi-lunar valve development		Disease related genes; Predicted secreted proteins	Plasma membrane (Approved)	Rofecoxib	(M3008)NABA ECM GLYCOPROTEINS; (M5884)NABA CORE MATRISOME; (M5889)NABA MATRISOME	(M5930)HALLMARK EPITHELIAL MESENCHYMAL TRANSITION	0.0	0.0	0.0	0.0	0.0	0.0	0.0	0.0	0.0	0.0	0.0	0.0	0.0	1.0	0.0	0.0	0.0	0.0	0.0	0.0
CACNG4	27092	symbol	H. sapiens	27092	H. sapiens	CACNG4	calcium voltage-gated channel auxiliary subunit gamma 4	GO:0098943 neurotransmitter receptor transport, postsynaptic endosome to lysosome;GO:2000969 positive regulation of AMPA receptor activity;GO:0098953 receptor diffusion trapping		Transporters:Accessory Factors Involved in Transport	Cytosol;Plasma membrane (Approved)				0.0	0.0	0.0	0.0	0.0	0.0	0.0	0.0	0.0	0.0	0.0	0.0	0.0	0.0	0.0	0.0	0.0	0.0	0.0	0.0
TSPAN7	7102	symbol	H. sapiens	7102	H. sapiens	TSPAN7	tetraspanin 7	GO:0016032 viral process;GO:0044403 symbiont process;GO:0044419 interspecies interaction between organisms		CD markers; Transporters:Accessory Factors Involved in Transport; Disease related genes; Potential drug targets				(M5953)HALLMARK KRAS SIGNALING UP	0.0	0.0	0.0	0.0	1.0	0.0	0.0	0.0	0.0	0.0	0.0	0.0	0.0	0.0	0.0	0.0	0.0	0.0	0.0	0.0
FBLN1	2192	symbol	H. sapiens	2192	H. sapiens	FBLN1	fibulin 1	GO:1900025 negative regulation of substrate adhesion-dependent cell spreading;GO:2000647 negative regulation of stem cell proliferation;GO:0072378 blood coagulation, fibrin clot formation		Disease related genes; Predicted secreted proteins; Predicted intracellular proteins	Endoplasmic reticulum (Approved)		(M3008)NABA ECM GLYCOPROTEINS; (M5884)NABA CORE MATRISOME; (M5889)NABA MATRISOME	(M5930)HALLMARK EPITHELIAL MESENCHYMAL TRANSITION; (M5934)HALLMARK XENOBIOTIC METABOLISM	0.0	0.0	1.0	0.0	0.0	1.0	1.0	1.0	0.0	0.0	0.0	0.0	0.0	1.0	1.0	0.0	0.0	0.0	0.0	0.0
HPCAL1	3241	symbol	H. sapiens	3241	H. sapiens	HPCAL1	hippocalcin like 1			Predicted intracellular proteins					0.0	0.0	0.0	0.0	0.0	0.0	0.0	0.0	0.0	0.0	0.0	0.0	0.0	0.0	0.0	0.0	0.0	0.0	0.0	0.0
TNFSF13B	10673	symbol	H. sapiens	10673	H. sapiens	TNFSF13B	TNF superfamily member 13b	GO:0002636 positive regulation of germinal center formation;GO:0031296 B cell costimulation;GO:0002634 regulation of germinal center formation		CD markers; Predicted secreted proteins; Cancer-related genes:Candidate cancer biomarkers; FDA approved drug targets:Biotech drugs; Predicted intracellular proteins	Plasma membrane (Supported); Additional: Focal adhesion sites;Vesicles	1,4-Dioxane; Belimumab	(M5883)NABA SECRETED FACTORS; (M5885)NABA MATRISOME ASSOCIATED; (M5889)NABA MATRISOME		0.0	1.0	1.0	0.0	0.0	0.0	0.0	0.0	0.0	0.0	0.0	0.0	0.0	0.0	0.0	0.0	0.0	0.0	0.0	0.0
NETO2	81831	symbol	H. sapiens	81831	H. sapiens	NETO2	neuropilin and tolloid like 2	GO:2000312 regulation of kainate selective glutamate receptor activity;GO:2000649 regulation of sodium ion transmembrane transporter activity;GO:1901016 regulation of potassium ion transmembrane transporter activity		Transporters:Accessory Factors Involved in Transport	Golgi apparatus (Approved)				0.0	0.0	0.0	0.0	0.0	0.0	0.0	0.0	0.0	0.0	0.0	0.0	0.0	0.0	0.0	0.0	0.0	0.0	0.0	0.0
C21ORF33	8209	gene_synonym	H. sapiens	8209	H. sapiens	GATD3A	glutamine amidotransferase like class 1 domain containing 3A			Predicted intracellular proteins	Mitochondria (Approved); Additional: Centrosome				0.0	0.0	0.0	0.0	0.0	0.0	0.0	0.0	0.0	0.0	0.0	0.0	0.0	0.0	0.0	0.0	0.0	0.0	0.0	0.0
CXCL9	4283	symbol	H. sapiens	4283	H. sapiens	CXCL9	C-X-C motif chemokine ligand 9	GO:1901741 positive regulation of myoblast fusion;GO:1901739 regulation of myoblast fusion;GO:0045663 positive regulation of myoblast differentiation		Predicted secreted proteins; Cancer-related genes:Candidate cancer biomarkers			(M196)PID IL23 PATHWAY; (M222)PID CXCR3 PATHWAY; (M5883)NABA SECRETED FACTORS	(M5897)HALLMARK IL6 JAK STAT3 SIGNALING; (M5913)HALLMARK INTERFERON GAMMA RESPONSE; (M5932)HALLMARK INFLAMMATORY RESPONSE	0.0	0.0	0.0	0.0	0.0	0.0	0.0	0.0	0.0	0.0	0.0	1.0	0.0	0.0	0.0	0.0	0.0	0.0	0.0	0.0
HOXB7	3217	symbol	H. sapiens	3217	H. sapiens	HOXB7	homeobox B7	GO:0090190 positive regulation of branching involved in ureteric bud morphogenesis;GO:0061213 positive regulation of mesonephros development;GO:0090189 regulation of branching involved in ureteric bud morphogenesis		Transcription factors:Helix-turn-helix domains; Predicted intracellular proteins	Nuclear bodies;Nucleoplasm (Supported); Additional: Cytosol				0.0	0.0	0.0	0.0	0.0	0.0	0.0	0.0	0.0	0.0	0.0	0.0	0.0	0.0	0.0	0.0	0.0	0.0	0.0	0.0
CYP1B1	1545	symbol	H. sapiens	1545	H. sapiens	CYP1B1	cytochrome P450 family 1 subfamily B member 1	GO:0002930 trabecular meshwork development;GO:0071603 endothelial cell-cell adhesion;GO:0061304 retinal blood vessel morphogenesis		ENZYME proteins:Oxidoreductases; Disease related genes; Enzymes; Potential drug targets; Predicted intracellular proteins	Mitochondria (Uncertain)	Genistein; 2-Methoxyestradiol; Naringenin; Quercetin; beta-Naphthoflavone; Flavone; Cannabidiol; Nabiximols			0.0	0.0	1.0	0.0	0.0	0.0	1.0	0.0	0.0	0.0	1.0	0.0	1.0	1.0	0.0	0.0	0.0	0.0	1.0	0.0
ARPC1B	10095	symbol	H. sapiens	10095	H. sapiens	ARPC1B	actin related protein 2/3 complex subunit 1B	GO:0034314 Arp2/3 complex-mediated actin nucleation;GO:0045010 actin nucleation;GO:0043627 response to estrogen		Disease related genes; Predicted intracellular proteins	Cytosol;Vesicles (Supported)	N-[2-(2-methyl-1H-indol-3-yl)ethyl]thiophene-2-carboxamide; (2S)-2-(3-bromophenyl)-3-(5-chloro-2-hydroxyphenyl)-1,3-thiazolidin-4-one	(M278)PID RAC1 PATHWAY; (M81)PID CDC42 PATHWAY; (M164)PID ERBB1 DOWNSTREAM PATHWAY		0.0	0.0	0.0	0.0	0.0	0.0	0.0	0.0	0.0	0.0	0.0	0.0	0.0	0.0	0.0	1.0	1.0	0.0	0.0	0.0
LOC653888						None	None	None	None	None	None	None	None	None	nan	nan	nan	nan	nan	nan	nan	nan	nan	nan	nan	nan	nan	nan	nan	nan	nan	nan	nan	nan
ISG15	9636	symbol	H. sapiens	9636	H. sapiens	ISG15	ISG15 ubiquitin like modifier	GO:0032020 ISG15-protein conjugation;GO:0045648 positive regulation of erythrocyte differentiation;GO:0030501 positive regulation of bone mineralization		Disease related genes; Predicted secreted proteins; Predicted intracellular proteins				(M5911)HALLMARK INTERFERON ALPHA RESPONSE; (M5913)HALLMARK INTERFERON GAMMA RESPONSE	0.0	1.0	0.0	0.0	0.0	0.0	0.0	0.0	0.0	0.0	0.0	0.0	0.0	0.0	0.0	0.0	0.0	0.0	1.0	0.0
UPP1	7378	symbol	H. sapiens	7378	H. sapiens	UPP1	uridine phosphorylase 1	GO:0006218 uridine catabolic process;GO:0046108 uridine metabolic process;GO:0046074 dTMP catabolic process		ENZYME proteins:Transferases; Enzymes; Predicted intracellular proteins	Nucleoplasm (Enhanced)	5-Benzylacyclouridine		(M5913)HALLMARK INTERFERON GAMMA RESPONSE; (M5934)HALLMARK XENOBIOTIC METABOLISM; (M5939)HALLMARK P53 PATHWAY	0.0	0.0	0.0	0.0	0.0	0.0	0.0	0.0	0.0	0.0	0.0	0.0	0.0	0.0	0.0	0.0	0.0	1.0	0.0	0.0
PHLDA1	22822	symbol	H. sapiens	22822	H. sapiens	PHLDA1	pleckstrin homology like domain family A member 1	GO:0045210 FasL biosynthetic process;GO:0000086 G2/M transition of mitotic cell cycle;GO:0044839 cell cycle G2/M phase transition		Cancer-related genes:Mutational cancer driver genes; Predicted intracellular proteins	Nucleoli;Nucleoli rim (Supported); Additional: Nucleoplasm			(M5947)HALLMARK IL2 STAT5 SIGNALING; (M5890)HALLMARK TNFA SIGNALING VIA NFKB	0.0	0.0	0.0	0.0	0.0	0.0	1.0	0.0	0.0	0.0	0.0	0.0	0.0	0.0	0.0	0.0	0.0	0.0	0.0	0.0
YIF1A	10897	symbol	H. sapiens	10897	H. sapiens	YIF1A	Yip1 interacting factor homolog A, membrane trafficking protein	GO:0036498 IRE1-mediated unfolded protein response;GO:0030968 endoplasmic reticulum unfolded protein response;GO:0034620 cellular response to unfolded protein		Predicted intracellular proteins	Golgi apparatus;Vesicles (Supported)			(M5922)HALLMARK UNFOLDED PROTEIN RESPONSE	0.0	0.0	0.0	0.0	0.0	0.0	0.0	0.0	0.0	0.0	0.0	0.0	0.0	0.0	0.0	0.0	0.0	0.0	0.0	0.0
OAZ1	4946	symbol	H. sapiens	4946	H. sapiens	OAZ1	ornithine decarboxylase antizyme 1	GO:1902268 negative regulation of polyamine transmembrane transport;GO:1902267 regulation of polyamine transmembrane transport;GO:1902047 polyamine transmembrane transport		Predicted intracellular proteins	Vesicles (Approved); Additional: Centriolar satellite	Ornithine	(M242)PID AURORA A PATHWAY		0.0	0.0	0.0	0.0	0.0	0.0	0.0	0.0	1.0	0.0	0.0	0.0	0.0	0.0	0.0	0.0	0.0	0.0	0.0	0.0
SCARB1	949	symbol	H. sapiens	949	H. sapiens	SCARB1	scavenger receptor class B member 1	GO:0015920 lipopolysaccharide transport;GO:0010899 regulation of phosphatidylcholine catabolic process;GO:0032497 detection of lipopolysaccharide		Predicted intracellular proteins; Transporters	Vesicles (Approved); Additional: Lysosomes;Rods & Rings	Phosphatidyl serine		(M5891)HALLMARK HYPOXIA; (M5905)HALLMARK ADIPOGENESIS; (M5906)HALLMARK ESTROGEN RESPONSE EARLY	0.0	0.0	0.0	1.0	0.0	1.0	0.0	0.0	0.0	0.0	1.0	0.0	0.0	1.0	0.0	0.0	0.0	1.0	0.0	0.0
RPS6KA4	8986	symbol	H. sapiens	8986	H. sapiens	RPS6KA4	ribosomal protein S6 kinase A4	GO:0043988 histone H3-S28 phosphorylation;GO:0043987 histone H3-S10 phosphorylation;GO:0033129 positive regulation of histone phosphorylation	AGC Ser/Thr protein kinase family	ENZYME proteins:Transferases; Kinases:AGC Ser/Thr protein kinases; Enzymes; Predicted intracellular proteins	Nucleoplasm (Supported); Additional: Cytosol	Flavin mononucleotide	(M229)PID P38 ALPHA BETA DOWNSTREAM PATHWAY; (M164)PID ERBB1 DOWNSTREAM PATHWAY		0.0	0.0	0.0	0.0	0.0	0.0	0.0	0.0	0.0	0.0	0.0	0.0	0.0	0.0	0.0	0.0	0.0	0.0	1.0	0.0
SGPP1	81537	symbol	H. sapiens	81537	H. sapiens	SGPP1	sphingosine-1-phosphate phosphatase 1	GO:0006668 sphinganine-1-phosphate metabolic process;GO:0035621 ER to Golgi ceramide transport;GO:0035627 ceramide transport			Nucleoplasm (Supported)		(M155)PID S1P META PATHWAY		0.0	0.0	0.0	0.0	0.0	0.0	0.0	0.0	0.0	0.0	0.0	0.0	1.0	0.0	0.0	0.0	0.0	0.0	0.0	0.0
WASPIP	7456	gene_synonym	H. sapiens	7456	H. sapiens	WIPF1	WAS/WASL interacting protein family member 1	GO:0002433 immune response-regulating cell surface receptor signaling pathway involved in phagocytosis;GO:0038096 Fc-gamma receptor signaling pathway involved in phagocytosis;GO:0038094 Fc-gamma receptor signaling pathway		Disease related genes; Predicted intracellular proteins	Cytosol (Approved); Additional: Plasma membrane		(M7)PID FCER1 PATHWAY	(M5930)HALLMARK EPITHELIAL MESENCHYMAL TRANSITION	0.0	0.0	0.0	0.0	0.0	0.0	0.0	0.0	0.0	0.0	0.0	0.0	0.0	0.0	0.0	0.0	1.0	0.0	0.0	0.0
UQCRC1	7384	symbol	H. sapiens	7384	H. sapiens	UQCRC1	ubiquinol-cytochrome c reductase core protein 1	GO:0006122 mitochondrial electron transport, ubiquinol to cytochrome c;GO:0014823 response to activity;GO:0009060 aerobic respiration		Enzymes; Peptidases:Metallopeptidases; Predicted intracellular proteins	Mitochondria (Supported)	2-Hexyloxy-6-Hydroxymethyl-Tetrahydro-Pyran-3,4,5-Triol; Myxothiazol; 6-Hydroxy-5-undecyl-4,7-benzothiazoledione; Azoxystrobin; (5S)-3-ANILINO-5-(2,4-DIFLUOROPHENYL)-5-METHYL-1,3-OXAZOLIDINE-2,4-DIONE; (S)-famoxadone; METHYL (2Z)-3-METHOXY-2-{2-[(E)-2-PHENYLVINYL]PHENYL}ACRYLATE; 2-Nonyl-4-quinolinol 1-oxide; Ubiquinone Q2		(M5905)HALLMARK ADIPOGENESIS; (M5936)HALLMARK OXIDATIVE PHOSPHORYLATION	0.0	0.0	0.0	0.0	0.0	0.0	0.0	0.0	0.0	0.0	0.0	0.0	0.0	0.0	0.0	0.0	0.0	1.0	0.0	0.0
CEBPA	1050	symbol	H. sapiens	1050	H. sapiens	CEBPA	CCAAT enhancer binding protein alpha	GO:0045945 positive regulation of transcription by RNA polymerase III;GO:0000050 urea cycle;GO:0071285 cellular response to lithium ion		Cancer-related genes:Mutational cancer driver genes; Disease related genes; Cancer-related genes:Mutated cancer genes; Transcription factors:Basic domains; Predicted intracellular proteins	Nucleoplasm (Approved); Additional: Vesicles		(M106)PID HNF3B PATHWAY; (M151)PID AR TF PATHWAY; (M254)PID MYC REPRESS PATHWAY	(M5939)HALLMARK P53 PATHWAY	1.0	0.0	1.0	0.0	0.0	0.0	1.0	0.0	1.0	0.0	0.0	0.0	0.0	0.0	1.0	0.0	1.0	0.0	0.0	0.0
ATP1B1	481	symbol	H. sapiens	481	H. sapiens	ATP1B1	ATPase Na+/K+ transporting subunit beta 1	GO:0044861 protein transport into plasma membrane raft;GO:1903281 positive regulation of calcium:sodium antiporter activity;GO:1903279 regulation of calcium:sodium antiporter activity		Transporters:Primary Active Transporters; Predicted intracellular proteins				(M5936)HALLMARK OXIDATIVE PHOSPHORYLATION	0.0	0.0	0.0	0.0	1.0	0.0	0.0	1.0	0.0	0.0	0.0	1.0	0.0	0.0	0.0	0.0	0.0	1.0	0.0	0.0
STAB1	23166	symbol	H. sapiens	23166	H. sapiens	STAB1	stabilin 1	GO:0016525 negative regulation of angiogenesis;GO:2000181 negative regulation of blood vessel morphogenesis;GO:1901343 negative regulation of vasculature development			Cytosol (Approved); Additional: Nucleoplasm;Plasma membrane			(M5932)HALLMARK INFLAMMATORY RESPONSE; (M5950)HALLMARK ALLOGRAFT REJECTION	0.0	0.0	0.0	1.0	0.0	0.0	0.0	0.0	0.0	0.0	1.0	0.0	0.0	0.0	0.0	0.0	0.0	0.0	0.0	0.0
NDUFS7	374291	symbol	H. sapiens	374291	H. sapiens	NDUFS7	NADH:ubiquinone oxidoreductase core subunit S7	GO:0015988 energy coupled proton transmembrane transport, against electrochemical gradient;GO:0015990 electron transport coupled proton transport;GO:0006120 mitochondrial electron transport, NADH to ubiquinone		ENZYME proteins:Oxidoreductases; Disease related genes; Enzymes; Potential drug targets; Predicted intracellular proteins		NADH		(M5936)HALLMARK OXIDATIVE PHOSPHORYLATION	0.0	0.0	0.0	0.0	0.0	0.0	0.0	0.0	0.0	0.0	0.0	0.0	0.0	0.0	0.0	0.0	0.0	1.0	0.0	0.0
SLC40A1	30061	symbol	H. sapiens	30061	H. sapiens	SLC40A1	solute carrier family 40 member 1	GO:1903414 iron cation export;GO:1903988 ferrous iron export across plasma membrane;GO:0070839 divalent metal ion export		Predicted intracellular proteins; Disease related genes; Transporters:Electrochemical Potential-driven transporters; Potential drug targets	Cytosol;Plasma membrane (Approved); Additional: Nucleoplasm				0.0	0.0	0.0	0.0	0.0	0.0	0.0	0.0	0.0	0.0	0.0	0.0	0.0	0.0	0.0	0.0	0.0	0.0	0.0	0.0
ETV5	2119	symbol	H. sapiens	2119	H. sapiens	ETV5	ETS variant transcription factor 5	GO:0042078 germ-line stem cell division;GO:0048133 male germ-line stem cell asymmetric division;GO:0098728 germline stem cell asymmetric division		Predicted intracellular proteins; Transcription factors:Helix-turn-helix domains; Cancer-related genes:Candidate cancer biomarkers	Nucleoplasm (Supported)		(M290)PID IL12 STAT4 PATHWAY; (M176)PID FOXM1 PATHWAY	(M5953)HALLMARK KRAS SIGNALING UP	0.0	0.0	0.0	0.0	0.0	0.0	0.0	0.0	0.0	0.0	0.0	0.0	0.0	0.0	0.0	0.0	0.0	0.0	0.0	0.0
GIMAP6	474344	symbol	H. sapiens	474344	H. sapiens	GIMAP6	GTPase, IMAP family member 6			Predicted intracellular proteins					0.0	0.0	0.0	0.0	0.0	0.0	0.0	0.0	0.0	0.0	0.0	0.0	0.0	0.0	0.0	0.0	0.0	0.0	0.0	0.0
MYL9	10398	symbol	H. sapiens	10398	H. sapiens	MYL9	myosin light chain 9	GO:0070527 platelet aggregation;GO:0045652 regulation of megakaryocyte differentiation;GO:0034109 homotypic cell-cell adhesion		Predicted intracellular proteins	Nucleoli fibrillar center;Nucleoplasm (Approved)		(M71)PID ILK PATHWAY	(M5915)HALLMARK APICAL JUNCTION; (M5930)HALLMARK EPITHELIAL MESENCHYMAL TRANSITION	0.0	0.0	0.0	0.0	0.0	1.0	0.0	0.0	0.0	0.0	0.0	0.0	0.0	0.0	0.0	0.0	0.0	0.0	0.0	0.0
CTSB	1508	symbol	H. sapiens	1508	H. sapiens	CTSB	cathepsin B	GO:0097067 cellular response to thyroid hormone stimulus;GO:0097066 response to thyroid hormone;GO:0030574 collagen catabolic process		ENZYME proteins:Hydrolases; Enzymes; Peptidases:Cysteine-type peptidases; Predicted secreted proteins; Cancer-related genes:Candidate cancer biomarkers; Candidate cardiovascular disease genes	Vesicles (Supported); Additional: Nucleoli	2-Aminoethanimidic Acid; 3-Amino-4-Oxybenzyl-2-Butanone; 3-Methylphenylalanine; N-(3-Propylcarbamoyloxirane-2-Carbonyl)-Isoleucyl-Proline; 2-Pyridinethiol; Diphenylacetic acid; N-[1-Hydroxycarboxyethyl-Carbonyl]Leucylamino-2-Methyl-Butane; N-{[(2S,3S)-3-(Ethoxycarbonyl)-2-oxiranyl]carbonyl}-L-threonyl-L-isoleucine; N-{[(2S,3S)-3-(ETHOXYCARBONYL)OXIRAN-2-YL]CARBONYL}-L-ISOLEUCINE; BENZYL N-({(2S,3…	(M3468)NABA ECM REGULATORS; (M5885)NABA MATRISOME ASSOCIATED; (M5889)NABA MATRISOME	(M5946)HALLMARK COAGULATION; (M5921)HALLMARK COMPLEMENT; (M5945)HALLMARK HEME METABOLISM	1.0	0.0	0.0	0.0	0.0	0.0	0.0	0.0	0.0	1.0	0.0	0.0	0.0	1.0	0.0	0.0	1.0	0.0	0.0	0.0
SYNPO2	171024	symbol	H. sapiens	171024	H. sapiens	SYNPO2	synaptopodin 2	GO:0061684 chaperone-mediated autophagy;GO:0032233 positive regulation of actin filament bundle assembly;GO:0000045 autophagosome assembly		Predicted intracellular proteins	Actin filaments;Vesicles (Enhanced)				0.0	0.0	0.0	0.0	0.0	0.0	0.0	0.0	1.0	0.0	0.0	0.0	0.0	0.0	0.0	0.0	0.0	0.0	0.0	0.0
GATA3	2625	symbol	H. sapiens	2625	H. sapiens	GATA3	GATA binding protein 3	GO:2000606 regulation of cell proliferation involved in mesonephros development;GO:2000607 negative regulation of cell proliferation involved in mesonephros development;GO:1905277 negative regulation of epithelial tube formation		Cancer-related genes:Mutational cancer driver genes; Disease related genes; Cancer-related genes:Mutated cancer genes; Cancer-related genes:Candidate cancer biomarkers; Transcription factors:Zinc-coordinating DNA-binding domains; Predicted intracellular proteins	Nucleoplasm (Supported)		(M36)PID IL27 PATHWAY; (M60)PID NFAT TFPATHWAY; (M17)PID NOTCH PATHWAY	(M5916)HALLMARK APICAL SURFACE; (M5921)HALLMARK COMPLEMENT	1.0	1.0	1.0	0.0	1.0	1.0	0.0	0.0	0.0	0.0	1.0	1.0	0.0	0.0	0.0	1.0	1.0	0.0	1.0	1.0
MAD2L2	10459	symbol	H. sapiens	10459	H. sapiens	MAD2L2	mitotic arrest deficient 2 like 2	GO:1904667 negative regulation of ubiquitin protein ligase activity;GO:2000048 negative regulation of cell-cell adhesion mediated by cadherin;GO:0010944 negative regulation of transcription by competitive promoter binding		Predicted intracellular proteins; Disease related genes; Cancer-related genes:Candidate cancer biomarkers	Cytosol (Supported); Additional: Nucleoli				1.0	0.0	1.0	0.0	0.0	0.0	0.0	0.0	0.0	0.0	0.0	0.0	0.0	0.0	0.0	0.0	0.0	0.0	0.0	0.0
TMED9	54732	symbol	H. sapiens	54732	H. sapiens	TMED9	transmembrane p24 trafficking protein 9	GO:0035964 COPI-coated vesicle budding;GO:0048200 Golgi transport vesicle coating;GO:0048205 COPI coating of Golgi vesicle							0.0	0.0	0.0	1.0	0.0	0.0	0.0	0.0	0.0	0.0	0.0	0.0	0.0	0.0	0.0	0.0	0.0	0.0	0.0	0.0
NRM	11270	symbol	H. sapiens	11270	H. sapiens	NRM	nurim	GO:0008150 biological_process			Nuclear membrane (Enhanced)				0.0	0.0	0.0	0.0	0.0	0.0	0.0	0.0	0.0	0.0	0.0	0.0	0.0	0.0	0.0	0.0	0.0	0.0	0.0	0.0
FRMD6	122786	symbol	H. sapiens	122786	H. sapiens	FRMD6	FERM domain containing 6	GO:0031032 actomyosin structure organization;GO:0030036 actin cytoskeleton organization;GO:0030029 actin filament-based process		Predicted intracellular proteins	Mitochondria (Approved)				0.0	0.0	0.0	0.0	0.0	0.0	0.0	0.0	0.0	0.0	0.0	0.0	0.0	0.0	0.0	0.0	0.0	0.0	0.0	0.0
TOMM40	10452	symbol	H. sapiens	10452	H. sapiens	TOMM40	translocase of outer mitochondrial membrane 40	GO:0030150 protein import into mitochondrial matrix;GO:0044743 protein transmembrane import into intracellular organelle;GO:0065002 intracellular protein transmembrane transport		Transporters:Transporter channels and pores; Predicted intracellular proteins	Mitochondria (Enhanced); Additional: Cytosol			(M5924)HALLMARK MTORC1 SIGNALING	0.0	0.0	0.0	0.0	0.0	0.0	0.0	0.0	1.0	0.0	0.0	0.0	0.0	0.0	0.0	0.0	0.0	0.0	0.0	0.0
CD97	976	gene_synonym	H. sapiens	976	H. sapiens	ADGRE5	adhesion G protein-coupled receptor E5	GO:0007189 adenylate cyclase-activating G protein-coupled receptor signaling pathway;GO:0019933 cAMP-mediated signaling;GO:0019935 cyclic-nucleotide-mediated signaling		CD markers; Transporters; G-protein coupled receptors:Family 2 (B) receptors; G-protein coupled receptors:GPCRs excl olfactory receptors; Predicted secreted proteins; Predicted intracellular proteins	Cytosol (Approved)				1.0	0.0	0.0	0.0	0.0	0.0	0.0	0.0	0.0	0.0	0.0	0.0	0.0	0.0	0.0	0.0	0.0	0.0	0.0	0.0
PLS3	5358	symbol	H. sapiens	5358	H. sapiens	PLS3	plastin 3	GO:0051639 actin filament network formation;GO:0051017 actin filament bundle assembly;GO:0061572 actin filament bundle organization		Disease related genes; Predicted intracellular proteins	Cytosol;Plasma membrane (Approved)				0.0	0.0	0.0	0.0	0.0	0.0	0.0	0.0	0.0	0.0	0.0	0.0	0.0	0.0	0.0	0.0	0.0	0.0	0.0	0.0
S100A10	6281	symbol	H. sapiens	6281	H. sapiens	S100A10	S100 calcium binding protein A10	GO:0001765 membrane raft assembly;GO:0051894 positive regulation of focal adhesion assembly;GO:0031579 membrane raft organization		Transporters:Accessory Factors Involved in Transport	Mitochondria (Approved)	Phenethyl Isothiocyanate	(M5060)SA FAS SIGNALING; (M5883)NABA SECRETED FACTORS; (M5885)NABA MATRISOME ASSOCIATED	(M5935)HALLMARK FATTY ACID METABOLISM; (M5939)HALLMARK P53 PATHWAY	0.0	0.0	1.0	0.0	1.0	0.0	0.0	1.0	0.0	0.0	0.0	0.0	0.0	0.0	0.0	0.0	0.0	0.0	0.0	0.0
PLEKHO1	51177	symbol	H. sapiens	51177	H. sapiens	PLEKHO1	pleckstrin homology domain containing O1	GO:0051451 myoblast migration;GO:0072673 lamellipodium morphogenesis;GO:0007520 myoblast fusion		Predicted intracellular proteins	Mitochondria (Supported)				0.0	0.0	0.0	0.0	0.0	0.0	0.0	0.0	0.0	0.0	0.0	0.0	0.0	0.0	0.0	0.0	0.0	0.0	0.0	0.0
PDE4B	5142	symbol	H. sapiens	5142	H. sapiens	PDE4B	phosphodiesterase 4B	GO:1901898 negative regulation of relaxation of cardiac muscle;GO:0140192 regulation of adenylate cyclase-activating adrenergic receptor signaling pathway involved in heart process;GO:0140199 negative regulation of adenylate cyclase-activating adrenergic receptor signaling pathway involved in heart process		Enzymes; FDA approved drug targets:Small molecule drugs; Predicted intracellular proteins; ENZYME proteins:Hydrolases	Golgi apparatus (Approved); Additional: Cytosol	Adenosine phosphate; Caffeine; Theophylline; Dyphylline; Enprofylline; Iloprost; Papaverine; Theobromine; Daxalipram; Roflumilast; Piclamilast; Rolipram; 3,5-Dimethyl-1-(3-Nitrophenyl)-1h-Pyrazole-4-Carboxylic Acid Ethyl Ester; Filaminast; 8-Bromo-Adenosine-5'-Monophosphate; (S)-Rolipram; 1-(2-Chlorophenyl)-3,5-Dimethyl-1h-Pyrazole-4-Carboxylic Acid Ethyl Ester; Cilomilast; (R)-Rolipram; S,S-(2-H…		(M5898)HALLMARK DNA REPAIR; (M5890)HALLMARK TNFA SIGNALING VIA NFKB; (M5913)HALLMARK INTERFERON GAMMA RESPONSE	0.0	0.0	0.0	0.0	0.0	0.0	0.0	0.0	0.0	0.0	0.0	1.0	0.0	0.0	0.0	0.0	1.0	1.0	1.0	0.0
MBD3	53615	symbol	H. sapiens	53615	H. sapiens	MBD3	methyl-CpG binding domain protein 3	GO:0006346 methylation-dependent chromatin silencing;GO:0044030 regulation of DNA methylation;GO:0006305 DNA alkylation		Predicted intracellular proteins	Nucleoplasm (Supported)		(M101)PID HDAC CLASSI PATHWAY		0.0	0.0	0.0	0.0	0.0	0.0	0.0	0.0	0.0	0.0	0.0	0.0	0.0	0.0	0.0	0.0	0.0	0.0	0.0	0.0
GUCY1A3	2982	gene_synonym	H. sapiens	2982	H. sapiens	GUCY1A1	guanylate cyclase 1 soluble subunit alpha 1	GO:0098925 retrograde trans-synaptic signaling by nitric oxide, modulating synaptic transmission;GO:0098923 retrograde trans-synaptic signaling by soluble gas;GO:0098924 retrograde trans-synaptic signaling by nitric oxide		Disease related genes; Enzymes; ENZYME proteins:Lyases; Potential drug targets; Predicted intracellular proteins	Nucleoplasm (Supported)			(M5908)HALLMARK ANDROGEN RESPONSE; (M5953)HALLMARK KRAS SIGNALING UP	0.0	0.0	0.0	0.0	1.0	0.0	0.0	0.0	0.0	0.0	0.0	0.0	0.0	0.0	0.0	0.0	0.0	1.0	0.0	0.0
HYAL2	8692	symbol	H. sapiens	8692	H. sapiens	HYAL2	hyaluronidase 2	GO:0019087 transformation of host cell by virus;GO:0070295 renal water absorption;GO:0003097 renal water transport		Enzymes; Predicted intracellular proteins; ENZYME proteins:Hydrolases			(M3468)NABA ECM REGULATORS; (M5885)NABA MATRISOME ASSOCIATED; (M5889)NABA MATRISOME	(M5941)HALLMARK UV RESPONSE UP	1.0	0.0	0.0	0.0	0.0	1.0	1.0	0.0	0.0	0.0	1.0	0.0	1.0	0.0	1.0	0.0	1.0	0.0	1.0	1.0
TOP2A	7153	symbol	H. sapiens	7153	H. sapiens	TOP2A	DNA topoisomerase II alpha	GO:0045870 positive regulation of single stranded viral RNA replication via double stranded DNA intermediate;GO:1905463 negative regulation of DNA duplex unwinding;GO:0030263 apoptotic chromosome condensation		Enzymes; FDA approved drug targets:Small molecule drugs; ENZYME proteins:Isomerase; Cancer-related genes:Candidate cancer biomarkers; Predicted intracellular proteins	Nucleoplasm (Supported); Additional: Nucleoli	Moxifloxacin; Amsacrine; Dexrazoxane; Valrubicin; Teniposide; Epirubicin; Enoxacin; Pefloxacin; Ciprofloxacin; Trovafloxacin; Daunorubicin; Etoposide; Dactinomycin; Lomefloxacin; Doxorubicin; Norfloxacin; Ofloxacin; Idarubicin; Podofilox; Mitoxantrone; Sparfloxacin; Genistein; Fleroxacin; Lucanthone; Banoxantrone; SP1049C; Amonafide; Elsamitrucin; 13-deoxydoxorubicin; RTA 744; Aldoxorubicin; ZEN-…	(M236)PID DELTA NP63 PATHWAY	(M5949)HALLMARK PEROXISOME; (M5902)HALLMARK APOPTOSIS; (M5893)HALLMARK MITOTIC SPINDLE	0.0	0.0	0.0	0.0	0.0	0.0	1.0	0.0	0.0	0.0	0.0	0.0	0.0	0.0	0.0	0.0	0.0	0.0	0.0	0.0
FYN	2534	symbol	H. sapiens	2534	H. sapiens	FYN	FYN proto-oncogene, Src family tyrosine kinase	GO:0000304 response to singlet oxygen;GO:1905430 cellular response to glycine;GO:1905429 response to glycine	Tyr protein kinase family	ENZYME proteins:Transferases; Kinases:Tyr protein kinases; Enzymes; Predicted intracellular proteins	Plasma membrane (Enhanced); Additional: Cytosol	Dasatinib; Triglyme; Fostamatinib	(M251)PID SYNDECAN 3 PATHWAY; (M184)PID ECADHERIN KERATINOCYTE PATHWAY; (M33)PID GLYPICAN 1PATHWAY	(M5946)HALLMARK COAGULATION; (M5942)HALLMARK UV RESPONSE DN; (M5921)HALLMARK COMPLEMENT	0.0	1.0	1.0	0.0	1.0	1.0	1.0	1.0	0.0	1.0	0.0	1.0	1.0	0.0	1.0	1.0	1.0	1.0	0.0	1.0
CORO1B	57175	symbol	H. sapiens	57175	H. sapiens	CORO1B	coronin 1B	GO:0090135 actin filament branching;GO:1902463 protein localization to cell leading edge;GO:0071672 negative regulation of smooth muscle cell chemotaxis		Predicted intracellular proteins	Cytosol;Plasma membrane (Supported)				0.0	0.0	0.0	0.0	0.0	1.0	0.0	0.0	0.0	0.0	1.0	1.0	0.0	0.0	0.0	0.0	0.0	0.0	0.0	1.0
PAPSS2	9060	symbol	H. sapiens	9060	H. sapiens	PAPSS2	3'-phosphoadenosine 5'-phosphosulfate synthase 2	GO:0000103 sulfate assimilation;GO:0034036 purine ribonucleoside bisphosphate biosynthetic process;GO:0050428 3'-phosphoadenosine 5'-phosphosulfate biosynthetic process		Disease related genes; ENZYME proteins:Transferases; Enzymes; Potential drug targets; Predicted intracellular proteins	Mitochondria (Approved)			(M5906)HALLMARK ESTROGEN RESPONSE EARLY; (M5907)HALLMARK ESTROGEN RESPONSE LATE; (M5934)HALLMARK XENOBIOTIC METABOLISM	0.0	0.0	0.0	0.0	0.0	0.0	0.0	0.0	0.0	0.0	0.0	0.0	0.0	0.0	0.0	0.0	0.0	1.0	0.0	0.0
SPON2	10417	symbol	H. sapiens	10417	H. sapiens	SPON2	spondin 2	GO:0045087 innate immune response;GO:0007155 cell adhesion;GO:0022610 biological adhesion		Predicted secreted proteins; Predicted intracellular proteins	Vesicles (Approved)		(M169)PID INTEGRIN2 PATHWAY; (M3008)NABA ECM GLYCOPROTEINS; (M5884)NABA CORE MATRISOME		0.0	0.0	0.0	0.0	0.0	0.0	0.0	0.0	0.0	0.0	0.0	0.0	0.0	1.0	0.0	0.0	0.0	0.0	0.0	0.0
PDGFC	56034	symbol	H. sapiens	56034	H. sapiens	PDGFC	platelet derived growth factor C	GO:0007171 activation of transmembrane receptor protein tyrosine kinase activity;GO:0031954 positive regulation of protein autophosphorylation;GO:0048146 positive regulation of fibroblast proliferation		Predicted secreted proteins; RAS pathway related proteins	Cytosol;Plasma membrane (Supported)		(M5883)NABA SECRETED FACTORS; (M5885)NABA MATRISOME ASSOCIATED; (M5889)NABA MATRISOME	(M5897)HALLMARK IL6 JAK STAT3 SIGNALING	0.0	0.0	0.0	0.0	0.0	0.0	0.0	0.0	0.0	0.0	1.0	0.0	0.0	0.0	1.0	1.0	0.0	0.0	0.0	0.0
C12ORF57	113246	symbol	H. sapiens	113246	H. sapiens	C12orf57	chromosome 12 open reading frame 57	GO:0021678 third ventricle development;GO:0036343 psychomotor behavior;GO:0021540 corpus callosum morphogenesis		Disease related genes; Predicted intracellular proteins	Nuclear speckles (Enhanced)				0.0	0.0	0.0	0.0	0.0	0.0	0.0	0.0	0.0	0.0	0.0	0.0	0.0	0.0	0.0	0.0	0.0	0.0	0.0	0.0
IL27RA	9466	symbol	H. sapiens	9466	H. sapiens	IL27RA	interleukin 27 receptor subunit alpha	GO:2000408 negative regulation of T cell extravasation;GO:2000407 regulation of T cell extravasation;GO:2000405 negative regulation of T cell migration			Vesicles (Approved)		(M36)PID IL27 PATHWAY	(M5950)HALLMARK ALLOGRAFT REJECTION	1.0	1.0	1.0	0.0	0.0	0.0	0.0	0.0	0.0	0.0	0.0	1.0	0.0	0.0	0.0	0.0	0.0	0.0	1.0	0.0
FSTL1	11167	symbol	H. sapiens	11167	H. sapiens	FSTL1	follistatin like 1	GO:0061484 hematopoietic stem cell homeostasis;GO:0030510 regulation of BMP signaling pathway;GO:0045446 endothelial cell differentiation		Predicted secreted proteins; Predicted intracellular proteins	Cytosol;Vesicles (Approved)		(M17761)ST WNT BETA CATENIN PATHWAY; (M5883)NABA SECRETED FACTORS; (M5885)NABA MATRISOME ASSOCIATED	(M5944)HALLMARK ANGIOGENESIS; (M5930)HALLMARK EPITHELIAL MESENCHYMAL TRANSITION	0.0	0.0	0.0	0.0	0.0	0.0	0.0	0.0	0.0	0.0	1.0	0.0	0.0	0.0	0.0	0.0	0.0	0.0	0.0	1.0
C1ORF54	79630	symbol	H. sapiens	79630	H. sapiens	C1orf54	chromosome 1 open reading frame 54			Predicted secreted proteins	Plasma membrane (Approved)				0.0	0.0	0.0	0.0	0.0	0.0	0.0	0.0	0.0	0.0	0.0	0.0	0.0	0.0	0.0	0.0	0.0	0.0	0.0	0.0
HIF1A	3091	symbol	H. sapiens	3091	H. sapiens	HIF1A	hypoxia inducible factor 1 subunit alpha	GO:0001922 B-1 B cell homeostasis;GO:0021502 neural fold elevation formation;GO:0070101 positive regulation of chemokine-mediated signaling pathway		Predicted intracellular proteins; Transcription factors:Basic domains; Cancer-related genes:Candidate cancer biomarkers	Nuclear bodies;Nucleoplasm (Enhanced); Additional: Plasma membrane	Carvedilol; Hydralazine; 2-Methoxyestradiol; ENMD-1198; PX-478; FG-2216	(M180)PID HIF1A PATHWAY; (M226)PID VEGFR1 PATHWAY; (M288)PID HES HEY PATHWAY	(M5901)HALLMARK G2M CHECKPOINT; (M5913)HALLMARK INTERFERON GAMMA RESPONSE; (M5932)HALLMARK INFLAMMATORY RESPONSE	0.0	1.0	0.0	0.0	0.0	1.0	0.0	0.0	1.0	0.0	1.0	0.0	1.0	0.0	0.0	1.0	0.0	1.0	1.0	1.0
PLOD1	5351	symbol	H. sapiens	5351	H. sapiens	PLOD1	procollagen-lysine,2-oxoglutarate 5-dioxygenase 1	GO:0017185 peptidyl-lysine hydroxylation;GO:0018126 protein hydroxylation;GO:0006493 protein O-linked glycosylation		ENZYME proteins:Oxidoreductases; Disease related genes; Enzymes; Potential drug targets; Predicted intracellular proteins	Vesicles (Uncertain); Additional: Nucleoplasm	Ascorbic acid	(M3468)NABA ECM REGULATORS; (M5885)NABA MATRISOME ASSOCIATED; (M5889)NABA MATRISOME	(M5930)HALLMARK EPITHELIAL MESENCHYMAL TRANSITION; (M5937)HALLMARK GLYCOLYSIS	0.0	0.0	0.0	0.0	0.0	0.0	0.0	0.0	0.0	0.0	0.0	0.0	0.0	1.0	0.0	0.0	0.0	0.0	0.0	0.0
RPL13	6137	symbol	H. sapiens	6137	H. sapiens	RPL13	ribosomal protein L13	GO:0001824 blastocyst development;GO:0006614 SRP-dependent cotranslational protein targeting to membrane;GO:0006613 cotranslational protein targeting to membrane		Ribosomal proteins; Predicted intracellular proteins	Cytosol;Endoplasmic reticulum;Nucleoli (Enhanced)				0.0	0.0	0.0	0.0	0.0	0.0	0.0	0.0	0.0	0.0	0.0	0.0	0.0	0.0	0.0	0.0	0.0	0.0	0.0	0.0
LOC388344	388344	Gene_ID	H. sapiens	388344	H. sapiens	RPL13P12	ribosomal protein L13 pseudogene 12								0.0	0.0	0.0	0.0	0.0	0.0	0.0	0.0	0.0	0.0	0.0	0.0	0.0	0.0	0.0	0.0	0.0	0.0	0.0	0.0
ENG	2022	symbol	H. sapiens	2022	H. sapiens	ENG	endoglin	GO:1905222 atrioventricular canal morphogenesis;GO:0022009 central nervous system vasculogenesis;GO:1905310 regulation of cardiac neural crest cell migration involved in outflow tract morphogenesis		CD markers; Disease related genes; Candidate cardiovascular disease genes; Cancer-related genes:Candidate cancer biomarkers	Plasma membrane (Supported); Additional: Nuclear bodies	Carotuximab	(M185)PID ALK1 PATHWAY; (M255)PID HIF1 TFPATHWAY	(M5896)HALLMARK TGF BETA SIGNALING; (M5953)HALLMARK KRAS SIGNALING UP	0.0	0.0	0.0	0.0	0.0	0.0	0.0	0.0	0.0	0.0	1.0	0.0	0.0	1.0	0.0	0.0	0.0	0.0	0.0	1.0
C1QC	714	symbol	H. sapiens	714	H. sapiens	C1QC	complement C1q C chain	GO:0045650 negative regulation of macrophage differentiation;GO:0030853 negative regulation of granulocyte differentiation;GO:0098883 synapse pruning		Disease related genes; Predicted secreted proteins		Cetuximab; Palivizumab; Daclizumab; Bevacizumab; Zinc; Copper; Zinc acetate; Zinc chloride; Zinc sulfate, unspecified form	(M5880)NABA ECM AFFILIATED; (M5885)NABA MATRISOME ASSOCIATED; (M5889)NABA MATRISOME	(M5921)HALLMARK COMPLEMENT	0.0	0.0	0.0	0.0	0.0	0.0	0.0	0.0	0.0	0.0	0.0	0.0	0.0	0.0	0.0	0.0	1.0	0.0	0.0	0.0
GAS6	2621	symbol	H. sapiens	2621	H. sapiens	GAS6	growth arrest specific 6	GO:1900142 negative regulation of oligodendrocyte apoptotic process;GO:2000533 negative regulation of renal albumin absorption;GO:0071307 cellular response to vitamin K		Predicted secreted proteins	Cytosol (Approved); Additional: Centriolar satellite		(M3008)NABA ECM GLYCOPROTEINS; (M5884)NABA CORE MATRISOME; (M5889)NABA MATRISOME		1.0	0.0	1.0	0.0	1.0	1.0	1.0	0.0	0.0	0.0	1.0	1.0	0.0	1.0	1.0	0.0	0.0	0.0	1.0	1.0
LAPTM5	7805	symbol	H. sapiens	7805	H. sapiens	LAPTM5	lysosomal protein transmembrane 5	GO:0012502 induction of programmed cell death;GO:0097214 positive regulation of lysosomal membrane permeability;GO:1904092 regulation of autophagic cell death		Transporters:Electrochemical Potential-driven transporters	Cytosol (Approved)			(M5953)HALLMARK KRAS SIGNALING UP	0.0	0.0	1.0	0.0	0.0	0.0	1.0	1.0	1.0	0.0	0.0	0.0	0.0	0.0	1.0	0.0	1.0	0.0	1.0	0.0
TMEM166	84141	gene_synonym	H. sapiens	84141	H. sapiens	EVA1A	eva-1 homolog A, regulator of programmed cell death	GO:0043687 post-translational protein modification;GO:0006914 autophagy;GO:0061919 process utilizing autophagic mechanism		Predicted intracellular proteins; Transporters	Vesicles (Supported); Additional: Plasma membrane				0.0	0.0	0.0	0.0	0.0	0.0	0.0	0.0	1.0	0.0	0.0	0.0	0.0	0.0	0.0	0.0	0.0	0.0	0.0	0.0
MOXD1	26002	symbol	H. sapiens	26002	H. sapiens	MOXD1	monooxygenase DBH like 1	GO:0006589 octopamine biosynthetic process;GO:0046333 octopamine metabolic process;GO:0042421 norepinephrine biosynthetic process		Predicted intracellular proteins	Cytosol (Approved)				0.0	0.0	0.0	0.0	0.0	0.0	0.0	0.0	0.0	0.0	0.0	0.0	0.0	0.0	0.0	0.0	0.0	0.0	0.0	0.0
SERPINE2	5270	symbol	H. sapiens	5270	H. sapiens	SERPINE2	serpin family E member 2	GO:0042628 mating plug formation;GO:0045297 post-mating behavior;GO:0061108 seminal vesicle epithelium development		Predicted secreted proteins			(M3468)NABA ECM REGULATORS; (M5885)NABA MATRISOME ASSOCIATED; (M5889)NABA MATRISOME	(M5930)HALLMARK EPITHELIAL MESENCHYMAL TRANSITION	0.0	0.0	1.0	0.0	1.0	1.0	0.0	0.0	0.0	0.0	0.0	0.0	0.0	0.0	0.0	0.0	0.0	0.0	0.0	0.0
TEAD2	8463	symbol	H. sapiens	8463	H. sapiens	TEAD2	TEA domain transcription factor 2	GO:0048368 lateral mesoderm development;GO:0048339 paraxial mesoderm development;GO:0030903 notochord development		Transcription factors:Helix-turn-helix domains; Predicted intracellular proteins	Nucleoplasm (Supported)				0.0	0.0	0.0	0.0	0.0	0.0	0.0	0.0	0.0	0.0	1.0	0.0	0.0	0.0	0.0	0.0	0.0	0.0	0.0	0.0
IGFBP4	3487	symbol	H. sapiens	3487	H. sapiens	IGFBP4	insulin like growth factor binding protein 4	GO:0043568 positive regulation of insulin-like growth factor receptor signaling pathway;GO:0044342 type B pancreatic cell proliferation;GO:0043567 regulation of insulin-like growth factor receptor signaling pathway		Predicted secreted proteins			(M77)PID WNT SIGNALING PATHWAY; (M3008)NABA ECM GLYCOPROTEINS; (M5884)NABA CORE MATRISOME	(M5906)HALLMARK ESTROGEN RESPONSE EARLY; (M5907)HALLMARK ESTROGEN RESPONSE LATE; (M5930)HALLMARK EPITHELIAL MESENCHYMAL TRANSITION	0.0	0.0	0.0	0.0	0.0	0.0	0.0	0.0	0.0	0.0	0.0	0.0	0.0	1.0	1.0	1.0	0.0	0.0	0.0	0.0
ACOX2	8309	symbol	H. sapiens	8309	H. sapiens	ACOX2	acyl-CoA oxidase 2	GO:0033540 fatty acid beta-oxidation using acyl-CoA oxidase;GO:1902884 positive regulation of response to oxidative stress;GO:0000038 very long-chain fatty acid metabolic process		ENZYME proteins:Oxidoreductases; Disease related genes; Enzymes; Potential drug targets; Predicted intracellular proteins	Vesicles (Approved); Additional: Cytosol			(M5946)HALLMARK COAGULATION; (M5907)HALLMARK ESTROGEN RESPONSE LATE; (M5934)HALLMARK XENOBIOTIC METABOLISM	0.0	0.0	0.0	0.0	0.0	0.0	1.0	0.0	0.0	0.0	0.0	0.0	0.0	0.0	0.0	0.0	0.0	0.0	0.0	0.0
CDC42EP1	11135	symbol	H. sapiens	11135	H. sapiens	CDC42EP1	CDC42 effector protein 1	GO:0031274 positive regulation of pseudopodium assembly;GO:0031272 regulation of pseudopodium assembly;GO:0031269 pseudopodium assembly		Predicted intracellular proteins	Plasma membrane (Supported); Additional: Actin filaments;Nucleoplasm			(M5893)HALLMARK MITOTIC SPINDLE	0.0	0.0	0.0	0.0	0.0	0.0	0.0	0.0	0.0	0.0	0.0	0.0	0.0	0.0	0.0	0.0	0.0	0.0	0.0	0.0
PDGFD	80310	symbol	H. sapiens	80310	H. sapiens	PDGFD	platelet derived growth factor D	GO:2000439 positive regulation of monocyte extravasation;GO:2000437 regulation of monocyte extravasation;GO:0071673 positive regulation of smooth muscle cell chemotaxis		Predicted secreted proteins; RAS pathway related proteins; Predicted intracellular proteins	Golgi apparatus;Vesicles (Approved)	CR002; Tandutinib	(M174)PID UPA UPAR PATHWAY; (M5883)NABA SECRETED FACTORS; (M5885)NABA MATRISOME ASSOCIATED		0.0	0.0	0.0	0.0	0.0	0.0	0.0	0.0	0.0	0.0	1.0	1.0	0.0	0.0	1.0	1.0	0.0	0.0	0.0	1.0
DNM2	1785	symbol	H. sapiens	1785	H. sapiens	DNM2	dynamin 2	GO:0071245 cellular response to carbon monoxide;GO:1903526 negative regulation of membrane tubulation;GO:1903406 regulation of sodium:potassium-exchanging ATPase activity		ENZYME proteins:Hydrolases; Disease related genes; Enzymes; Potential drug targets; Cancer-related genes; Transporters:Accessory Factors Involved in Transport; Predicted intracellular proteins	Cytosol;Golgi apparatus (Approved)		(M165)PID SYNDECAN 4 PATHWAY; (M238)PID THROMBIN PAR1 PATHWAY; (M142)PID AJDISS 2PATHWAY		0.0	0.0	1.0	1.0	0.0	0.0	1.0	1.0	0.0	1.0	0.0	0.0	0.0	0.0	0.0	1.0	0.0	0.0	0.0	1.0
ECM2	1842	symbol	H. sapiens	1842	H. sapiens	ECM2	extracellular matrix protein 2	GO:0010811 positive regulation of cell-substrate adhesion;GO:0010810 regulation of cell-substrate adhesion;GO:0007160 cell-matrix adhesion		Predicted secreted proteins			(M3008)NABA ECM GLYCOPROTEINS; (M5884)NABA CORE MATRISOME; (M5889)NABA MATRISOME	(M5930)HALLMARK EPITHELIAL MESENCHYMAL TRANSITION	0.0	0.0	1.0	0.0	0.0	0.0	0.0	0.0	0.0	0.0	0.0	0.0	0.0	1.0	0.0	0.0	0.0	0.0	0.0	0.0
PRKCDBP	112464	gene_synonym	H. sapiens	112464	H. sapiens	CAVIN3	caveolae associated protein 3	GO:0032922 circadian regulation of gene expression;GO:0007623 circadian rhythm;GO:0048511 rhythmic process		Predicted intracellular proteins	Plasma membrane (Approved)			(M5891)HALLMARK HYPOXIA	0.0	0.0	0.0	0.0	0.0	0.0	0.0	0.0	0.0	0.0	0.0	0.0	0.0	0.0	0.0	0.0	0.0	0.0	0.0	0.0
ARHGAP15	55843	symbol	H. sapiens	55843	H. sapiens	ARHGAP15	Rho GTPase activating protein 15	GO:0008360 regulation of cell shape;GO:0051056 regulation of small GTPase mediated signal transduction;GO:0043547 positive regulation of GTPase activity		Predicted intracellular proteins	Golgi apparatus;Vesicles (Uncertain); Additional: Nucleoplasm				0.0	0.0	0.0	0.0	0.0	0.0	0.0	1.0	0.0	0.0	0.0	0.0	0.0	0.0	0.0	0.0	0.0	0.0	0.0	0.0
CEP170	9859	symbol	H. sapiens	9859	H. sapiens	CEP170	centrosomal protein 170			Predicted intracellular proteins	Centrosome (Enhanced); Additional: Cytosol;Mitotic spindle				0.0	0.0	0.0	0.0	0.0	0.0	0.0	0.0	0.0	0.0	0.0	0.0	0.0	0.0	0.0	0.0	0.0	0.0	0.0	0.0
LTBP1	4052	symbol	H. sapiens	4052	H. sapiens	LTBP1	latent transforming growth factor beta binding protein 1	GO:0035583 sequestering of TGFbeta in extracellular matrix;GO:0071694 maintenance of protein location in extracellular region;GO:0071692 protein localization to extracellular region		Predicted secreted proteins; Predicted intracellular proteins	Cytosol (Approved)		(M3008)NABA ECM GLYCOPROTEINS; (M5884)NABA CORE MATRISOME; (M5889)NABA MATRISOME	(M5942)HALLMARK UV RESPONSE DN	0.0	0.0	0.0	0.0	0.0	0.0	0.0	0.0	0.0	0.0	0.0	0.0	0.0	1.0	0.0	0.0	0.0	0.0	1.0	1.0
LY6E	4061	symbol	H. sapiens	4061	H. sapiens	LY6E	lymphocyte antigen 6 family member E	GO:0046597 negative regulation of viral entry into host cell;GO:0046596 regulation of viral entry into host cell;GO:2000272 negative regulation of signaling receptor activity		Predicted intracellular proteins				(M5911)HALLMARK INTERFERON ALPHA RESPONSE; (M5913)HALLMARK INTERFERON GAMMA RESPONSE; (M5932)HALLMARK INFLAMMATORY RESPONSE	0.0	0.0	0.0	0.0	0.0	0.0	0.0	0.0	0.0	0.0	0.0	0.0	0.0	0.0	0.0	0.0	0.0	0.0	0.0	0.0
MCM5	4174	symbol	H. sapiens	4174	H. sapiens	MCM5	minichromosome maintenance complex component 5	GO:0006267 pre-replicative complex assembly involved in nuclear cell cycle DNA replication;GO:0036388 pre-replicative complex assembly;GO:1902299 pre-replicative complex assembly involved in cell cycle DNA replication		ENZYME proteins:Hydrolases; Disease related genes; Enzymes; Potential drug targets; Cancer-related genes:Candidate cancer biomarkers; Predicted intracellular proteins	Nucleoplasm (Enhanced)			(M5928)HALLMARK MYC TARGETS V2; (M5901)HALLMARK G2M CHECKPOINT; (M5925)HALLMARK E2F TARGETS	0.0	0.0	0.0	0.0	0.0	0.0	0.0	0.0	0.0	0.0	0.0	0.0	0.0	0.0	0.0	0.0	0.0	0.0	0.0	0.0
SFTPB	6439	symbol	H. sapiens	6439	H. sapiens	SFTPB	surfactant protein B	GO:0007585 respiratory gaseous exchange;GO:0006665 sphingolipid metabolic process;GO:0006643 membrane lipid metabolic process		Disease related genes; Predicted secreted proteins; Predicted intracellular proteins			(M5880)NABA ECM AFFILIATED; (M5885)NABA MATRISOME ASSOCIATED; (M5889)NABA MATRISOME		0.0	0.0	0.0	0.0	0.0	0.0	0.0	0.0	0.0	0.0	0.0	0.0	0.0	0.0	0.0	0.0	0.0	0.0	0.0	0.0
TIAM1	7074	symbol	H. sapiens	7074	H. sapiens	TIAM1	TIAM Rac1 associated GEF 1	GO:1904266 regulation of Schwann cell chemotaxis;GO:1904268 positive regulation of Schwann cell chemotaxis;GO:1990751 Schwann cell chemotaxis		RAS pathway related proteins; Predicted intracellular proteins	Cell Junctions;Nucleoplasm (Supported); Additional: Cytokinetic bridge;Cytosol;Nuclear membrane		(M120)PID ARF6 DOWNSTREAM PATHWAY; (M273)PID EPHA2 FWD PATHWAY; (M257)PID EPHRINB REV PATHWAY	(M5923)HALLMARK PI3K AKT MTOR SIGNALING; (M5893)HALLMARK MITOTIC SPINDLE; (M5947)HALLMARK IL2 STAT5 SIGNALING	0.0	0.0	0.0	0.0	0.0	0.0	1.0	1.0	0.0	0.0	1.0	1.0	0.0	0.0	1.0	1.0	0.0	0.0	0.0	0.0
CD248	57124	symbol	H. sapiens	57124	H. sapiens	CD248	CD248 molecule	GO:0060033 anatomical structure regression;GO:0048535 lymph node development;GO:2000353 positive regulation of endothelial cell apoptotic process		CD markers	Plasma membrane (Approved); Additional: Nucleoplasm				0.0	0.0	0.0	0.0	0.0	0.0	1.0	0.0	0.0	0.0	0.0	0.0	0.0	0.0	0.0	0.0	0.0	0.0	0.0	0.0
IL7R	3575	symbol	H. sapiens	3575	H. sapiens	IL7R	interleukin 7 receptor	GO:0001915 negative regulation of T cell mediated cytotoxicity;GO:0033089 positive regulation of T cell differentiation in thymus;GO:0048535 lymph node development		CD markers; Disease related genes; Cancer-related genes:Mutated cancer genes; Predicted intracellular proteins	Plasma membrane (Supported)			(M5890)HALLMARK TNFA SIGNALING VIA NFKB; (M5932)HALLMARK INFLAMMATORY RESPONSE; (M5953)HALLMARK KRAS SIGNALING UP	0.0	1.0	1.0	1.0	0.0	0.0	0.0	0.0	0.0	0.0	0.0	0.0	0.0	0.0	0.0	0.0	0.0	0.0	0.0	0.0
GSTM3	2947	symbol	H. sapiens	2947	H. sapiens	GSTM3	glutathione S-transferase mu 3	GO:0008065 establishment of blood-nerve barrier;GO:0018916 nitrobenzene metabolic process;GO:0051410 detoxification of nitrogen compound		Predicted intracellular proteins; ENZYME proteins:Transferases; Enzymes; Cancer-related genes:Candidate cancer biomarkers	Cytosol (Approved)	Glutathione		(M5916)HALLMARK APICAL SURFACE; (M5951)HALLMARK SPERMATOGENESIS	0.0	0.0	0.0	0.0	0.0	0.0	0.0	0.0	0.0	0.0	0.0	0.0	0.0	0.0	0.0	0.0	0.0	1.0	0.0	0.0
C16ORF30	79652	gene_synonym	H. sapiens	79652	H. sapiens	TMEM204	transmembrane protein 204	GO:0001945 lymph vessel development;GO:0030947 regulation of vascular endothelial growth factor receptor signaling pathway;GO:0051145 smooth muscle cell differentiation							0.0	0.0	0.0	0.0	0.0	0.0	0.0	0.0	0.0	0.0	1.0	0.0	0.0	0.0	0.0	1.0	0.0	0.0	0.0	1.0
NFKBIA	4792	symbol	H. sapiens	4792	H. sapiens	NFKBIA	NFKB inhibitor alpha	GO:0070427 nucleotide-binding oligomerization domain containing 1 signaling pathway;GO:0007253 cytoplasmic sequestering of NF-kappaB;GO:0070417 cellular response to cold		Predicted intracellular proteins; Disease related genes; Transcription factors:Immunoglobulin fold; Cancer-related genes:Candidate cancer biomarkers	Cytosol (Enhanced)	Acetylsalicylic acid; Bardoxolone methyl; Astaxanthin	(M26)PID NFKAPPAB ATYPICAL PATHWAY; (M37)PID NFKAPPAB CANONICAL PATHWAY; (M7416)ST GAQ PATHWAY	(M5941)HALLMARK UV RESPONSE UP; (M5890)HALLMARK TNFA SIGNALING VIA NFKB; (M5913)HALLMARK INTERFERON GAMMA RESPONSE	0.0	1.0	0.0	0.0	0.0	0.0	0.0	0.0	0.0	1.0	0.0	0.0	0.0	0.0	0.0	0.0	1.0	0.0	0.0	0.0
TSPO	706	symbol	H. sapiens	706	H. sapiens	TSPO	translocator protein	GO:0010266 response to vitamin B1;GO:0072656 maintenance of protein location in mitochondrion;GO:0071476 cellular hypotonic response		FDA approved drug targets:Small molecule drugs; Cancer-related genes:Candidate cancer biomarkers	Mitochondria (Supported); Additional: Cytosol;Vesicles	Chlormezanone; Zopiclone		(M5949)HALLMARK PEROXISOME; (M5902)HALLMARK APOPTOSIS	0.0	0.0	0.0	0.0	0.0	1.0	1.0	0.0	1.0	0.0	0.0	0.0	0.0	0.0	0.0	0.0	0.0	1.0	1.0	0.0
BCL7C	9274	symbol	H. sapiens	9274	H. sapiens	BCL7C	BAF chromatin remodeling complex subunit BCL7C	GO:0006915 apoptotic process;GO:0012501 programmed cell death;GO:0008219 cell death		Predicted intracellular proteins	Nucleoplasm (Approved)				0.0	0.0	0.0	0.0	0.0	0.0	0.0	0.0	0.0	0.0	0.0	0.0	0.0	0.0	0.0	0.0	0.0	0.0	0.0	0.0
COL18A1	80781	symbol	H. sapiens	80781	H. sapiens	COL18A1	collagen type XVIII alpha 1 chain	GO:0051599 response to hydrostatic pressure;GO:0001886 endothelial cell morphogenesis;GO:0009415 response to water		Cancer-related genes:Mutational cancer driver genes; Disease related genes; Predicted secreted proteins; Cancer-related genes:Candidate cancer biomarkers; Predicted intracellular proteins	Golgi apparatus (Approved)		(M5887)NABA BASEMENT MEMBRANES; (M285)PID HNF3A PATHWAY; (M3005)NABA COLLAGENS		0.0	0.0	0.0	0.0	0.0	0.0	0.0	0.0	0.0	0.0	1.0	0.0	0.0	1.0	0.0	0.0	0.0	0.0	0.0	0.0
CISH	1154	symbol	H. sapiens	1154	H. sapiens	CISH	cytokine inducible SH2 containing protein	GO:0007205 protein kinase C-activating G protein-coupled receptor signaling pathway;GO:0038111 interleukin-7-mediated signaling pathway;GO:0098760 response to interleukin-7		Predicted intracellular proteins	Microtubules (Approved); Additional: Cytokinetic bridge		(M5248)ST JAK STAT PATHWAY; (M4170)ST INTERFERON GAMMA PATHWAY; (M9174)ST STAT3 PATHWAY	(M5947)HALLMARK IL2 STAT5 SIGNALING; (M5906)HALLMARK ESTROGEN RESPONSE EARLY; (M5907)HALLMARK ESTROGEN RESPONSE LATE	0.0	1.0	0.0	0.0	0.0	0.0	0.0	0.0	0.0	0.0	0.0	0.0	0.0	0.0	0.0	0.0	0.0	0.0	0.0	0.0
LPHN2	23266	gene_synonym	H. sapiens	23266	H. sapiens	ADGRL2	adhesion G protein-coupled receptor L2	GO:0051965 positive regulation of synapse assembly;GO:0051963 regulation of synapse assembly;GO:0007189 adenylate cyclase-activating G protein-coupled receptor signaling pathway		G-protein coupled receptors:Family 2 (B) receptors; G-protein coupled receptors:GPCRs excl olfactory receptors	Cell Junctions;Plasma membrane (Approved)			(M5942)HALLMARK UV RESPONSE DN	0.0	0.0	0.0	0.0	0.0	0.0	0.0	0.0	0.0	0.0	0.0	0.0	0.0	0.0	0.0	0.0	0.0	0.0	0.0	0.0
LOC650610						None	None	None	None	None	None	None	None	None	nan	nan	nan	nan	nan	nan	nan	nan	nan	nan	nan	nan	nan	nan	nan	nan	nan	nan	nan	nan
SPRY4	81848	symbol	H. sapiens	81848	H. sapiens	SPRY4	sprouty RTK signaling antagonist 4	GO:1900025 negative regulation of substrate adhesion-dependent cell spreading;GO:0040037 negative regulation of fibroblast growth factor receptor signaling pathway;GO:0040036 regulation of fibroblast growth factor receptor signaling pathway		Disease related genes; Predicted intracellular proteins	Golgi apparatus (Approved); Additional: Cytosol			(M5947)HALLMARK IL2 STAT5 SIGNALING	0.0	0.0	1.0	0.0	0.0	0.0	0.0	0.0	0.0	0.0	0.0	0.0	0.0	0.0	1.0	1.0	0.0	0.0	0.0	1.0
LOC653170						None	None	None	None	None	None	None	None	None	nan	nan	nan	nan	nan	nan	nan	nan	nan	nan	nan	nan	nan	nan	nan	nan	nan	nan	nan	nan
MEF2C	4208	symbol	H. sapiens	4208	H. sapiens	MEF2C	myocyte enhancer factor 2C	GO:0003172 sinoatrial valve development;GO:0003185 sinoatrial valve morphogenesis;GO:0007521 muscle cell fate determination		Predicted intracellular proteins; Disease related genes; Transcription factors:alpha-Helices exposed by beta-structures	Nucleoplasm;Vesicles (Supported)		(M30)PID HDAC CLASSII PATHWAY; (M270)PID MAPK TRK PATHWAY; (M229)PID P38 ALPHA BETA DOWNSTREAM PATHWAY	(M5909)HALLMARK MYOGENESIS	0.0	1.0	1.0	0.0	0.0	0.0	1.0	1.0	0.0	0.0	1.0	0.0	0.0	0.0	0.0	1.0	1.0	0.0	0.0	1.0
MS4A6A	64231	symbol	H. sapiens	64231	H. sapiens	MS4A6A	membrane spanning 4-domains A6A			Predicted intracellular proteins	Vesicles (Approved)				0.0	0.0	0.0	0.0	0.0	0.0	0.0	0.0	0.0	0.0	0.0	0.0	0.0	0.0	0.0	0.0	0.0	0.0	0.0	0.0
TRPC4AP	26133	symbol	H. sapiens	26133	H. sapiens	TRPC4AP	transient receptor potential cation channel subfamily C member 4 associated protein	GO:0048820 hair follicle maturation;GO:0001942 hair follicle development;GO:0022404 molting cycle process		Predicted intracellular proteins	Cytosol (Approved)				0.0	0.0	0.0	0.0	0.0	0.0	0.0	0.0	0.0	0.0	0.0	0.0	0.0	0.0	0.0	0.0	0.0	0.0	0.0	0.0
VGLL3	389136	symbol	H. sapiens	389136	H. sapiens	VGLL3	vestigial like family member 3	GO:0006357 regulation of transcription by RNA polymerase II;GO:0006366 transcription by RNA polymerase II;GO:0006355 regulation of transcription, DNA-templated		Predicted intracellular proteins	Cytosol;Nucleoli (Approved)				0.0	0.0	0.0	0.0	0.0	0.0	0.0	0.0	0.0	0.0	0.0	0.0	0.0	0.0	0.0	0.0	0.0	0.0	0.0	0.0
MCAM	4162	symbol	H. sapiens	4162	H. sapiens	MCAM	melanoma cell adhesion molecule	GO:0061042 vascular wound healing;GO:0003094 glomerular filtration;GO:0097205 renal filtration		CD markers	Plasma membrane (Approved)				0.0	0.0	0.0	0.0	0.0	1.0	0.0	0.0	0.0	0.0	1.0	0.0	0.0	0.0	0.0	0.0	0.0	0.0	0.0	0.0
AZGP1	563	symbol	H. sapiens	563	H. sapiens	AZGP1	alpha-2-glycoprotein 1, zinc-binding	GO:0002476 antigen processing and presentation of endogenous peptide antigen via MHC class Ib;GO:0002428 antigen processing and presentation of peptide antigen via MHC class Ib;GO:0002484 antigen processing and presentation of endogenous peptide antigen via MHC class I via ER pathway		Predicted intracellular proteins; Cancer-related genes:Mutated cancer genes; Predicted secreted proteins; Cancer-related genes:Candidate cancer biomarkers	Vesicles (Approved); Additional: Nucleoplasm	N-acetyl-alpha-neuraminic acid; Copper		(M5908)HALLMARK ANDROGEN RESPONSE	0.0	0.0	0.0	0.0	0.0	0.0	0.0	0.0	0.0	0.0	0.0	0.0	0.0	0.0	0.0	0.0	0.0	0.0	0.0	0.0
RHOG	391	symbol	H. sapiens	391	H. sapiens	RHOG	ras homolog family member G	GO:0043652 engulfment of apoptotic cell;GO:0008045 motor neuron axon guidance;GO:1900027 regulation of ruffle assembly		Predicted intracellular proteins			(M71)PID ILK PATHWAY; (M187)PID TRKR PATHWAY	(M5921)HALLMARK COMPLEMENT; (M5932)HALLMARK INFLAMMATORY RESPONSE	1.0	0.0	0.0	0.0	1.0	0.0	0.0	1.0	0.0	0.0	0.0	1.0	0.0	0.0	0.0	0.0	0.0	0.0	0.0	0.0
PTTG1	9232	symbol	H. sapiens	9232	H. sapiens	PTTG1	PTTG1 regulator of sister chromatid separation, securin	GO:2000816 negative regulation of mitotic sister chromatid separation;GO:1905819 negative regulation of chromosome separation;GO:0033048 negative regulation of mitotic sister chromatid segregation		Predicted intracellular proteins; Cancer-related genes:Candidate cancer biomarkers	Cytosol (Supported); Additional: Nucleoli			(M5901)HALLMARK G2M CHECKPOINT; (M5925)HALLMARK E2F TARGETS	0.0	0.0	0.0	0.0	0.0	0.0	0.0	0.0	0.0	0.0	0.0	0.0	0.0	0.0	0.0	0.0	0.0	0.0	0.0	0.0
C7ORF27	221927	gene_synonym	H. sapiens	221927	H. sapiens	BRAT1	BRCA1 associated ATM activator 1	GO:0051646 mitochondrion localization;GO:0010212 response to ionizing radiation;GO:0030307 positive regulation of cell growth		Disease related genes; Predicted intracellular proteins	Nucleoplasm (Supported)				0.0	0.0	0.0	0.0	0.0	0.0	0.0	0.0	0.0	0.0	0.0	0.0	0.0	0.0	0.0	0.0	0.0	0.0	0.0	0.0
WAS	7454	symbol	H. sapiens	7454	H. sapiens	WAS	WASP actin nucleation promoting factor	GO:0002625 regulation of T cell antigen processing and presentation;GO:0002457 T cell antigen processing and presentation;GO:2000601 positive regulation of Arp2/3 complex-mediated actin nucleation		Cancer-related genes; Disease related genes; Predicted intracellular proteins	Plasma membrane (Approved); Additional: Cytosol	(S)-wiskostatin	(M34)PID TCR PATHWAY; (M3270)ST INTEGRIN SIGNALING PATHWAY	(M5921)HALLMARK COMPLEMENT; (M5950)HALLMARK ALLOGRAFT REJECTION	0.0	0.0	1.0	0.0	0.0	1.0	0.0	0.0	0.0	1.0	0.0	0.0	0.0	0.0	0.0	0.0	1.0	0.0	0.0	0.0
KIAA1949	170954	gene_synonym	H. sapiens	170954	H. sapiens	PPP1R18	protein phosphatase 1 regulatory subunit 18			Predicted intracellular proteins	Plasma membrane (Approved); Additional: Nucleoplasm				0.0	0.0	0.0	0.0	0.0	0.0	0.0	0.0	0.0	0.0	0.0	0.0	0.0	0.0	0.0	0.0	0.0	0.0	0.0	0.0
CGNL1	84952	symbol	H. sapiens	84952	H. sapiens	CGNL1	cingulin like 1	GO:0051497 negative regulation of stress fiber assembly;GO:0032232 negative regulation of actin filament bundle assembly;GO:0051058 negative regulation of small GTPase mediated signal transduction		Disease related genes; Predicted intracellular proteins	Cell Junctions (Supported); Additional: Nuclear bodies				0.0	0.0	0.0	0.0	0.0	0.0	0.0	0.0	0.0	0.0	0.0	0.0	0.0	0.0	0.0	0.0	0.0	0.0	0.0	0.0
LSM4	25804	symbol	H. sapiens	25804	H. sapiens	LSM4	LSM4 homolog, U6 small nuclear RNA and mRNA degradation associated	GO:0033962 cytoplasmic mRNA processing body assembly;GO:0043928 exonucleolytic nuclear-transcribed mRNA catabolic process involved in deadenylation-dependent decay;GO:0000291 nuclear-transcribed mRNA catabolic process, exonucleolytic		Predicted intracellular proteins	Vesicles (Approved)			(M5922)HALLMARK UNFOLDED PROTEIN RESPONSE	0.0	0.0	0.0	0.0	0.0	0.0	0.0	0.0	0.0	0.0	0.0	0.0	0.0	0.0	0.0	0.0	0.0	0.0	0.0	0.0
MAN1A1	4121	symbol	H. sapiens	4121	H. sapiens	MAN1A1	mannosidase alpha class 1A member 1	GO:1904381 Golgi apparatus mannose trimming;GO:0035977 protein deglycosylation involved in glycoprotein catabolic process;GO:0097466 ubiquitin-dependent glycoprotein ERAD pathway		Enzymes; ENZYME proteins:Hydrolases	Golgi apparatus (Supported)			(M5934)HALLMARK XENOBIOTIC METABOLISM	0.0	0.0	0.0	1.0	0.0	0.0	0.0	0.0	0.0	0.0	0.0	0.0	0.0	0.0	0.0	0.0	0.0	0.0	0.0	0.0
C5ORF13	9315	gene_synonym	H. sapiens	9315	H. sapiens	NREP	neuronal regeneration related protein	GO:0031103 axon regeneration;GO:0031102 neuron projection regeneration;GO:0048678 response to axon injury		Predicted intracellular proteins	Vesicles (Approved)				0.0	0.0	0.0	0.0	0.0	1.0	0.0	0.0	0.0	0.0	0.0	0.0	0.0	0.0	0.0	0.0	0.0	0.0	0.0	1.0
ITGB2	3689	symbol	H. sapiens	3689	H. sapiens	ITGB2	integrin subunit beta 2	GO:0045914 negative regulation of catecholamine metabolic process;GO:0045963 negative regulation of dopamine metabolic process;GO:2000361 regulation of prostaglandin-E synthase activity		CD markers; Disease related genes; Predicted intracellular proteins	Plasma membrane (Supported); Additional: Rods & Rings		(M47)PID INTEGRIN CS PATHWAY; (M169)PID INTEGRIN2 PATHWAY; (M159)PID AMB2 NEUTROPHILS PATHWAY	(M5924)HALLMARK MTORC1 SIGNALING; (M5950)HALLMARK ALLOGRAFT REJECTION; (M5953)HALLMARK KRAS SIGNALING UP	1.0	1.0	1.0	0.0	1.0	0.0	1.0	0.0	0.0	1.0	1.0	1.0	0.0	1.0	0.0	0.0	1.0	0.0	0.0	0.0
MXRA5	25878	symbol	H. sapiens	25878	H. sapiens	MXRA5	matrix remodeling associated 5	GO:0071559 response to transforming growth factor beta;GO:0070848 response to growth factor;GO:0009719 response to endogenous stimulus		Disease related genes; Cancer-related genes:Mutated cancer genes; Predicted secreted proteins	Mitochondria (Uncertain)		(M3008)NABA ECM GLYCOPROTEINS; (M5884)NABA CORE MATRISOME; (M5889)NABA MATRISOME	(M5930)HALLMARK EPITHELIAL MESENCHYMAL TRANSITION	0.0	0.0	0.0	0.0	0.0	0.0	0.0	0.0	0.0	0.0	0.0	0.0	0.0	1.0	0.0	0.0	0.0	0.0	0.0	1.0
CAMK2N1	55450	symbol	H. sapiens	55450	H. sapiens	CAMK2N1	calcium/calmodulin dependent protein kinase II inhibitor 1	GO:0003084 positive regulation of systemic arterial blood pressure;GO:1904030 negative regulation of cyclin-dependent protein kinase activity;GO:0045777 positive regulation of blood pressure		Predicted intracellular proteins					0.0	0.0	0.0	0.0	0.0	0.0	0.0	0.0	0.0	0.0	0.0	0.0	0.0	0.0	1.0	0.0	0.0	0.0	0.0	0.0
TRIM28	10155	symbol	H. sapiens	10155	H. sapiens	TRIM28	tripartite motif containing 28	GO:1901536 negative regulation of DNA demethylation;GO:2000653 regulation of genetic imprinting;GO:0060028 convergent extension involved in axis elongation		ENZYME proteins:Transferases; Enzymes; Predicted intracellular proteins	Nucleoplasm (Enhanced)		(M84)PID ATM PATHWAY; (M261)PID P53 REGULATION PATHWAY; (M40)PID E2F PATHWAY	(M5926)HALLMARK MYC TARGETS V1	0.0	0.0	0.0	0.0	0.0	0.0	0.0	0.0	0.0	0.0	0.0	0.0	0.0	0.0	0.0	0.0	0.0	0.0	0.0	0.0
ARHGEF1	9138	symbol	H. sapiens	9138	H. sapiens	ARHGEF1	Rho guanine nucleotide exchange factor 1	GO:0007266 Rho protein signal transduction;GO:0051056 regulation of small GTPase mediated signal transduction;GO:0007265 Ras protein signal transduction		Predicted intracellular proteins	Cytosol;Plasma membrane (Enhanced)		(M238)PID THROMBIN PAR1 PATHWAY; (M68)PID RHOA REG PATHWAY; (M99)PID TXA2PATHWAY		0.0	0.0	0.0	0.0	0.0	0.0	1.0	1.0	0.0	0.0	0.0	0.0	0.0	0.0	0.0	0.0	0.0	0.0	0.0	0.0
CHML	1122	symbol	H. sapiens	1122	H. sapiens	CHML	CHM like Rab escort protein	GO:0018344 protein geranylgeranylation;GO:0018342 protein prenylation;GO:0097354 prenylation		Predicted intracellular proteins	Cytosol;Nucleoplasm (Supported)				0.0	0.0	0.0	1.0	0.0	0.0	0.0	1.0	0.0	0.0	0.0	0.0	0.0	0.0	0.0	0.0	0.0	0.0	0.0	0.0
CST4	1472	symbol	H. sapiens	1472	H. sapiens	CST4	cystatin S	GO:0001580 detection of chemical stimulus involved in sensory perception of bitter taste;GO:0050913 sensory perception of bitter taste;GO:0050912 detection of chemical stimulus involved in sensory perception of taste		Predicted secreted proteins			(M3468)NABA ECM REGULATORS; (M5885)NABA MATRISOME ASSOCIATED; (M5889)NABA MATRISOME		0.0	0.0	0.0	0.0	0.0	0.0	0.0	0.0	0.0	0.0	0.0	0.0	0.0	0.0	0.0	0.0	0.0	0.0	0.0	0.0
LRRK2	120892	symbol	H. sapiens	120892	H. sapiens	LRRK2	leucine rich repeat kinase 2	GO:1903123 regulation of thioredoxin peroxidase activity;GO:1903124 negative regulation of thioredoxin peroxidase activity;GO:1903125 negative regulation of thioredoxin peroxidase activity by peptidyl-threonine phosphorylation	TKL Ser/Thr protein kinase family	Kinases:TKL Ser/Thr protein kinases; Cancer-related genes:Mutational cancer driver genes; Disease related genes; ENZYME proteins:Transferases; Enzymes; Potential drug targets; Predicted intracellular proteins	Vesicles (Supported)	Fostamatinib			1.0	0.0	1.0	0.0	0.0	0.0	1.0	1.0	1.0	0.0	0.0	0.0	1.0	0.0	1.0	0.0	1.0	1.0	0.0	0.0
SELL	6402	symbol	H. sapiens	6402	H. sapiens	SELL	selectin L	GO:0050901 leukocyte tethering or rolling;GO:0016339 calcium-dependent cell-cell adhesion via plasma membrane cell adhesion molecules;GO:0061756 leukocyte adhesion to vascular endothelial cell		CD markers; Candidate cardiovascular disease genes; Cancer-related genes:Candidate cancer biomarkers	Cytosol (Uncertain)		(M11736)SA MMP CYTOKINE CONNECTION	(M5911)HALLMARK INTERFERON ALPHA RESPONSE; (M5947)HALLMARK IL2 STAT5 SIGNALING; (M5932)HALLMARK INFLAMMATORY RESPONSE	1.0	0.0	1.0	0.0	1.0	0.0	0.0	0.0	0.0	1.0	0.0	1.0	0.0	0.0	0.0	0.0	0.0	0.0	0.0	0.0
MGC10981						None	None	None	None	None	None	None	None	None	nan	nan	nan	nan	nan	nan	nan	nan	nan	nan	nan	nan	nan	nan	nan	nan	nan	nan	nan	nan
CCM2	83605	symbol	H. sapiens	83605	H. sapiens	CCM2	CCM2 scaffold protein	GO:0048845 venous blood vessel morphogenesis;GO:0060837 blood vessel endothelial cell differentiation;GO:0060841 venous blood vessel development		Disease related genes; Predicted intracellular proteins	Mitochondria (Enhanced)		(M20)PID P38 MKK3 6PATHWAY; (M76)PID P38 ALPHA BETA PATHWAY		0.0	0.0	0.0	0.0	0.0	0.0	0.0	0.0	0.0	0.0	1.0	0.0	0.0	0.0	0.0	0.0	0.0	0.0	0.0	0.0
S100A8	6279	symbol	H. sapiens	6279	H. sapiens	S100A8	S100 calcium binding protein A8	GO:0070488 neutrophil aggregation;GO:0035425 autocrine signaling;GO:0032119 sequestering of zinc ion		Predicted intracellular proteins; Predicted secreted proteins; Cancer-related genes:Candidate cancer biomarkers	Intermediate filaments (Supported); Additional: Cytosol	Calcium; Zinc; Copper; Zinc acetate; Zinc chloride; Zinc sulfate, unspecified form	(M264)PID TOLL ENDOGENOUS PATHWAY; (M5883)NABA SECRETED FACTORS; (M5885)NABA MATRISOME ASSOCIATED		1.0	0.0	1.0	0.0	0.0	1.0	1.0	1.0	1.0	0.0	0.0	1.0	1.0	0.0	0.0	0.0	1.0	0.0	0.0	0.0
TFPI	7035	symbol	H. sapiens	7035	H. sapiens	TFPI	tissue factor pathway inhibitor	GO:0007598 blood coagulation, extrinsic pathway;GO:0072378 blood coagulation, fibrin clot formation;GO:0030195 negative regulation of blood coagulation		Predicted secreted proteins; FDA approved drug targets:Small molecule drugs; Candidate cardiovascular disease genes		Coagulation factor VIIa Recombinant Human; Dalteparin; Andexanet alfa	(M165)PID SYNDECAN 4 PATHWAY	(M5942)HALLMARK UV RESPONSE DN; (M5953)HALLMARK KRAS SIGNALING UP	0.0	0.0	0.0	0.0	1.0	1.0	0.0	0.0	0.0	0.0	0.0	0.0	0.0	0.0	0.0	0.0	0.0	0.0	0.0	0.0
PTRF	284119	gene_synonym	H. sapiens	284119	H. sapiens	CAVIN1	caveolae associated protein 1	GO:0006363 termination of RNA polymerase I transcription;GO:0009303 rRNA transcription;GO:0006361 transcription initiation from RNA polymerase I promoter		Disease related genes; Predicted intracellular proteins	Plasma membrane (Supported); Additional: Vesicles			(M5891)HALLMARK HYPOXIA; (M5905)HALLMARK ADIPOGENESIS	0.0	0.0	0.0	0.0	0.0	0.0	0.0	0.0	0.0	0.0	1.0	0.0	0.0	0.0	0.0	0.0	0.0	0.0	0.0	0.0
RABAC1	10567	symbol	H. sapiens	10567	H. sapiens	RABAC1	Rab acceptor 1			Transporters	Nuclear membrane (Approved); Additional: Nucleoli fibrillar center				0.0	0.0	0.0	0.0	0.0	0.0	0.0	0.0	0.0	0.0	0.0	0.0	0.0	0.0	0.0	0.0	0.0	0.0	0.0	0.0
C2ORF32	25927	gene_synonym	H. sapiens	25927	H. sapiens	CNRIP1	cannabinoid receptor interacting protein 1	GO:2000272 negative regulation of signaling receptor activity;GO:0010469 regulation of signaling receptor activity;GO:0044092 negative regulation of molecular function		Predicted intracellular proteins	Cytosol (Approved)				0.0	0.0	0.0	0.0	0.0	0.0	0.0	0.0	0.0	0.0	0.0	0.0	0.0	0.0	0.0	0.0	0.0	0.0	0.0	0.0
GGTA1	2681	symbol	H. sapiens	2681	H. sapiens	GGTA1	glycoprotein alpha-galactosyltransferase 1 (inactive)	GO:0033575 protein glycosylation at cell surface;GO:0033580 protein galactosylation at cell surface;GO:0042125 protein galactosylation							0.0	0.0	0.0	0.0	0.0	0.0	0.0	0.0	0.0	0.0	0.0	0.0	0.0	0.0	0.0	0.0	0.0	0.0	0.0	0.0
RAC2	5880	symbol	H. sapiens	5880	H. sapiens	RAC2	Rac family small GTPase 2	GO:0071593 lymphocyte aggregation;GO:0060753 regulation of mast cell chemotaxis;GO:0070486 leukocyte aggregation		Disease related genes; RAS pathway related proteins; Predicted intracellular proteins			(M210)PID IL8 CXCR2 PATHWAY	(M5915)HALLMARK APICAL JUNCTION	1.0	0.0	1.0	0.0	1.0	0.0	0.0	0.0	0.0	0.0	1.0	1.0	0.0	0.0	0.0	0.0	0.0	1.0	0.0	0.0
LGALS3BP	3959	symbol	H. sapiens	3959	H. sapiens	LGALS3BP	galectin 3 binding protein	GO:0006968 cellular defense response;GO:0002576 platelet degranulation;GO:0045055 regulated exocytosis		Predicted secreted proteins; Cancer-related genes:Candidate cancer biomarkers				(M5911)HALLMARK INTERFERON ALPHA RESPONSE; (M5913)HALLMARK INTERFERON GAMMA RESPONSE	1.0	0.0	0.0	0.0	1.0	0.0	0.0	0.0	0.0	0.0	0.0	0.0	0.0	0.0	0.0	0.0	0.0	0.0	0.0	0.0
PON3	5446	symbol	H. sapiens	5446	H. sapiens	PON3	paraoxonase 3	GO:0009850 auxin metabolic process;GO:0009852 auxin catabolic process;GO:0010124 phenylacetate catabolic process		Enzymes; Predicted secreted proteins; Candidate cardiovascular disease genes; ENZYME proteins:Hydrolases					0.0	0.0	0.0	0.0	0.0	0.0	0.0	0.0	0.0	0.0	0.0	0.0	0.0	0.0	0.0	0.0	0.0	0.0	0.0	0.0
MRC1	4360	symbol	H. sapiens	4360	H. sapiens	MRC1	mannose receptor C-type 1	GO:0071353 cellular response to interleukin-4;GO:0070670 response to interleukin-4;GO:0046718 viral entry into host cell		CD markers; FDA approved drug targets:Small molecule drugs		Technetium Tc-99m tilmanocept			0.0	0.0	0.0	0.0	0.0	0.0	0.0	0.0	0.0	1.0	0.0	0.0	0.0	0.0	0.0	0.0	0.0	0.0	0.0	0.0
MRC1L1	4360	gene_synonym	H. sapiens	4360	H. sapiens	MRC1	mannose receptor C-type 1	GO:0071353 cellular response to interleukin-4;GO:0070670 response to interleukin-4;GO:0046718 viral entry into host cell		CD markers; FDA approved drug targets:Small molecule drugs		Technetium Tc-99m tilmanocept			0.0	0.0	0.0	0.0	0.0	0.0	0.0	0.0	0.0	1.0	0.0	0.0	0.0	0.0	0.0	0.0	0.0	0.0	0.0	0.0
CSF3R	1441	symbol	H. sapiens	1441	H. sapiens	CSF3R	colony stimulating factor 3 receptor	GO:0097186 amelogenesis;GO:0042475 odontogenesis of dentin-containing tooth;GO:0030593 neutrophil chemotaxis		CD markers; Disease related genes; FDA approved drug targets:Biotech drugs; Cancer-related genes; Predicted intracellular proteins		Pegfilgrastim; Filgrastim; FavId; Lenograstim; Lipegfilgrastim		(M5897)HALLMARK IL6 JAK STAT3 SIGNALING; (M5932)HALLMARK INFLAMMATORY RESPONSE	0.0	1.0	0.0	0.0	0.0	0.0	0.0	0.0	0.0	0.0	0.0	1.0	0.0	0.0	0.0	0.0	0.0	0.0	0.0	0.0
LTBP2	4053	symbol	H. sapiens	4053	H. sapiens	LTBP2	latent transforming growth factor beta binding protein 2	GO:0007179 transforming growth factor beta receptor signaling pathway;GO:0071560 cellular response to transforming growth factor beta stimulus;GO:0071559 response to transforming growth factor beta		Disease related genes; Predicted secreted proteins; Predicted intracellular proteins	Nucleoplasm (Approved)		(M3008)NABA ECM GLYCOPROTEINS; (M5884)NABA CORE MATRISOME; (M5889)NABA MATRISOME	(M5896)HALLMARK TGF BETA SIGNALING	0.0	0.0	0.0	0.0	0.0	0.0	0.0	0.0	0.0	0.0	0.0	0.0	0.0	1.0	0.0	0.0	0.0	0.0	0.0	1.0
APOLD1	81575	symbol	H. sapiens	81575	H. sapiens	APOLD1	apolipoprotein L domain containing 1	GO:0042118 endothelial cell activation;GO:0045601 regulation of endothelial cell differentiation;GO:0045446 endothelial cell differentiation			Nucleoplasm;Plasma membrane (Approved)				0.0	0.0	0.0	0.0	0.0	0.0	0.0	0.0	0.0	0.0	1.0	0.0	0.0	0.0	0.0	0.0	0.0	0.0	0.0	0.0
MARCKSL1	65108	symbol	H. sapiens	65108	H. sapiens	MARCKSL1	MARCKS like 1	GO:0007015 actin filament organization;GO:0030036 actin cytoskeleton organization;GO:0097435 supramolecular fiber organization		Predicted intracellular proteins	Cytosol (Supported); Additional: Actin filaments;Nucleoplasm				0.0	0.0	0.0	0.0	0.0	0.0	0.0	0.0	0.0	0.0	0.0	0.0	0.0	0.0	0.0	0.0	0.0	0.0	0.0	0.0
DYSF	8291	symbol	H. sapiens	8291	H. sapiens	DYSF	dysferlin	GO:0002280 monocyte activation involved in immune response;GO:0033292 T-tubule organization;GO:0042117 monocyte activation		Disease related genes; Transporters:Transporter channels and pores; Potential drug targets	Centriolar satellite;Plasma membrane (Supported)				1.0	0.0	0.0	0.0	0.0	1.0	0.0	0.0	0.0	0.0	0.0	0.0	0.0	0.0	0.0	0.0	0.0	0.0	0.0	0.0
UBE2S	27338	symbol	H. sapiens	27338	H. sapiens	UBE2S	ubiquitin conjugating enzyme E2 S	GO:0044314 protein K27-linked ubiquitination;GO:0035519 protein K29-linked ubiquitination;GO:0010994 free ubiquitin chain polymerization		ENZYME proteins:Transferases; Enzymes; Predicted intracellular proteins	Plasma membrane (Approved); Additional: Nucleoplasm			(M5901)HALLMARK G2M CHECKPOINT; (M5925)HALLMARK E2F TARGETS	0.0	0.0	0.0	0.0	0.0	0.0	0.0	0.0	0.0	1.0	0.0	0.0	0.0	0.0	1.0	0.0	0.0	0.0	0.0	0.0
LOC651816						None	None	None	None	None	None	None	None	None	nan	nan	nan	nan	nan	nan	nan	nan	nan	nan	nan	nan	nan	nan	nan	nan	nan	nan	nan	nan
EDN1	1906	symbol	H. sapiens	1906	H. sapiens	EDN1	endothelin 1	GO:0031583 phospholipase D-activating G protein-coupled receptor signaling pathway;GO:0042313 protein kinase C deactivation;GO:0043179 rhythmic excitation		Disease related genes; Candidate cardiovascular disease genes; Predicted secreted proteins; Cancer-related genes:Candidate cancer biomarkers	Golgi apparatus;Nucleoli (Approved); Additional: Nucleoplasm	TBC-3711	(M8)PID ENDOTHELIN PATHWAY; (M255)PID HIF1 TFPATHWAY; (M167)PID AP1 PATHWAY	(M5890)HALLMARK TNFA SIGNALING VIA NFKB; (M5932)HALLMARK INFLAMMATORY RESPONSE; (M5956)HALLMARK KRAS SIGNALING DN	0.0	0.0	0.0	0.0	0.0	1.0	0.0	0.0	0.0	0.0	1.0	1.0	0.0	0.0	1.0	0.0	0.0	0.0	0.0	1.0
GGTLA4	92086	gene_synonym	H. sapiens	92086	H. sapiens	GGTLC1	gamma-glutamyltransferase light chain 1	GO:1901748 leukotriene D4 metabolic process;GO:1901750 leukotriene D4 biosynthetic process;GO:0006751 glutathione catabolic process		Predicted intracellular proteins					0.0	0.0	0.0	0.0	0.0	0.0	0.0	0.0	0.0	0.0	0.0	0.0	0.0	0.0	0.0	0.0	0.0	1.0	0.0	0.0
LCK	3932	symbol	H. sapiens	3932	H. sapiens	LCK	LCK proto-oncogene, Src family tyrosine kinase	GO:0050862 positive regulation of T cell receptor signaling pathway;GO:0034116 positive regulation of heterotypic cell-cell adhesion;GO:0050857 positive regulation of antigen receptor-mediated signaling pathway	Tyr protein kinase family	Disease related genes; ENZYME proteins:Transferases; Kinases:Tyr protein kinases; Enzymes; FDA approved drug targets:Small molecule drugs; Cancer-related genes; Predicted intracellular proteins	Golgi apparatus (Approved)	Dasatinib; AP-22408; Staurosporine; 1-Tert-Butyl-3-(4-Chloro-Phenyl)-1h-Pyrazolo[3,4-D]Pyrimidin-4-Ylamine; {4-[(2S)-2-Acetamido-3-({(1S)-1-[3-carbamoyl-4-(cyclohexylmethoxy)phenyl]ethyl}amino)-3-oxopropyl]-2-phosphonophenoxy}acetic acid; Phosphoaminophosphonic Acid-Adenylate Ester; 3-(2-AMINOQUINAZOLIN-6-YL)-4-METHYL-N-[3-(TRIFLUOROMETHYL)PHENYL]BENZAMIDE; 2,3-DIPHENYL-N-(2-PIPERAZIN-1-YLETHYL)F…	(M26)PID NFKAPPAB ATYPICAL PATHWAY; (M33)PID GLYPICAN 1PATHWAY; (M76)PID P38 ALPHA BETA PATHWAY	(M5923)HALLMARK PI3K AKT MTOR SIGNALING; (M5948)HALLMARK BILE ACID METABOLISM; (M5921)HALLMARK COMPLEMENT	0.0	1.0	1.0	0.0	1.0	1.0	1.0	1.0	0.0	1.0	0.0	1.0	1.0	0.0	0.0	1.0	1.0	0.0	0.0	0.0
FBP1	2203	symbol	H. sapiens	2203	H. sapiens	FBP1	fructose-bisphosphatase 1	GO:0005986 sucrose biosynthetic process;GO:0005985 sucrose metabolic process;GO:0046351 disaccharide biosynthetic process		ENZYME proteins:Hydrolases; Disease related genes; Enzymes; Potential drug targets; Predicted intracellular proteins	Mitochondria (Approved)	Adenosine phosphate; 2,5-Anhydroglucitol-1,6-Biphosphate; {4-[3-(6,7-Diethoxy-Quinazolin-4-Ylamino)-Phenyl]-Thiazol-2-Yl}-Methanol; Mdl-29951; Fructose-6-phosphate; MB-07803; Managlinat dialanetil; N-[7-(3-AMINOPHENYL)-5-METHOXY-1,3-BENZOXAZOL-2-YL]-2,5-DICHLOROBENZENESULFONAMIDE; 2,5-DICHLORO-N-(5-CHLORO-1,3-BENZOXAZOL-2-YL)BENZENESULFONAMIDE; 2,5-DICHLORO-N-[5-METHOXY-7-(6-METHOXYPYRIDIN-3-YL)-…		(M5891)HALLMARK HYPOXIA; (M5934)HALLMARK XENOBIOTIC METABOLISM	0.0	0.0	0.0	0.0	0.0	0.0	0.0	0.0	0.0	0.0	0.0	0.0	0.0	0.0	0.0	0.0	0.0	1.0	0.0	0.0
DRAM	55332	gene_synonym	H. sapiens	55332	H. sapiens	DRAM1	DNA damage regulated autophagy modulator 1	GO:0010506 regulation of autophagy;GO:0006914 autophagy;GO:0061919 process utilizing autophagic mechanism		Predicted intracellular proteins				(M5890)HALLMARK TNFA SIGNALING VIA NFKB; (M5939)HALLMARK P53 PATHWAY	0.0	0.0	0.0	0.0	0.0	0.0	0.0	0.0	1.0	0.0	0.0	0.0	0.0	0.0	0.0	0.0	0.0	0.0	0.0	0.0
LEPRE1	64175	gene_synonym	H. sapiens	64175	H. sapiens	P3H1	prolyl 3-hydroxylase 1	GO:1901874 negative regulation of post-translational protein modification;GO:1901873 regulation of post-translational protein modification;GO:0019511 peptidyl-proline hydroxylation		ENZYME proteins:Oxidoreductases; Disease related genes; Enzymes; Potential drug targets; Predicted intracellular proteins	Vesicles (Approved); Additional: Nucleoli	Ascorbic acid; Proline	(M3468)NABA ECM REGULATORS; (M5885)NABA MATRISOME ASSOCIATED; (M5889)NABA MATRISOME	(M5930)HALLMARK EPITHELIAL MESENCHYMAL TRANSITION	0.0	0.0	0.0	0.0	0.0	0.0	0.0	0.0	0.0	0.0	0.0	0.0	0.0	1.0	0.0	0.0	0.0	0.0	0.0	0.0
EFNA1	1942	symbol	H. sapiens	1942	H. sapiens	EFNA1	ephrin A1	GO:0003199 endocardial cushion to mesenchymal transition involved in heart valve formation;GO:0014028 notochord formation;GO:0090500 endocardial cushion to mesenchymal transition		Predicted secreted proteins; RAS pathway related proteins; Cancer-related genes:Candidate cancer biomarkers			(M273)PID EPHA2 FWD PATHWAY; (M44)PID HIF2PATHWAY; (M177)PID EPHA FWDPATHWAY	(M5890)HALLMARK TNFA SIGNALING VIA NFKB; (M5891)HALLMARK HYPOXIA	0.0	0.0	1.0	0.0	0.0	0.0	1.0	1.0	0.0	0.0	1.0	1.0	0.0	0.0	1.0	1.0	0.0	0.0	0.0	0.0
IGLC2	3538	symbol	H. sapiens	3538	H. sapiens	IGLC2	immunoglobulin lambda constant 2	GO:0006910 phagocytosis, recognition;GO:0030449 regulation of complement activation;GO:2000257 regulation of protein activation cascade							0.0	0.0	1.0	0.0	0.0	0.0	0.0	0.0	0.0	0.0	0.0	1.0	0.0	0.0	0.0	0.0	1.0	0.0	0.0	0.0
SAMSN1	64092	symbol	H. sapiens	64092	H. sapiens	SAMSN1	SAM domain, SH3 domain and nuclear localization signals 1	GO:0050869 negative regulation of B cell activation;GO:0002820 negative regulation of adaptive immune response;GO:0050732 negative regulation of peptidyl-tyrosine phosphorylation		Predicted intracellular proteins	Plasma membrane (Approved); Additional: Nucleoplasm				0.0	0.0	1.0	0.0	0.0	0.0	0.0	0.0	0.0	0.0	0.0	0.0	0.0	0.0	0.0	0.0	0.0	0.0	0.0	0.0
RPL26	6154	symbol	H. sapiens	6154	H. sapiens	RPL26	ribosomal protein L26	GO:1902167 positive regulation of intrinsic apoptotic signaling pathway in response to DNA damage by p53 class mediator;GO:1904803 regulation of translation involved in cellular response to UV;GO:1902162 regulation of DNA damage response, signal transduction by p53 class mediator resulting in transcription of p21 class mediator		Disease related genes; Ribosomal proteins; Predicted intracellular proteins	Cytosol;Endoplasmic reticulum (Supported); Additional: Nucleoli				0.0	0.0	0.0	0.0	0.0	0.0	1.0	0.0	0.0	0.0	0.0	0.0	1.0	0.0	0.0	0.0	0.0	0.0	0.0	0.0
LOC400055	400055	Gene_ID	H. sapiens	400055	H. sapiens	RPL26P32	ribosomal protein L26 pseudogene 32								0.0	0.0	0.0	0.0	0.0	0.0	0.0	0.0	0.0	0.0	0.0	0.0	0.0	0.0	0.0	0.0	0.0	0.0	0.0	0.0
HIP1	3092	symbol	H. sapiens	3092	H. sapiens	HIP1	huntingtin interacting protein 1	GO:2000588 positive regulation of platelet-derived growth factor receptor-beta signaling pathway;GO:0010641 positive regulation of platelet-derived growth factor receptor signaling pathway;GO:2000586 regulation of platelet-derived growth factor receptor-beta signaling pathway		Cancer-related genes; Disease related genes; Predicted intracellular proteins	Vesicles (Supported)		(M58)PID AR PATHWAY		0.0	0.0	0.0	1.0	0.0	0.0	1.0	1.0	0.0	0.0	0.0	0.0	1.0	0.0	0.0	1.0	0.0	0.0	0.0	0.0
MGAT4B	11282	symbol	H. sapiens	11282	H. sapiens	MGAT4B	alpha-1,3-mannosyl-glycoprotein 4-beta-N-acetylglucosaminyltransferase B	GO:0006491 N-glycan processing;GO:0006487 protein N-linked glycosylation;GO:0006486 protein glycosylation		ENZYME proteins:Transferases; Enzymes; Predicted intracellular proteins	Nucleoplasm (Approved); Additional: Cytosol;Golgi apparatus;Vesicles				0.0	0.0	0.0	0.0	0.0	0.0	0.0	0.0	0.0	0.0	0.0	0.0	0.0	0.0	0.0	0.0	0.0	0.0	0.0	0.0
ABCA3	21	symbol	H. sapiens	21	H. sapiens	ABCA3	ATP binding cassette subfamily A member 3	GO:0032462 regulation of protein homooligomerization;GO:0032464 positive regulation of protein homooligomerization;GO:0032459 regulation of protein oligomerization		Disease related genes; Transporters:Primary Active Transporters; Potential drug targets	Cytosol;Nucleoplasm (Approved)		(M200)PID ERA GENOMIC PATHWAY	(M5948)HALLMARK BILE ACID METABOLISM; (M5906)HALLMARK ESTROGEN RESPONSE EARLY; (M5907)HALLMARK ESTROGEN RESPONSE LATE	0.0	0.0	0.0	0.0	0.0	0.0	0.0	0.0	0.0	0.0	0.0	0.0	0.0	0.0	0.0	0.0	0.0	0.0	0.0	0.0
MST150	85027	gene_synonym	H. sapiens	85027	H. sapiens	SMIM3	small integral membrane protein 3				Vesicles (Approved)				0.0	0.0	0.0	0.0	0.0	0.0	0.0	0.0	0.0	0.0	0.0	0.0	0.0	0.0	0.0	0.0	0.0	0.0	0.0	0.0
DGAT1	8694	symbol	H. sapiens	8694	H. sapiens	DGAT1	diacylglycerol O-acyltransferase 1	GO:0006640 monoacylglycerol biosynthetic process;GO:0036155 acylglycerol acyl-chain remodeling;GO:0034379 very-low-density lipoprotein particle assembly		Disease related genes; Enzymes; Potential drug targets; ENZYME proteins:Transferases	Endoplasmic reticulum (Approved); Additional: Nucleoli			(M5941)HALLMARK UV RESPONSE UP; (M5905)HALLMARK ADIPOGENESIS	1.0	0.0	0.0	0.0	0.0	0.0	0.0	0.0	0.0	0.0	0.0	0.0	0.0	1.0	0.0	0.0	0.0	1.0	0.0	0.0
LOC642255	3297	Gene_ID	H. sapiens	3297	H. sapiens	HSF1	heat shock transcription factor 1	GO:0061408 positive regulation of transcription from RNA polymerase II promoter in response to heat stress;GO:1904843 cellular response to nitroglycerin;GO:1904845 cellular response to L-glutamine		Predicted intracellular proteins; Transcription factors:Helix-turn-helix domains; Cancer-related genes:Candidate cancer biomarkers	Nucleoplasm (Supported); Additional: Cytosol	Bimoclomol	(M19)PID P73PATHWAY		0.0	0.0	0.0	0.0	0.0	0.0	1.0	1.0	1.0	0.0	0.0	0.0	0.0	0.0	0.0	0.0	0.0	0.0	0.0	0.0
KCNS3	3790	symbol	H. sapiens	3790	H. sapiens	KCNS3	potassium voltage-gated channel modifier subfamily S member 3	GO:0051260 protein homooligomerization;GO:0050796 regulation of insulin secretion;GO:0030073 insulin secretion		Transporters:Transporter channels and pores; Predicted intracellular proteins; Voltage-gated ion channels:Voltage-Gated Potassium Channels	Cytosol (Supported); Additional: Golgi apparatus;Plasma membrane				0.0	0.0	0.0	0.0	0.0	0.0	0.0	0.0	0.0	0.0	0.0	0.0	0.0	0.0	0.0	0.0	0.0	0.0	0.0	0.0
PRG1	23574	symbol	H. sapiens	23574	H. sapiens	PRG1	p53-responsive gene 1								0.0	0.0	0.0	0.0	0.0	0.0	0.0	0.0	0.0	0.0	0.0	0.0	0.0	0.0	0.0	0.0	0.0	0.0	0.0	0.0
RPL7A	6130	symbol	H. sapiens	6130	H. sapiens	RPL7A	ribosomal protein L7a	GO:0000470 maturation of LSU-rRNA;GO:0042273 ribosomal large subunit biogenesis;GO:0006614 SRP-dependent cotranslational protein targeting to membrane		Disease related genes; Ribosomal proteins; Predicted intracellular proteins	Nucleoli (Approved); Additional: Vesicles				0.0	0.0	0.0	0.0	0.0	0.0	0.0	0.0	0.0	0.0	0.0	0.0	0.0	0.0	0.0	0.0	0.0	0.0	0.0	0.0
RPL7AP8	340749	symbol	H. sapiens	340749	H. sapiens	RPL7AP8	ribosomal protein L7a pseudogene 8								0.0	0.0	0.0	0.0	0.0	0.0	0.0	0.0	0.0	0.0	0.0	0.0	0.0	0.0	0.0	0.0	0.0	0.0	0.0	0.0
MAP2K2	5605	symbol	H. sapiens	5605	H. sapiens	MAP2K2	mitogen-activated protein kinase kinase 2	GO:0090170 regulation of Golgi inheritance;GO:0036289 peptidyl-serine autophosphorylation;GO:1903800 positive regulation of production of miRNAs involved in gene silencing by miRNA	STE Ser/Thr protein kinase family	Kinases:STE Ser/Thr protein kinases; Disease related genes; ENZYME proteins:Transferases; Enzymes; FDA approved drug targets:Small molecule drugs; RAS pathway related proteins; Cancer-related genes:Candidate cancer biomarkers; Predicted intracellular proteins	Cytosol (Supported)	Bosutinib; Trametinib; Selumetinib; Binimetinib; Fostamatinib	(M18895)SA TRKA RECEPTOR; (M267)PID ANTHRAX PATHWAY; (M213)PID AR NONGENOMIC PATHWAY		0.0	0.0	0.0	0.0	0.0	0.0	0.0	0.0	0.0	0.0	0.0	0.0	0.0	0.0	1.0	1.0	0.0	0.0	0.0	0.0
CXCL10	3627	symbol	H. sapiens	3627	H. sapiens	CXCL10	C-X-C motif chemokine ligand 10	GO:1901740 negative regulation of myoblast fusion;GO:0034242 negative regulation of syncytium formation by plasma membrane fusion;GO:1901509 regulation of endothelial tube morphogenesis		Predicted secreted proteins; Cancer-related genes:Candidate cancer biomarkers		N-Methylleucine; Eldelumab; Clove oil	(M222)PID CXCR3 PATHWAY; (M5883)NABA SECRETED FACTORS; (M5885)NABA MATRISOME ASSOCIATED	(M5897)HALLMARK IL6 JAK STAT3 SIGNALING; (M5911)HALLMARK INTERFERON ALPHA RESPONSE; (M5947)HALLMARK IL2 STAT5 SIGNALING	0.0	1.0	0.0	0.0	0.0	0.0	0.0	0.0	0.0	0.0	1.0	1.0	0.0	0.0	1.0	0.0	0.0	0.0	0.0	0.0
CHN1	1123	symbol	H. sapiens	1123	H. sapiens	CHN1	chimerin 1	GO:0008045 motor neuron axon guidance;GO:0048013 ephrin receptor signaling pathway;GO:0050770 regulation of axonogenesis		Disease related genes; Predicted intracellular proteins	Cytosol (Approved)		(M241)PID RAC1 REG PATHWAY		0.0	0.0	0.0	0.0	0.0	0.0	0.0	1.0	0.0	0.0	0.0	1.0	0.0	0.0	0.0	1.0	0.0	0.0	0.0	0.0
MKNK2	2872	symbol	H. sapiens	2872	H. sapiens	MKNK2	MAPK interacting serine/threonine kinase 2	GO:0071243 cellular response to arsenic-containing substance;GO:0046685 response to arsenic-containing substance;GO:0038034 signal transduction in absence of ligand	CAMK Ser/Thr protein kinase family	ENZYME proteins:Transferases; Enzymes; Kinases:CAMK Ser/Thr protein kinases; Predicted intracellular proteins	Nuclear bodies (Supported)	Fostamatinib	(M4910)ST ERK1 ERK2 MAPK PATHWAY; (M12012)ST P38 MAPK PATHWAY	(M5923)HALLMARK PI3K AKT MTOR SIGNALING; (M5939)HALLMARK P53 PATHWAY	0.0	0.0	0.0	0.0	0.0	0.0	0.0	0.0	0.0	0.0	0.0	0.0	1.0	0.0	0.0	0.0	0.0	0.0	0.0	0.0
P4HB	5034	symbol	H. sapiens	5034	H. sapiens	P4HB	prolyl 4-hydroxylase subunit beta	GO:0038155 interleukin-23-mediated signaling pathway;GO:0018401 peptidyl-proline hydroxylation to 4-hydroxy-L-proline;GO:0034378 chylomicron assembly		Disease related genes; Enzymes; ENZYME proteins:Isomerase; Predicted secreted proteins; Potential drug targets; Predicted intracellular proteins	Endoplasmic reticulum (Supported)	Zinc; Ribostamycin; Copper; Artenimol; Zinc acetate; Zinc chloride; Zinc sulfate, unspecified form	(M3270)ST INTEGRIN SIGNALING PATHWAY		0.0	1.0	1.0	0.0	0.0	0.0	0.0	0.0	0.0	0.0	0.0	0.0	1.0	1.0	0.0	0.0	0.0	0.0	0.0	0.0
RFNG	5986	symbol	H. sapiens	5986	H. sapiens	RFNG	RFNG O-fucosylpeptide 3-beta-N-acetylglucosaminyltransferase	GO:0045747 positive regulation of Notch signaling pathway;GO:0032092 positive regulation of protein binding;GO:0008593 regulation of Notch signaling pathway		ENZYME proteins:Transferases; Enzymes; Predicted intracellular proteins	Nucleoplasm (Approved)				0.0	0.0	0.0	0.0	0.0	0.0	0.0	0.0	0.0	0.0	0.0	0.0	0.0	0.0	0.0	0.0	0.0	0.0	0.0	0.0
SYDE1	85360	symbol	H. sapiens	85360	H. sapiens	SYDE1	synapse defective Rho GTPase homolog 1	GO:1901165 positive regulation of trophoblast cell migration;GO:1901163 regulation of trophoblast cell migration;GO:0061450 trophoblast cell migration		Predicted intracellular proteins	Nucleoplasm (Approved); Additional: Cytosol;Golgi apparatus				0.0	0.0	0.0	0.0	0.0	0.0	0.0	1.0	0.0	0.0	1.0	0.0	0.0	0.0	0.0	0.0	0.0	0.0	0.0	0.0
SERPING1	710	symbol	H. sapiens	710	H. sapiens	SERPING1	serpin family G member 1	GO:0001868 regulation of complement activation, lectin pathway;GO:0001869 negative regulation of complement activation, lectin pathway;GO:0045916 negative regulation of complement activation		Predicted intracellular proteins; Disease related genes; Predicted secreted proteins; Candidate cardiovascular disease genes		PPL-100; Copper	(M3468)NABA ECM REGULATORS; (M5885)NABA MATRISOME ASSOCIATED; (M5889)NABA MATRISOME	(M5946)HALLMARK COAGULATION; (M5913)HALLMARK INTERFERON GAMMA RESPONSE; (M5921)HALLMARK COMPLEMENT	1.0	0.0	0.0	0.0	1.0	1.0	0.0	0.0	0.0	0.0	0.0	0.0	0.0	0.0	0.0	0.0	1.0	0.0	0.0	0.0
C1ORF86	199990	gene_synonym	H. sapiens	199990	H. sapiens	FAAP20	FA core complex associated protein 20	GO:0019985 translesion synthesis;GO:0006301 postreplication repair;GO:0000731 DNA synthesis involved in DNA repair		Predicted intracellular proteins	Nucleoplasm (Supported); Additional: Cell Junctions;Nuclear bodies				0.0	0.0	0.0	0.0	0.0	0.0	0.0	0.0	0.0	0.0	0.0	0.0	0.0	0.0	0.0	0.0	0.0	0.0	0.0	0.0
CCL18	6362	symbol	H. sapiens	6362	H. sapiens	CCL18	C-C motif chemokine ligand 18	GO:0048247 lymphocyte chemotaxis;GO:0002548 monocyte chemotaxis;GO:0070098 chemokine-mediated signaling pathway		Predicted secreted proteins; Cancer-related genes:Candidate cancer biomarkers			(M5883)NABA SECRETED FACTORS; (M5885)NABA MATRISOME ASSOCIATED; (M5889)NABA MATRISOME		0.0	0.0	0.0	0.0	0.0	0.0	0.0	1.0	0.0	0.0	0.0	1.0	0.0	0.0	1.0	0.0	0.0	0.0	0.0	0.0
GAA	2548	symbol	H. sapiens	2548	H. sapiens	GAA	alpha glucosidase	GO:0043181 vacuolar sequestering;GO:0002086 diaphragm contraction;GO:0005985 sucrose metabolic process		ENZYME proteins:Hydrolases; Disease related genes; Enzymes; FDA approved drug targets:Small molecule drugs; Predicted intracellular proteins	Vesicles (Approved)	Acarbose; Miglitol; AT2220	(M288)PID HES HEY PATHWAY	(M5891)HALLMARK HYPOXIA; (M5909)HALLMARK MYOGENESIS	1.0	0.0	0.0	0.0	0.0	0.0	0.0	0.0	0.0	0.0	0.0	0.0	0.0	0.0	0.0	0.0	0.0	1.0	0.0	0.0
CEACAM1	634	symbol	H. sapiens	634	H. sapiens	CEACAM1	CEA cell adhesion molecule 1	GO:0002835 negative regulation of response to tumor cell;GO:0002838 negative regulation of immune response to tumor cell;GO:0002856 negative regulation of natural killer cell mediated immune response to tumor cell		CD markers; Predicted intracellular proteins		Technetium Tc-99m arcitumomab			1.0	0.0	1.0	0.0	1.0	1.0	0.0	0.0	0.0	0.0	1.0	1.0	0.0	1.0	1.0	1.0	1.0	0.0	1.0	0.0
CAV2	858	symbol	H. sapiens	858	H. sapiens	CAV2	caveolin 2	GO:0044789 modulation by host of viral release from host cell;GO:0044791 positive regulation by host of viral release from host cell;GO:0070836 caveola assembly		Predicted intracellular proteins	Vesicles (Approved)		(M240)PID SYNDECAN 2 PATHWAY	(M5910)HALLMARK PROTEIN SECRETION	0.0	0.0	0.0	0.0	0.0	0.0	0.0	1.0	0.0	0.0	1.0	0.0	0.0	1.0	1.0	1.0	0.0	0.0	0.0	1.0
FCHO2	115548	symbol	H. sapiens	115548	H. sapiens	FCHO2	FCH and mu domain containing endocytic adaptor 2	GO:0048268 clathrin coat assembly;GO:0072583 clathrin-dependent endocytosis;GO:0048488 synaptic vesicle endocytosis		Predicted intracellular proteins	Centrosome (Approved); Additional: Cytosol;Vesicles				0.0	0.0	0.0	1.0	0.0	0.0	0.0	0.0	0.0	0.0	0.0	0.0	0.0	0.0	0.0	0.0	0.0	0.0	0.0	0.0
DPYSL2	1808	symbol	H. sapiens	1808	H. sapiens	DPYSL2	dihydropyrimidinase like 2	GO:0006208 pyrimidine nucleobase catabolic process;GO:0046113 nucleobase catabolic process;GO:0006206 pyrimidine nucleobase metabolic process		Predicted intracellular proteins	Cytosol (Supported); Additional: Plasma membrane	Artenimol		(M5919)HALLMARK HEDGEHOG SIGNALING	0.0	0.0	0.0	0.0	0.0	0.0	0.0	0.0	0.0	0.0	0.0	1.0	0.0	0.0	0.0	0.0	0.0	0.0	0.0	0.0
GEM	2669	symbol	H. sapiens	2669	H. sapiens	GEM	GTP binding protein overexpressed in skeletal muscle	GO:1901842 negative regulation of high voltage-gated calcium channel activity;GO:1901841 regulation of high voltage-gated calcium channel activity;GO:1901386 negative regulation of voltage-gated calcium channel activity		Predicted intracellular proteins				(M5890)HALLMARK TNFA SIGNALING VIA NFKB; (M5930)HALLMARK EPITHELIAL MESENCHYMAL TRANSITION	0.0	0.0	0.0	0.0	0.0	0.0	0.0	0.0	0.0	0.0	0.0	0.0	0.0	0.0	0.0	0.0	0.0	0.0	0.0	0.0
SAMD4A	23034	symbol	H. sapiens	23034	H. sapiens	SAMD4A	sterile alpha motif domain containing 4A	GO:0000289 nuclear-transcribed mRNA poly(A) tail shortening;GO:0000288 nuclear-transcribed mRNA catabolic process, deadenylation-dependent decay;GO:0045727 positive regulation of translation		Predicted intracellular proteins	Cell Junctions (Approved); Additional: Cytosol				0.0	0.0	0.0	0.0	0.0	0.0	0.0	0.0	0.0	0.0	0.0	0.0	0.0	0.0	0.0	0.0	0.0	0.0	0.0	0.0
SNX10	29887	symbol	H. sapiens	29887	H. sapiens	SNX10	sorting nexin 10	GO:0044691 tooth eruption;GO:0035630 bone mineralization involved in bone maturation;GO:0001696 gastric acid secretion		Disease related genes; Predicted intracellular proteins	Microtubules;Nucleoplasm (Supported); Additional: Nucleoli			(M5907)HALLMARK ESTROGEN RESPONSE LATE	0.0	0.0	0.0	0.0	0.0	0.0	0.0	0.0	0.0	0.0	0.0	0.0	0.0	0.0	0.0	0.0	0.0	0.0	0.0	0.0
MBIP	51562	symbol	H. sapiens	51562	H. sapiens	MBIP	MAP3K12 binding inhibitory protein 1	GO:0000173 inactivation of MAPK activity involved in osmosensory signaling pathway;GO:0007231 osmosensory signaling pathway;GO:0000188 inactivation of MAPK activity		Predicted intracellular proteins	Cytosol (Supported); Additional: Nucleoli;Nucleoplasm				0.0	0.0	0.0	0.0	0.0	0.0	0.0	0.0	0.0	0.0	0.0	0.0	0.0	0.0	1.0	0.0	0.0	0.0	0.0	0.0
HMOX1	3162	symbol	H. sapiens	3162	H. sapiens	HMOX1	heme oxygenase 1	GO:0034395 regulation of transcription from RNA polymerase II promoter in response to iron;GO:0032764 negative regulation of mast cell cytokine production;GO:0006788 heme oxidation		ENZYME proteins:Oxidoreductases; Disease related genes; Enzymes; Potential drug targets; Cancer-related genes:Candidate cancer biomarkers; Predicted intracellular proteins	Golgi apparatus;Plasma membrane (Uncertain)	NADH; Formic acid; Biliverdine IX Alpha; 12-Phenylheme; 2-Phenylheme; Verdoheme; Stannsoporfin; 1-({2-[2-(4-CHLOROPHENYL)ETHYL]-1,3-DIOXOLAN-2-YL}METHYL)-1H-IMIDAZOLE; 1-(adamantan-1-yl)-2-(1H-imidazol-1-yl)ethanone	(M65)PID FRA PATHWAY; (M255)PID HIF1 TFPATHWAY	(M5897)HALLMARK IL6 JAK STAT3 SIGNALING; (M5941)HALLMARK UV RESPONSE UP; (M5902)HALLMARK APOPTOSIS	1.0	1.0	1.0	0.0	0.0	1.0	1.0	0.0	1.0	0.0	1.0	1.0	1.0	0.0	0.0	0.0	0.0	1.0	1.0	0.0
SMAD7	4092	symbol	H. sapiens	4092	H. sapiens	SMAD7	SMAD family member 7	GO:1902761 positive regulation of chondrocyte development;GO:1903041 regulation of chondrocyte hypertrophy;GO:1903043 positive regulation of chondrocyte hypertrophy		Disease related genes; Predicted intracellular proteins; Transcription factors:beta-Hairpin exposed by an alpha/beta-scaffold	Cytosol;Nucleoplasm (Supported)		(M185)PID ALK1 PATHWAY; (M161)PID IFNG PATHWAY; (M181)PID BMP PATHWAY	(M5896)HALLMARK TGF BETA SIGNALING; (M5942)HALLMARK UV RESPONSE DN; (M5902)HALLMARK APOPTOSIS	1.0	0.0	1.0	0.0	0.0	0.0	1.0	0.0	1.0	0.0	1.0	0.0	0.0	0.0	0.0	0.0	0.0	0.0	1.0	1.0
METTL1	4234	symbol	H. sapiens	4234	H. sapiens	METTL1	methyltransferase like 1	GO:0106004 tRNA (guanine-N7)-methylation;GO:0036265 RNA (guanine-N7)-methylation;GO:0030488 tRNA methylation		ENZYME proteins:Transferases; Enzymes; Predicted intracellular proteins	Nucleoplasm (Supported)				0.0	0.0	0.0	0.0	0.0	0.0	0.0	0.0	0.0	0.0	0.0	0.0	0.0	0.0	0.0	0.0	0.0	0.0	0.0	0.0
CENPB	1059	symbol	H. sapiens	1059	H. sapiens	CENPB	centromere protein B			Predicted intracellular proteins	Nuclear bodies (Enhanced); Additional: Nucleoplasm		(M176)PID FOXM1 PATHWAY		0.0	0.0	0.0	0.0	0.0	0.0	0.0	0.0	0.0	0.0	0.0	0.0	0.0	0.0	0.0	0.0	0.0	0.0	0.0	0.0
LSR	51599	symbol	H. sapiens	51599	H. sapiens	LSR	lipolysis stimulated lipoprotein receptor	GO:1904274 tricellular tight junction assembly;GO:0061833 protein localization to tricellular tight junction;GO:0060856 establishment of blood-brain barrier		Predicted intracellular proteins	Plasma membrane (Supported)			(M5907)HALLMARK ESTROGEN RESPONSE LATE	0.0	0.0	0.0	0.0	0.0	1.0	0.0	0.0	0.0	0.0	0.0	0.0	0.0	0.0	0.0	0.0	0.0	0.0	0.0	0.0
SEZ6L2	26470	symbol	H. sapiens	26470	H. sapiens	SEZ6L2	seizure related 6 homolog like 2			Predicted intracellular proteins					0.0	0.0	0.0	0.0	0.0	0.0	0.0	0.0	0.0	0.0	0.0	0.0	0.0	0.0	0.0	0.0	0.0	0.0	0.0	0.0
LOC652900						None	None	None	None	None	None	None	None	None	nan	nan	nan	nan	nan	nan	nan	nan	nan	nan	nan	nan	nan	nan	nan	nan	nan	nan	nan	nan
CD48	962	symbol	H. sapiens	962	H. sapiens	CD48	CD48 molecule	GO:0002819 regulation of adaptive immune response;GO:0050900 leukocyte migration;GO:0002250 adaptive immune response		CD markers; Predicted intracellular proteins	Plasma membrane (Supported); Additional: Cytosol;Nucleoli fibrillar center			(M5947)HALLMARK IL2 STAT5 SIGNALING; (M5932)HALLMARK INFLAMMATORY RESPONSE	0.0	0.0	0.0	0.0	1.0	0.0	0.0	0.0	0.0	0.0	0.0	1.0	0.0	0.0	0.0	0.0	0.0	0.0	0.0	0.0
CERK	64781	symbol	H. sapiens	64781	H. sapiens	CERK	ceramide kinase	GO:0006687 glycosphingolipid metabolic process;GO:0046834 lipid phosphorylation;GO:0006672 ceramide metabolic process		ENZYME proteins:Transferases; Enzymes; Predicted intracellular proteins	Vesicles (Approved)		(M7871)ST GRANULE CELL SURVIVAL PATHWAY		0.0	0.0	0.0	0.0	0.0	0.0	0.0	0.0	0.0	0.0	0.0	0.0	0.0	0.0	0.0	0.0	0.0	0.0	0.0	0.0
MS4A4A	51338	symbol	H. sapiens	51338	H. sapiens	MS4A4A	membrane spanning 4-domains A4A								0.0	0.0	0.0	0.0	0.0	0.0	0.0	0.0	0.0	0.0	0.0	0.0	0.0	0.0	0.0	0.0	0.0	0.0	0.0	0.0
MICAL2	9645	symbol	H. sapiens	9645	H. sapiens	MICAL2	microtubule associated monooxygenase, calponin and LIM domain containing 2	GO:0019417 sulfur oxidation;GO:0010735 positive regulation of transcription via serum response element binding;GO:0030042 actin filament depolymerization		Enzymes; ENZYME proteins:Oxidoreductases; Predicted intracellular proteins	Cytosol;Golgi apparatus (Uncertain); Additional: Nucleoplasm;Plasma membrane				0.0	0.0	0.0	0.0	0.0	0.0	0.0	0.0	0.0	0.0	0.0	0.0	0.0	0.0	0.0	0.0	0.0	0.0	0.0	0.0
HLA-DRB4	3126	symbol	H. sapiens	3126	H. sapiens	HLA-DRB4	major histocompatibility complex, class II, DR beta 4	GO:0060333 interferon-gamma-mediated signaling pathway;GO:0019886 antigen processing and presentation of exogenous peptide antigen via MHC class II;GO:0002495 antigen processing and presentation of peptide antigen via MHC class II							0.0	1.0	0.0	0.0	0.0	0.0	0.0	0.0	0.0	1.0	0.0	0.0	0.0	0.0	0.0	0.0	1.0	0.0	0.0	0.0
MCM6	4175	symbol	H. sapiens	4175	H. sapiens	MCM6	minichromosome maintenance complex component 6	GO:0006267 pre-replicative complex assembly involved in nuclear cell cycle DNA replication;GO:0036388 pre-replicative complex assembly;GO:1902299 pre-replicative complex assembly involved in cell cycle DNA replication		Enzymes; Predicted intracellular proteins; ENZYME proteins:Hydrolases	Nucleoplasm (Enhanced)			(M5901)HALLMARK G2M CHECKPOINT; (M5925)HALLMARK E2F TARGETS; (M5926)HALLMARK MYC TARGETS V1	0.0	0.0	0.0	0.0	0.0	0.0	0.0	0.0	0.0	0.0	0.0	0.0	0.0	0.0	0.0	0.0	0.0	0.0	0.0	0.0
LSM10	84967	symbol	H. sapiens	84967	H. sapiens	LSM10	LSM10, U7 small nuclear RNA associated	GO:0008334 histone mRNA metabolic process;GO:0006369 termination of RNA polymerase II transcription;GO:1900087 positive regulation of G1/S transition of mitotic cell cycle		Predicted intracellular proteins	Nucleoplasm (Supported); Additional: Nuclear bodies				0.0	0.0	0.0	0.0	0.0	0.0	0.0	0.0	0.0	0.0	0.0	0.0	0.0	0.0	0.0	0.0	0.0	0.0	0.0	0.0
GGT1	2678	symbol	H. sapiens	2678	H. sapiens	GGT1	gamma-glutamyltransferase 1	GO:0019344 cysteine biosynthetic process;GO:0031179 peptide modification;GO:1901748 leukotriene D4 metabolic process		CD markers; ENZYME proteins:Hydrolases; Disease related genes; ENZYME proteins:Transferases; Predicted intracellular proteins; Enzymes; Potential drug targets; Candidate cardiovascular disease genes	Vesicles (Uncertain)	Glutathione			0.0	0.0	0.0	0.0	0.0	0.0	0.0	0.0	0.0	0.0	0.0	0.0	0.0	0.0	0.0	0.0	0.0	1.0	0.0	0.0
FAM26B	51063	gene_synonym	H. sapiens	51063	H. sapiens	CALHM2	calcium homeostasis modulator family member 2	GO:0043065 positive regulation of apoptotic process;GO:0043068 positive regulation of programmed cell death;GO:0010942 positive regulation of cell death		Transporters:Transporter channels and pores	Mitochondria;Nucleoplasm (Approved); Additional: Cytosol				0.0	0.0	0.0	0.0	0.0	0.0	1.0	0.0	0.0	0.0	0.0	0.0	0.0	0.0	0.0	0.0	0.0	0.0	0.0	0.0
PPIL5	122769	gene_synonym	H. sapiens	122769	H. sapiens	LRR1	leucine rich repeat protein 1	GO:0043687 post-translational protein modification;GO:0016567 protein ubiquitination;GO:0032446 protein modification by small protein conjugation		Predicted intracellular proteins	Nuclear membrane;Nucleoplasm (Approved); Additional: Vesicles				0.0	0.0	0.0	0.0	0.0	0.0	0.0	0.0	0.0	1.0	0.0	0.0	0.0	0.0	0.0	0.0	0.0	0.0	0.0	0.0
CRYAB	1410	symbol	H. sapiens	1410	H. sapiens	CRYAB	crystallin alpha B	GO:0007021 tubulin complex assembly;GO:1905907 negative regulation of amyloid fibril formation;GO:1905906 regulation of amyloid fibril formation		Predicted intracellular proteins; Disease related genes; Cancer-related genes:Candidate cancer biomarkers	Cytosol;Plasma membrane (Enhanced)			(M5909)HALLMARK MYOGENESIS	0.0	0.0	0.0	0.0	0.0	0.0	1.0	0.0	0.0	0.0	0.0	0.0	0.0	0.0	0.0	0.0	0.0	0.0	0.0	0.0
CAMKK2	10645	symbol	H. sapiens	10645	H. sapiens	CAMKK2	calcium/calmodulin dependent protein kinase kinase 2	GO:0061762 CAMKK-AMPK signaling cascade;GO:0099004 calmodulin dependent kinase signaling pathway;GO:1903599 positive regulation of autophagy of mitochondrion	Other	Kinases; ENZYME proteins:Transferases; Enzymes; Predicted intracellular proteins	Cytosol (Supported)	Fostamatinib	(M237)PID VEGFR1 2 PATHWAY	(M5908)HALLMARK ANDROGEN RESPONSE	0.0	0.0	0.0	0.0	0.0	0.0	0.0	0.0	1.0	0.0	0.0	0.0	0.0	0.0	0.0	0.0	0.0	0.0	0.0	0.0
PHC2	1912	symbol	H. sapiens	1912	H. sapiens	PHC2	polyhomeotic homolog 2	GO:0007283 spermatogenesis;GO:0048232 male gamete generation;GO:0007276 gamete generation		Predicted intracellular proteins	Nucleoplasm (Supported)				0.0	0.0	0.0	0.0	0.0	0.0	0.0	0.0	0.0	0.0	0.0	0.0	0.0	0.0	0.0	0.0	0.0	0.0	0.0	0.0
RAB8B	51762	symbol	H. sapiens	51762	H. sapiens	RAB8B	RAB8B, member RAS oncogene family	GO:0048210 Golgi vesicle fusion to target membrane;GO:0051461 positive regulation of corticotropin secretion;GO:0051459 regulation of corticotropin secretion		Predicted intracellular proteins	Vesicles (Supported); Additional: Nucleoplasm	Phosphoaminophosphonic acid guanylate ester; Guanosine-5'-Diphosphate			0.0	0.0	0.0	1.0	0.0	0.0	0.0	0.0	0.0	0.0	0.0	0.0	0.0	0.0	0.0	0.0	0.0	0.0	0.0	0.0
EMP1	2012	symbol	H. sapiens	2012	H. sapiens	EMP1	epithelial membrane protein 1	GO:0032060 bleb assembly;GO:0008544 epidermis development;GO:0120031 plasma membrane bounded cell projection assembly		Predicted intracellular proteins	Nucleoplasm (Approved)			(M5902)HALLMARK APOPTOSIS; (M5947)HALLMARK IL2 STAT5 SIGNALING; (M5953)HALLMARK KRAS SIGNALING UP	0.0	0.0	0.0	0.0	0.0	0.0	0.0	0.0	0.0	0.0	0.0	0.0	0.0	0.0	0.0	0.0	0.0	0.0	0.0	0.0
VIM	7431	symbol	H. sapiens	7431	H. sapiens	VIM	vimentin	GO:0060020 Bergmann glial cell differentiation;GO:0071225 cellular response to muramyl dipeptide;GO:0070307 lens fiber cell development		Disease related genes; Predicted intracellular proteins	Intermediate filaments (Supported)	Artenimol; Phenethyl Isothiocyanate	(M14)PID AURORA B PATHWAY; (M220)PID CASPASE PATHWAY	(M5930)HALLMARK EPITHELIAL MESENCHYMAL TRANSITION	0.0	1.0	0.0	0.0	0.0	0.0	0.0	0.0	0.0	0.0	0.0	0.0	0.0	0.0	0.0	0.0	0.0	0.0	0.0	1.0
GYPC	2995	symbol	H. sapiens	2995	H. sapiens	GYPC	glycophorin C (Gerbich blood group)	GO:0050900 leukocyte migration;GO:0016477 cell migration;GO:0048870 cell motility		CD markers; Blood group antigen proteins	Plasma membrane (Supported)			(M5945)HALLMARK HEME METABOLISM; (M5953)HALLMARK KRAS SIGNALING UP	0.0	0.0	0.0	0.0	1.0	0.0	0.0	0.0	0.0	0.0	0.0	1.0	0.0	0.0	0.0	0.0	0.0	0.0	0.0	0.0
C16ORF14	84331	gene_synonym	H. sapiens	84331	H. sapiens	MCRIP2	MAPK regulated corepressor interacting protein 2			Predicted intracellular proteins					0.0	0.0	0.0	0.0	0.0	0.0	0.0	0.0	0.0	0.0	0.0	0.0	0.0	0.0	0.0	0.0	0.0	0.0	0.0	0.0
ANTXR1	84168	symbol	H. sapiens	84168	H. sapiens	ANTXR1	ANTXR cell adhesion molecule 1	GO:1901202 negative regulation of extracellular matrix assembly;GO:1901201 regulation of extracellular matrix assembly;GO:1905050 positive regulation of metallopeptidase activity		Disease related genes; Predicted intracellular proteins	Vesicles (Uncertain)	MDX-1303	(M267)PID ANTHRAX PATHWAY		0.0	0.0	0.0	0.0	0.0	0.0	1.0	1.0	0.0	0.0	1.0	0.0	0.0	1.0	0.0	0.0	0.0	0.0	0.0	0.0
CAPG	822	symbol	H. sapiens	822	H. sapiens	CAPG	capping actin protein, gelsolin like	GO:0071803 positive regulation of podosome assembly;GO:0071801 regulation of podosome assembly;GO:0051014 actin filament severing		Predicted intracellular proteins	Nucleoplasm (Enhanced)			(M5947)HALLMARK IL2 STAT5 SIGNALING; (M5930)HALLMARK EPITHELIAL MESENCHYMAL TRANSITION; (M5950)HALLMARK ALLOGRAFT REJECTION	0.0	0.0	0.0	0.0	0.0	0.0	0.0	0.0	0.0	0.0	0.0	0.0	0.0	1.0	0.0	0.0	0.0	0.0	0.0	0.0
SBF1	6305	symbol	H. sapiens	6305	H. sapiens	SBF1	SET binding factor 1	GO:0006661 phosphatidylinositol biosynthetic process;GO:0046488 phosphatidylinositol metabolic process;GO:0046474 glycerophospholipid biosynthetic process		Disease related genes; Predicted intracellular proteins	Nuclear bodies (Supported)				0.0	0.0	0.0	1.0	0.0	0.0	0.0	1.0	0.0	0.0	0.0	0.0	0.0	0.0	0.0	0.0	0.0	1.0	0.0	0.0
HIST1H2BK	85236	gene_synonym	H. sapiens	85236	H. sapiens	H2BC12	H2B clustered histone 12	GO:0002227 innate immune response in mucosa;GO:0002385 mucosal immune response;GO:0002251 organ or tissue specific immune response		Predicted intracellular proteins	Nucleoplasm (Approved); Additional: Cytosol			(M5901)HALLMARK G2M CHECKPOINT	0.0	0.0	0.0	0.0	0.0	0.0	0.0	0.0	0.0	0.0	0.0	0.0	0.0	0.0	0.0	0.0	0.0	0.0	0.0	0.0
SLC35F2	54733	symbol	H. sapiens	54733	H. sapiens	SLC35F2	solute carrier family 35 member F2	GO:0055085 transmembrane transport;GO:0006810 transport;GO:0051234 establishment of localization		Transporters:Electrochemical Potential-driven transporters	Mitochondria (Approved)				0.0	0.0	0.0	0.0	0.0	0.0	0.0	0.0	0.0	0.0	0.0	0.0	0.0	0.0	0.0	0.0	0.0	0.0	0.0	0.0
SOD3	6649	symbol	H. sapiens	6649	H. sapiens	SOD3	superoxide dismutase 3	GO:0019430 removal of superoxide radicals;GO:0071450 cellular response to oxygen radical;GO:0071451 cellular response to superoxide		Enzymes; ENZYME proteins:Oxidoreductases; Predicted secreted proteins				(M5909)HALLMARK MYOGENESIS	0.0	0.0	0.0	0.0	0.0	0.0	0.0	0.0	0.0	0.0	0.0	0.0	0.0	0.0	0.0	0.0	0.0	0.0	0.0	0.0
IFITM3	10410	symbol	H. sapiens	10410	H. sapiens	IFITM3	interferon induced transmembrane protein 3	GO:0046597 negative regulation of viral entry into host cell;GO:0035455 response to interferon-alpha;GO:0032897 negative regulation of viral transcription		Transporters:Accessory Factors Involved in Transport				(M5911)HALLMARK INTERFERON ALPHA RESPONSE; (M5902)HALLMARK APOPTOSIS; (M5947)HALLMARK IL2 STAT5 SIGNALING	0.0	1.0	0.0	0.0	0.0	0.0	0.0	0.0	0.0	0.0	0.0	0.0	0.0	0.0	0.0	0.0	0.0	0.0	0.0	0.0
SLC3A2	6520	symbol	H. sapiens	6520	H. sapiens	SLC3A2	solute carrier family 3 member 2	GO:0015823 phenylalanine transport;GO:1904273 L-alanine import across plasma membrane;GO:1904557 L-alanine transmembrane transport		Predicted intracellular proteins; CD markers; Transporters:Accessory Factors Involved in Transport; Cancer-related genes:Candidate cancer biomarkers	Plasma membrane (Supported); Additional: Nucleoplasm		(M60)PID NFAT TFPATHWAY	(M5939)HALLMARK P53 PATHWAY	0.0	0.0	0.0	0.0	1.0	0.0	0.0	0.0	0.0	0.0	0.0	1.0	0.0	0.0	0.0	0.0	0.0	0.0	0.0	0.0
TUBB6	84617	symbol	H. sapiens	84617	H. sapiens	TUBB6	tubulin beta 6 class V	GO:0000226 microtubule cytoskeleton organization;GO:0007017 microtubule-based process;GO:0000278 mitotic cell cycle		Disease related genes; Predicted intracellular proteins	Microtubules (Supported); Additional: Cytokinetic bridge;Mitotic spindle	CYT997; Artenimol			0.0	0.0	0.0	1.0	1.0	0.0	0.0	0.0	0.0	1.0	0.0	0.0	0.0	0.0	0.0	0.0	0.0	0.0	0.0	0.0
FBLIM1	54751	symbol	H. sapiens	54751	H. sapiens	FBLIM1	filamin binding LIM protein 1	GO:0033623 regulation of integrin activation;GO:0033622 integrin activation;GO:0008360 regulation of cell shape		Predicted intracellular proteins	Cell Junctions;Focal adhesion sites (Enhanced); Additional: Nucleoli fibrillar center				0.0	0.0	0.0	0.0	0.0	0.0	0.0	0.0	0.0	0.0	0.0	0.0	0.0	0.0	0.0	0.0	0.0	0.0	0.0	0.0
CUGBP2	10659	gene_synonym	H. sapiens	10659	H. sapiens	CELF2	CUGBP Elav-like family member 2	GO:0006376 mRNA splice site selection;GO:0000381 regulation of alternative mRNA splicing, via spliceosome;GO:0000380 alternative mRNA splicing, via spliceosome		Predicted intracellular proteins	Nucleoplasm (Supported); Additional: Midbody ring;Vesicles			(M5942)HALLMARK UV RESPONSE DN	0.0	0.0	0.0	0.0	0.0	0.0	0.0	0.0	0.0	0.0	0.0	0.0	0.0	0.0	0.0	0.0	0.0	0.0	0.0	0.0
NEU1	4758	symbol	H. sapiens	4758	H. sapiens	NEU1	neuraminidase 1	GO:0006689 ganglioside catabolic process;GO:0009313 oligosaccharide catabolic process;GO:0046479 glycosphingolipid catabolic process		ENZYME proteins:Hydrolases; Disease related genes; Enzymes; Potential drug targets; Predicted intracellular proteins	Vesicles (Supported); Additional: Cell Junctions	Oseltamivir			1.0	0.0	0.0	0.0	0.0	0.0	0.0	0.0	0.0	0.0	0.0	0.0	0.0	0.0	0.0	0.0	0.0	1.0	0.0	0.0
GBGT1	26301	symbol	H. sapiens	26301	H. sapiens	GBGT1	globoside alpha-1,3-N-acetylgalactosaminyltransferase 1 (FORS blood group)	GO:0030259 lipid glycosylation;GO:0009247 glycolipid biosynthetic process;GO:0006664 glycolipid metabolic process		Predicted intracellular proteins					0.0	0.0	0.0	0.0	0.0	0.0	0.0	0.0	0.0	0.0	0.0	0.0	0.0	0.0	0.0	0.0	0.0	0.0	0.0	0.0
HELZ	9931	symbol	H. sapiens	9931	H. sapiens	HELZ	helicase with zinc finger	GO:0035194 posttranscriptional gene silencing by RNA;GO:0016441 posttranscriptional gene silencing;GO:0031047 gene silencing by RNA		Predicted intracellular proteins	Nucleoli;Nucleoli rim (Approved); Additional: Actin filaments;Plasma membrane				0.0	0.0	0.0	0.0	0.0	0.0	0.0	0.0	0.0	0.0	0.0	0.0	0.0	0.0	0.0	0.0	0.0	0.0	0.0	0.0
PYCR1	5831	symbol	H. sapiens	5831	H. sapiens	PYCR1	pyrroline-5-carboxylate reductase 1	GO:0006561 proline biosynthetic process;GO:0055129 L-proline biosynthetic process;GO:0006560 proline metabolic process		ENZYME proteins:Oxidoreductases; Disease related genes; Enzymes; Potential drug targets; Predicted intracellular proteins		NADH; Proline		(M5934)HALLMARK XENOBIOTIC METABOLISM	0.0	0.0	0.0	0.0	0.0	0.0	0.0	0.0	0.0	0.0	0.0	0.0	0.0	0.0	0.0	0.0	0.0	1.0	0.0	0.0
SYNGR2	9144	symbol	H. sapiens	9144	H. sapiens	SYNGR2	synaptogyrin 2	GO:0048499 synaptic vesicle membrane organization;GO:0010256 endomembrane system organization;GO:0045055 regulated exocytosis		Predicted intracellular proteins	Golgi apparatus (Approved)			(M5947)HALLMARK IL2 STAT5 SIGNALING; (M5909)HALLMARK MYOGENESIS	1.0	0.0	0.0	0.0	0.0	0.0	0.0	0.0	0.0	0.0	0.0	0.0	0.0	0.0	0.0	0.0	0.0	0.0	0.0	0.0
TM4SF1	4071	symbol	H. sapiens	4071	H. sapiens	TM4SF1	transmembrane 4 L six family member 1	GO:0008150 biological_process						(M5939)HALLMARK P53 PATHWAY	0.0	0.0	0.0	0.0	0.0	0.0	0.0	0.0	0.0	0.0	0.0	0.0	0.0	0.0	0.0	0.0	0.0	0.0	0.0	0.0
SLCO2A1	6578	symbol	H. sapiens	6578	H. sapiens	SLCO2A1	solute carrier organic anion transporter family member 2A1	GO:0043252 sodium-independent organic anion transport;GO:0015732 prostaglandin transport;GO:0071715 icosanoid transport		Disease related genes; Transporters:Electrochemical Potential-driven transporters; Potential drug targets				(M5944)HALLMARK ANGIOGENESIS	0.0	0.0	0.0	0.0	0.0	0.0	0.0	0.0	0.0	0.0	0.0	0.0	0.0	0.0	0.0	0.0	0.0	0.0	0.0	0.0
FAM89B	23625	symbol	H. sapiens	23625	H. sapiens	FAM89B	family with sequence similarity 89 member B	GO:0060392 negative regulation of SMAD protein signal transduction;GO:0060390 regulation of SMAD protein signal transduction;GO:0060395 SMAD protein signal transduction		Predicted intracellular proteins					0.0	0.0	0.0	0.0	0.0	0.0	0.0	0.0	0.0	0.0	1.0	0.0	0.0	0.0	0.0	0.0	0.0	0.0	0.0	1.0
LAPTM4B	55353	symbol	H. sapiens	55353	H. sapiens	LAPTM4B	lysosomal protein transmembrane 4 beta	GO:1904351 negative regulation of protein catabolic process in the vacuole;GO:1905166 negative regulation of lysosomal protein catabolic process;GO:0097213 regulation of lysosomal membrane permeability		Transporters:Electrochemical Potential-driven transporters	Golgi apparatus (Approved)				0.0	0.0	0.0	0.0	0.0	0.0	0.0	0.0	0.0	0.0	0.0	0.0	0.0	0.0	0.0	0.0	0.0	0.0	1.0	0.0
EVI2B	2124	symbol	H. sapiens	2124	H. sapiens	EVI2B	ecotropic viral integration site 2B	GO:0045660 positive regulation of neutrophil differentiation;GO:0045658 regulation of neutrophil differentiation;GO:0030854 positive regulation of granulocyte differentiation		CD markers	Nucleoplasm (Approved); Additional: Focal adhesion sites;Plasma membrane				0.0	0.0	0.0	0.0	0.0	0.0	0.0	0.0	0.0	0.0	0.0	0.0	0.0	0.0	0.0	0.0	0.0	0.0	0.0	0.0
CFD	1675	symbol	H. sapiens	1675	H. sapiens	CFD	complement factor D	GO:0006957 complement activation, alternative pathway;GO:0002576 platelet degranulation;GO:0006956 complement activation		ENZYME proteins:Hydrolases; Disease related genes; Enzymes; Peptidases:Serine-type peptidases; Predicted secreted proteins; Potential drug targets		2-Aminobenzyl alcohol; 3,4-Dichloroisocoumarin		(M5946)HALLMARK COAGULATION; (M5909)HALLMARK MYOGENESIS	1.0	0.0	0.0	0.0	1.0	0.0	0.0	0.0	0.0	0.0	0.0	0.0	0.0	0.0	0.0	0.0	1.0	0.0	0.0	0.0
LGMN	5641	symbol	H. sapiens	5641	H. sapiens	LGMN	legumain	GO:0006624 vacuolar protein processing;GO:0097264 self proteolysis;GO:0040015 negative regulation of multicellular organism growth		ENZYME proteins:Hydrolases; Enzymes; Peptidases:Cysteine-type peptidases; Cancer-related genes:Candidate cancer biomarkers; Predicted intracellular proteins	Vesicles (Approved); Additional: Nucleoplasm			(M5892)HALLMARK CHOLESTEROL HOMEOSTASIS; (M5946)HALLMARK COAGULATION; (M5921)HALLMARK COMPLEMENT	0.0	0.0	0.0	0.0	0.0	0.0	1.0	1.0	0.0	1.0	1.0	1.0	0.0	0.0	0.0	1.0	1.0	0.0	0.0	1.0
PTGS2	5743	symbol	H. sapiens	5743	H. sapiens	PTGS2	prostaglandin-endoperoxide synthase 2	GO:0090362 positive regulation of platelet-derived growth factor production;GO:0090360 platelet-derived growth factor production;GO:0090361 regulation of platelet-derived growth factor production		ENZYME proteins:Oxidoreductases; Enzymes; FDA approved drug targets:Small molecule drugs; Cancer-related genes:Candidate cancer biomarkers; Predicted intracellular proteins	Endoplasmic reticulum (Supported)	Dihomo-gamma-linolenic acid; Icosapent; Aminosalicylic acid; Mesalazine; Acetaminophen; Indomethacin; Nabumetone; Ketorolac; Tenoxicam; Lenalidomide; Celecoxib; Tolmetin; Rofecoxib; Piroxicam; Fenoprofen; Valdecoxib; Diclofenac; Sulindac; Flurbiprofen; Etodolac; Mefenamic acid; Naproxen; Sulfasalazine; Phenylbutazone; Meloxicam; Carprofen; Diflunisal; Suprofen; Salicylic acid; Meclofenamic acid; …	(M103)PID S1P S1P1 PATHWAY; (M235)PID TCR CALCIUM PATHWAY; (M229)PID P38 ALPHA BETA DOWNSTREAM PATHWAY	(M5890)HALLMARK TNFA SIGNALING VIA NFKB; (M5913)HALLMARK INTERFERON GAMMA RESPONSE; (M5953)HALLMARK KRAS SIGNALING UP	0.0	1.0	0.0	0.0	0.0	0.0	0.0	0.0	0.0	0.0	1.0	0.0	0.0	0.0	0.0	0.0	1.0	1.0	1.0	0.0
GIMAP4	55303	symbol	H. sapiens	55303	H. sapiens	GIMAP4	GTPase, IMAP family member 4			Predicted intracellular proteins					0.0	0.0	0.0	0.0	0.0	0.0	0.0	0.0	0.0	0.0	0.0	0.0	0.0	0.0	0.0	0.0	0.0	0.0	0.0	0.0
TIMP2	7077	symbol	H. sapiens	7077	H. sapiens	TIMP2	TIMP metallopeptidase inhibitor 2	GO:0032487 regulation of Rap protein signal transduction;GO:0051045 negative regulation of membrane protein ectodomain proteolysis;GO:0045762 positive regulation of adenylate cyclase activity		Predicted intracellular proteins; Candidate cardiovascular disease genes; Predicted secreted proteins; Cancer-related genes:Candidate cancer biomarkers			(M3468)NABA ECM REGULATORS; (M5885)NABA MATRISOME ASSOCIATED; (M5889)NABA MATRISOME	(M5902)HALLMARK APOPTOSIS; (M5921)HALLMARK COMPLEMENT	1.0	0.0	0.0	0.0	0.0	0.0	0.0	0.0	0.0	0.0	0.0	0.0	0.0	1.0	1.0	0.0	0.0	0.0	0.0	0.0
RBMS3	27303	symbol	H. sapiens	27303	H. sapiens	RBMS3	RNA binding motif single stranded interacting protein 3	GO:0002357 defense response to tumor cell;GO:0002347 response to tumor cell;GO:0090090 negative regulation of canonical Wnt signaling pathway		Predicted intracellular proteins	Vesicles (Approved)				0.0	0.0	0.0	0.0	0.0	0.0	0.0	0.0	0.0	0.0	0.0	0.0	0.0	0.0	0.0	0.0	0.0	0.0	0.0	0.0
IPO7	10527	symbol	H. sapiens	10527	H. sapiens	IPO7	importin 7	GO:0045736 negative regulation of cyclin-dependent protein serine/threonine kinase activity;GO:1904030 negative regulation of cyclin-dependent protein kinase activity;GO:0000079 regulation of cyclin-dependent protein serine/threonine kinase activity		Transporters:Transporter channels and pores; Cancer-related genes:Mutated cancer genes; Predicted intracellular proteins	Cytosol;Nucleoplasm (Supported)			(M5925)HALLMARK E2F TARGETS	0.0	0.0	0.0	0.0	0.0	0.0	0.0	0.0	0.0	0.0	0.0	0.0	0.0	0.0	1.0	0.0	0.0	0.0	0.0	0.0
DPYSL3	1809	symbol	H. sapiens	1809	H. sapiens	DPYSL3	dihydropyrimidinase like 3	GO:0006208 pyrimidine nucleobase catabolic process;GO:0046113 nucleobase catabolic process;GO:0051764 actin crosslink formation		Predicted intracellular proteins	Cytosol (Approved)			(M5930)HALLMARK EPITHELIAL MESENCHYMAL TRANSITION	0.0	0.0	0.0	0.0	0.0	1.0	0.0	0.0	0.0	0.0	0.0	0.0	0.0	0.0	0.0	0.0	0.0	0.0	0.0	0.0
IMPDH1	3614	symbol	H. sapiens	3614	H. sapiens	IMPDH1	inosine monophosphate dehydrogenase 1	GO:0006177 GMP biosynthetic process;GO:0006183 GTP biosynthetic process;GO:1901070 guanosine-containing compound biosynthetic process		ENZYME proteins:Oxidoreductases; Disease related genes; Enzymes; FDA approved drug targets:Small molecule drugs; Predicted intracellular proteins	Cytosol (Supported); Additional: Rods & Rings	NADH; Mycophenolate mofetil; Ribavirin; Mycophenolic acid; Mercaptopurine; 6-Chloropurine Riboside, 5'-Monophosphate; VX-148; Taribavirin			1.0	0.0	0.0	0.0	0.0	0.0	0.0	0.0	0.0	0.0	0.0	0.0	0.0	0.0	0.0	0.0	0.0	1.0	0.0	0.0
CLPTM1L	81037	symbol	H. sapiens	81037	H. sapiens	CLPTM1L	CLPTM1 like	GO:0006915 apoptotic process;GO:0012501 programmed cell death;GO:0008219 cell death			Endoplasmic reticulum (Approved)				0.0	0.0	0.0	0.0	0.0	0.0	0.0	0.0	0.0	0.0	0.0	0.0	0.0	0.0	0.0	0.0	0.0	0.0	0.0	0.0
NINJ1	4814	symbol	H. sapiens	4814	H. sapiens	NINJ1	ninjurin 1	GO:0042246 tissue regeneration;GO:0031099 regeneration;GO:0042060 wound healing						(M5890)HALLMARK TNFA SIGNALING VIA NFKB; (M5934)HALLMARK XENOBIOTIC METABOLISM; (M5939)HALLMARK P53 PATHWAY	0.0	0.0	0.0	0.0	0.0	1.0	0.0	0.0	0.0	0.0	0.0	0.0	0.0	0.0	0.0	0.0	0.0	0.0	0.0	0.0
GPX1	2876	symbol	H. sapiens	2876	H. sapiens	GPX1	glutathione peroxidase 1	GO:0009608 response to symbiont;GO:0009609 response to symbiotic bacterium;GO:0010269 response to selenium ion				Glutathione; Cannabidiol; Medical Cannabis; Nabiximols	(M145)PID P53 DOWNSTREAM PATHWAY	(M5902)HALLMARK APOPTOSIS	0.0	0.0	0.0	0.0	0.0	1.0	1.0	0.0	0.0	0.0	1.0	0.0	1.0	0.0	0.0	0.0	0.0	1.0	0.0	0.0
CORO1A	11151	symbol	H. sapiens	11151	H. sapiens	CORO1A	coronin 1A	GO:0032796 uropod organization;GO:0061502 early endosome to recycling endosome transport;GO:0031339 negative regulation of vesicle fusion		Disease related genes; Predicted intracellular proteins	Cytosol (Approved)			(M5924)HALLMARK MTORC1 SIGNALING	1.0	0.0	1.0	0.0	0.0	0.0	0.0	0.0	0.0	0.0	1.0	1.0	0.0	0.0	0.0	0.0	0.0	0.0	0.0	1.0
SALL2	6297	symbol	H. sapiens	6297	H. sapiens	SALL2	spalt like transcription factor 2	GO:0021915 neural tube development;GO:0001654 eye development;GO:0150063 visual system development		Transcription factors:Zinc-coordinating DNA-binding domains; Disease related genes; Predicted intracellular proteins	Vesicles (Approved); Additional: Nucleoplasm				0.0	0.0	0.0	0.0	0.0	0.0	0.0	0.0	0.0	0.0	0.0	0.0	0.0	0.0	0.0	0.0	0.0	0.0	0.0	0.0
SERPINE1	5054	symbol	H. sapiens	5054	H. sapiens	SERPINE1	serpin family E member 1	GO:0035490 regulation of leukotriene production involved in inflammatory response;GO:0035491 positive regulation of leukotriene production involved in inflammatory response;GO:1901331 positive regulation of odontoblast differentiation		Disease related genes; Predicted secreted proteins; Cancer-related genes:Candidate cancer biomarkers; FDA approved drug targets:Biotech drugs; Candidate cardiovascular disease genes	Cytosol (Approved)	Alteplase; Urokinase; Reteplase; Anistreplase; Tenecteplase; Drotrecogin alfa; Troglitazone; Fibrinolysin; Copper	(M44)PID HIF2PATHWAY; (M174)PID UPA UPAR PATHWAY; (M255)PID HIF1 TFPATHWAY	(M5896)HALLMARK TGF BETA SIGNALING; (M5946)HALLMARK COAGULATION; (M5942)HALLMARK UV RESPONSE DN	1.0	0.0	1.0	0.0	1.0	1.0	0.0	0.0	0.0	0.0	1.0	1.0	1.0	1.0	0.0	0.0	1.0	0.0	1.0	0.0
VSIG4	11326	symbol	H. sapiens	11326	H. sapiens	VSIG4	V-set and immunoglobulin domain containing 4	GO:0045957 negative regulation of complement activation, alternative pathway;GO:0030451 regulation of complement activation, alternative pathway;GO:0045916 negative regulation of complement activation			Cytosol;Plasma membrane (Uncertain); Additional: Nucleoli				1.0	0.0	1.0	0.0	0.0	0.0	0.0	0.0	0.0	0.0	0.0	0.0	0.0	0.0	0.0	0.0	1.0	0.0	1.0	0.0
APBA3	9546	symbol	H. sapiens	9546	H. sapiens	APBA3	amyloid beta precursor protein binding family A member 3	GO:0001701 in utero embryonic development;GO:0043009 chordate embryonic development;GO:0009792 embryo development ending in birth or egg hatching		Predicted intracellular proteins	Vesicles (Approved)				0.0	0.0	0.0	0.0	0.0	0.0	0.0	0.0	0.0	0.0	0.0	0.0	0.0	0.0	0.0	0.0	0.0	0.0	0.0	0.0
GPSM3	63940	symbol	H. sapiens	63940	H. sapiens	GPSM3	G protein signaling modulator 3	GO:1900017 positive regulation of cytokine production involved in inflammatory response;GO:1900015 regulation of cytokine production involved in inflammatory response;GO:0002534 cytokine production involved in inflammatory response		Predicted intracellular proteins					0.0	0.0	0.0	0.0	0.0	0.0	0.0	0.0	0.0	0.0	1.0	1.0	0.0	0.0	0.0	0.0	1.0	0.0	1.0	0.0
MATN2	4147	symbol	H. sapiens	4147	H. sapiens	MATN2	matrilin 2	GO:0008150 biological_process		Predicted secreted proteins; Predicted intracellular proteins			(M3008)NABA ECM GLYCOPROTEINS; (M5884)NABA CORE MATRISOME; (M5889)NABA MATRISOME	(M5930)HALLMARK EPITHELIAL MESENCHYMAL TRANSITION	0.0	0.0	0.0	0.0	0.0	0.0	0.0	0.0	0.0	0.0	0.0	0.0	0.0	1.0	0.0	0.0	0.0	0.0	0.0	0.0
FBXW5	54461	symbol	H. sapiens	54461	H. sapiens	FBXW5	F-box and WD repeat domain containing 5	GO:0010824 regulation of centrosome duplication;GO:0046605 regulation of centrosome cycle;GO:0051298 centrosome duplication		Predicted intracellular proteins	Mitochondria (Approved)				0.0	0.0	0.0	0.0	0.0	0.0	0.0	0.0	0.0	1.0	0.0	0.0	0.0	0.0	0.0	0.0	0.0	0.0	0.0	0.0
CPA3	1359	symbol	H. sapiens	1359	H. sapiens	CPA3	carboxypeptidase A3	GO:0002002 regulation of angiotensin levels in blood;GO:0002003 angiotensin maturation;GO:0001991 regulation of systemic arterial blood pressure by circulatory renin-angiotensin		Predicted secreted proteins; Enzymes; Peptidases:Metallopeptidases; ENZYME proteins:Hydrolases	Golgi apparatus (Approved); Additional: Nucleoplasm				0.0	0.0	0.0	0.0	0.0	0.0	0.0	0.0	0.0	0.0	0.0	0.0	0.0	0.0	0.0	0.0	0.0	0.0	0.0	0.0
DNASE2	1777	symbol	H. sapiens	1777	H. sapiens	DNASE2	deoxyribonuclease 2, lysosomal	GO:0006309 apoptotic DNA fragmentation;GO:0000737 DNA catabolic process, endonucleolytic;GO:0030262 apoptotic nuclear changes		Enzymes; Predicted intracellular proteins; ENZYME proteins:Hydrolases					0.0	0.0	0.0	1.0	0.0	0.0	0.0	0.0	0.0	0.0	0.0	0.0	0.0	0.0	0.0	0.0	0.0	0.0	0.0	0.0
EDNRA	1909	symbol	H. sapiens	1909	H. sapiens	EDNRA	endothelin receptor type A	GO:0086100 endothelin receptor signaling pathway;GO:0014824 artery smooth muscle contraction;GO:0014820 tonic smooth muscle contraction		Disease related genes; G-protein coupled receptors:GPCRs excl olfactory receptors; FDA approved drug targets:Small molecule drugs	Cytosol (Uncertain); Additional: Plasma membrane	Bosentan; Acetylsalicylic acid; 2-HYDROXY-3,5-DIIODOBENZOIC ACID; Darusentan; SPP 301; Actelion-1; Atrasentan; Sitaxentan; Ambrisentan; Enrasentan; Tezosentan; Clazosentan; Macitentan; Sparsentan	(M8)PID ENDOTHELIN PATHWAY		0.0	0.0	0.0	0.0	0.0	0.0	0.0	1.0	0.0	0.0	1.0	0.0	0.0	0.0	0.0	0.0	0.0	0.0	0.0	0.0
CACNA2D2	9254	symbol	H. sapiens	9254	H. sapiens	CACNA2D2	calcium voltage-gated channel auxiliary subunit alpha2delta 2	GO:0061337 cardiac conduction;GO:0050796 regulation of insulin secretion;GO:0035637 multicellular organismal signaling		Transporters:Accessory Factors Involved in Transport; FDA approved drug targets:Small molecule drugs; Predicted intracellular proteins	Vesicles (Approved)	Isradipine; Gabapentin; Felodipine; Nitrendipine; Bepridil; Gabapentin enacarbil		(M5907)HALLMARK ESTROGEN RESPONSE LATE	0.0	0.0	0.0	0.0	0.0	0.0	0.0	0.0	0.0	0.0	0.0	0.0	0.0	0.0	0.0	0.0	0.0	0.0	0.0	0.0
ITPR2	3709	symbol	H. sapiens	3709	H. sapiens	ITPR2	inositol 1,4,5-trisphosphate receptor type 2	GO:0071361 cellular response to ethanol;GO:0048016 inositol phosphate-mediated signaling;GO:0071320 cellular response to cAMP		Disease related genes; Predicted intracellular proteins	Endoplasmic reticulum (Supported); Additional: Nucleoplasm		(M16518)ST WNT CA2 CYCLIC GMP PATHWAY; (M7416)ST GAQ PATHWAY; (M2701)ST MYOCYTE AD PATHWAY	(M5923)HALLMARK PI3K AKT MTOR SIGNALING	0.0	0.0	0.0	0.0	1.0	1.0	0.0	0.0	0.0	1.0	0.0	0.0	0.0	0.0	0.0	1.0	0.0	0.0	0.0	0.0
C11ORF59	55004	gene_synonym	H. sapiens	55004	H. sapiens	LAMTOR1	late endosomal/lysosomal adaptor, MAPK and MTOR activator 1	GO:0060620 regulation of cholesterol import;GO:2000909 regulation of sterol import;GO:0035376 sterol import		Predicted intracellular proteins	Golgi apparatus (Supported); Additional: Plasma membrane;Vesicles				1.0	0.0	0.0	0.0	0.0	0.0	0.0	0.0	1.0	0.0	0.0	0.0	0.0	0.0	1.0	0.0	0.0	0.0	0.0	0.0
NEDD9	4739	symbol	H. sapiens	4739	H. sapiens	NEDD9	neural precursor cell expressed, developmentally down-regulated 9	GO:0090527 actin filament reorganization;GO:1900026 positive regulation of substrate adhesion-dependent cell spreading;GO:1900024 regulation of substrate adhesion-dependent cell spreading		Predicted intracellular proteins	Cytosol;Nucleoplasm (Supported); Additional: Plasma membrane			(M5902)HALLMARK APOPTOSIS; (M5893)HALLMARK MITOTIC SPINDLE	0.0	0.0	1.0	0.0	0.0	0.0	0.0	1.0	0.0	0.0	1.0	0.0	0.0	0.0	1.0	1.0	0.0	0.0	0.0	0.0
SLCO2B1	11309	symbol	H. sapiens	11309	H. sapiens	SLCO2B1	solute carrier organic anion transporter family member 2B1	GO:0043252 sodium-independent organic anion transport;GO:0015721 bile acid and bile salt transport;GO:0015718 monocarboxylic acid transport		Transporters:Electrochemical Potential-driven transporters; FDA approved drug targets:Small molecule drugs; Predicted intracellular proteins		Gemfibrozil; Telaprevir			0.0	0.0	0.0	0.0	0.0	0.0	0.0	0.0	0.0	0.0	0.0	0.0	0.0	0.0	0.0	0.0	0.0	0.0	0.0	0.0
PNMA2	10687	symbol	H. sapiens	10687	H. sapiens	PNMA2	PNMA family member 2	GO:0043065 positive regulation of apoptotic process;GO:0043068 positive regulation of programmed cell death;GO:0010942 positive regulation of cell death		Predicted intracellular proteins					0.0	0.0	0.0	0.0	0.0	0.0	1.0	0.0	0.0	0.0	0.0	0.0	0.0	0.0	0.0	0.0	0.0	0.0	0.0	0.0
C9ORF88	64855	gene_synonym	H. sapiens	64855	H. sapiens	NIBAN2	niban apoptosis regulator 2	GO:0044028 DNA hypomethylation;GO:0044029 hypomethylation of CpG island;GO:0048743 positive regulation of skeletal muscle fiber development		Predicted intracellular proteins	Cytosol;Plasma membrane (Enhanced); Additional: Nucleoplasm				0.0	0.0	0.0	0.0	0.0	0.0	0.0	0.0	0.0	0.0	1.0	1.0	0.0	0.0	0.0	1.0	0.0	0.0	0.0	1.0
SDC2	6383	symbol	H. sapiens	6383	H. sapiens	SDC2	syndecan 2	GO:0006027 glycosaminoglycan catabolic process;GO:0006026 aminoglycan catabolic process;GO:0048013 ephrin receptor signaling pathway		CD markers	Cytosol;Plasma membrane (Approved)	Sargramostim	(M240)PID SYNDECAN 2 PATHWAY; (M276)PID FGF PATHWAY; (M100)PID SHP2 PATHWAY	(M5942)HALLMARK UV RESPONSE DN; (M5891)HALLMARK HYPOXIA; (M5937)HALLMARK GLYCOLYSIS	0.0	0.0	0.0	0.0	1.0	0.0	0.0	0.0	0.0	0.0	0.0	1.0	0.0	1.0	0.0	1.0	0.0	0.0	0.0	0.0
PLA2G7	7941	symbol	H. sapiens	7941	H. sapiens	PLA2G7	phospholipase A2 group VII	GO:0034441 plasma lipoprotein particle oxidation;GO:0046469 platelet activating factor metabolic process;GO:0034638 phosphatidylcholine catabolic process		ENZYME proteins:Hydrolases; Disease related genes; Enzymes; Predicted secreted proteins; Potential drug targets; Candidate cardiovascular disease genes		Rilapladib; (1R)-1,2,2-trimethylpropyl (R)-methylphosphinate	(M163)PID LIS1 PATHWAY	(M5921)HALLMARK COMPLEMENT	0.0	0.0	0.0	0.0	0.0	0.0	0.0	0.0	0.0	0.0	1.0	1.0	0.0	1.0	0.0	0.0	1.0	1.0	0.0	0.0
QDPR	5860	symbol	H. sapiens	5860	H. sapiens	QDPR	quinoid dihydropteridine reductase	GO:0051066 dihydrobiopterin metabolic process;GO:0010044 response to aluminum ion;GO:0006729 tetrahydrobiopterin biosynthetic process		ENZYME proteins:Oxidoreductases; Disease related genes; Enzymes; Potential drug targets; Predicted intracellular proteins	Mitochondria (Approved)	NADH; 2-(N-morpholino)ethanesulfonic acid		(M5905)HALLMARK ADIPOGENESIS; (M5924)HALLMARK MTORC1 SIGNALING	0.0	0.0	0.0	0.0	0.0	0.0	0.0	0.0	0.0	0.0	0.0	0.0	0.0	0.0	0.0	0.0	0.0	1.0	0.0	0.0
CCR5	1234	symbol	H. sapiens	1234	H. sapiens	CCR5	C-C motif chemokine receptor 5	GO:0019064 fusion of virus membrane with host plasma membrane;GO:0039663 membrane fusion involved in viral entry into host cell;GO:0044800 multi-organism membrane fusion		CD markers; Disease related genes; FDA approved drug targets:Small molecule drugs; G-protein coupled receptors:GPCRs excl olfactory receptors; G-protein coupled receptors:Chemokines and chemotactic factors receptors		Maraviroc; AMD-070; CCR5 mAb; Leronlimab; Aplaviroc; Vicriviroc; Ibalizumab; INCB-9471	(M54)PID IL12 2PATHWAY	(M5950)HALLMARK ALLOGRAFT REJECTION	0.0	1.0	0.0	0.0	0.0	0.0	0.0	0.0	0.0	0.0	0.0	1.0	0.0	0.0	0.0	0.0	0.0	0.0	0.0	0.0
LOC653725	1234	Gene_ID	H. sapiens	1234	H. sapiens	CCR5	C-C motif chemokine receptor 5	GO:0019064 fusion of virus membrane with host plasma membrane;GO:0039663 membrane fusion involved in viral entry into host cell;GO:0044800 multi-organism membrane fusion		CD markers; Disease related genes; FDA approved drug targets:Small molecule drugs; G-protein coupled receptors:GPCRs excl olfactory receptors; G-protein coupled receptors:Chemokines and chemotactic factors receptors		Maraviroc; AMD-070; CCR5 mAb; Leronlimab; Aplaviroc; Vicriviroc; Ibalizumab; INCB-9471	(M54)PID IL12 2PATHWAY	(M5950)HALLMARK ALLOGRAFT REJECTION	0.0	1.0	0.0	0.0	0.0	0.0	0.0	0.0	0.0	0.0	0.0	1.0	0.0	0.0	0.0	0.0	0.0	0.0	0.0	0.0
KRIT1	889	symbol	H. sapiens	889	H. sapiens	KRIT1	KRIT1 ankyrin repeat containing	GO:2000114 regulation of establishment of cell polarity;GO:0032878 regulation of establishment or maintenance of cell polarity;GO:2000352 negative regulation of endothelial cell apoptotic process		Disease related genes; Predicted intracellular proteins	Vesicles (Uncertain)				0.0	0.0	0.0	0.0	0.0	0.0	0.0	0.0	0.0	0.0	1.0	0.0	0.0	0.0	0.0	0.0	0.0	0.0	0.0	0.0
DAP	1611	symbol	H. sapiens	1611	H. sapiens	DAP	death associated protein	GO:0034198 cellular response to amino acid starvation;GO:1990928 response to amino acid starvation;GO:0010507 negative regulation of autophagy		Predicted intracellular proteins	Mitochondria;Vesicles (Approved); Additional: Nucleoplasm			(M5902)HALLMARK APOPTOSIS	0.0	0.0	0.0	0.0	0.0	0.0	1.0	1.0	1.0	0.0	0.0	0.0	1.0	0.0	0.0	0.0	0.0	0.0	0.0	0.0
GAPDH	2597	symbol	H. sapiens	2597	H. sapiens	GAPDH	glyceraldehyde-3-phosphate dehydrogenase	GO:0035606 peptidyl-cysteine S-trans-nitrosylation;GO:0017014 protein nitrosylation;GO:0018119 peptidyl-cysteine S-nitrosylation		Enzymes; ENZYME proteins:Oxidoreductases; FDA approved drug targets:Small molecule drugs; Predicted intracellular proteins	Cytosol;Plasma membrane (Supported); Additional: Nuclear membrane;Vesicles	NADH; Adenosine-5-Diphosphoribose; Thionicotinamide-Adenine-Dinucleotide; 4-(2-Aminoethyl)Benzenesulfonyl Fluoride; Xanthinol; Copper; Artenimol	(M66)PID MYC ACTIV PATHWAY; (M5493)WNT SIGNALING	(M5891)HALLMARK HYPOXIA; (M5924)HALLMARK MTORC1 SIGNALING	0.0	0.0	0.0	0.0	0.0	0.0	0.0	0.0	1.0	0.0	0.0	0.0	0.0	0.0	0.0	0.0	0.0	1.0	1.0	0.0
CLEC7A	64581	symbol	H. sapiens	64581	H. sapiens	CLEC7A	C-type lectin domain containing 7A	GO:0032491 detection of molecule of fungal origin;GO:0016046 detection of fungus;GO:0071226 cellular response to molecule of fungal origin		Disease related genes; Predicted intracellular proteins			(M5880)NABA ECM AFFILIATED; (M5885)NABA MATRISOME ASSOCIATED; (M5889)NABA MATRISOME		1.0	0.0	1.0	0.0	0.0	1.0	1.0	1.0	0.0	0.0	1.0	0.0	0.0	0.0	1.0	0.0	1.0	0.0	1.0	0.0
FAM20C	56975	symbol	H. sapiens	56975	H. sapiens	FAM20C	FAM20C golgi associated secretory pathway kinase	GO:0071895 odontoblast differentiation;GO:0070166 enamel mineralization;GO:0034505 tooth mineralization		Disease related genes; ENZYME proteins:Transferases; Enzymes; Predicted secreted proteins; Potential drug targets	Golgi apparatus (Approved); Additional: Nucleoplasm		(M3468)NABA ECM REGULATORS; (M5885)NABA MATRISOME ASSOCIATED; (M5889)NABA MATRISOME		0.0	0.0	0.0	0.0	0.0	0.0	0.0	0.0	0.0	0.0	0.0	0.0	0.0	0.0	0.0	0.0	0.0	1.0	0.0	0.0
CIT	11113	symbol	H. sapiens	11113	H. sapiens	CIT	citron rho-interacting serine/threonine kinase	GO:0035331 negative regulation of hippo signaling;GO:0035330 regulation of hippo signaling;GO:0032467 positive regulation of cytokinesis	AGC Ser/Thr protein kinase family	Kinases:AGC Ser/Thr protein kinases; Disease related genes; ENZYME proteins:Transferases; Enzymes; Potential drug targets; Predicted intracellular proteins	Cytosol (Approved)	Fostamatinib	(M12)PID RHOA PATHWAY	(M5925)HALLMARK E2F TARGETS	0.0	0.0	0.0	0.0	0.0	0.0	0.0	0.0	0.0	0.0	0.0	0.0	0.0	0.0	1.0	0.0	0.0	0.0	0.0	0.0
MAFB	9935	symbol	H. sapiens	9935	H. sapiens	MAFB	MAF bZIP transcription factor B	GO:0021572 rhombomere 6 development;GO:0021560 abducens nerve development;GO:0021598 abducens nerve morphogenesis		Cancer-related genes; Disease related genes; Transcription factors:Basic domains; Predicted intracellular proteins	Nucleoplasm (Approved); Additional: Cytosol;Golgi apparatus;Nucleoli			(M5957)HALLMARK PANCREAS BETA CELLS; (M5953)HALLMARK KRAS SIGNALING UP	0.0	0.0	1.0	0.0	0.0	0.0	0.0	0.0	0.0	0.0	0.0	0.0	0.0	0.0	0.0	0.0	0.0	0.0	0.0	0.0
F2R	2149	symbol	H. sapiens	2149	H. sapiens	F2R	coagulation factor II thrombin receptor	GO:1900134 negative regulation of renin secretion into blood stream;GO:0007529 establishment of synaptic specificity at neuromuscular junction;GO:0099552 trans-synaptic signaling by lipid, modulating synaptic transmission		G-protein coupled receptors:GPCRs excl olfactory receptors; FDA approved drug targets:Small molecule drugs; Predicted intracellular proteins		Streptokinase; SR-123781A; Vorapaxar; Thrombin	(M238)PID THROMBIN PAR1 PATHWAY	(M5902)HALLMARK APOPTOSIS; (M5939)HALLMARK P53 PATHWAY; (M5950)HALLMARK ALLOGRAFT REJECTION	0.0	0.0	0.0	0.0	1.0	1.0	1.0	1.0	0.0	0.0	1.0	0.0	0.0	0.0	1.0	0.0	0.0	0.0	1.0	0.0
RAB38	23682	symbol	H. sapiens	23682	H. sapiens	RAB38	RAB38, member RAS oncogene family	GO:2001247 positive regulation of phosphatidylcholine biosynthetic process;GO:2001245 regulation of phosphatidylcholine biosynthetic process;GO:1903232 melanosome assembly		Predicted intracellular proteins	Mitochondria;Nuclear bodies (Uncertain)		(M236)PID DELTA NP63 PATHWAY		0.0	0.0	0.0	1.0	0.0	0.0	0.0	0.0	0.0	0.0	0.0	0.0	0.0	0.0	0.0	0.0	0.0	1.0	0.0	0.0
EDNRB	1910	symbol	H. sapiens	1910	H. sapiens	EDNRB	endothelin receptor type B	GO:0035645 enteric smooth muscle cell differentiation;GO:1990839 response to endothelin;GO:0007497 posterior midgut development		Disease related genes; G-protein coupled receptors:GPCRs excl olfactory receptors; FDA approved drug targets:Small molecule drugs	Plasma membrane (Supported); Additional: Cytosol	Bosentan; IRL-1620; Sitaxentan; Ambrisentan; Enrasentan; Tezosentan; Macitentan	(M67)PID ARF6 TRAFFICKING PATHWAY; (M8)PID ENDOTHELIN PATHWAY		0.0	0.0	0.0	0.0	0.0	1.0	0.0	0.0	0.0	0.0	1.0	1.0	0.0	0.0	0.0	0.0	0.0	0.0	0.0	0.0
DSCR1L1	10231	gene_synonym	H. sapiens	10231	H. sapiens	RCAN2	regulator of calcineurin 2	GO:0043666 regulation of phosphoprotein phosphatase activity;GO:0035304 regulation of protein dephosphorylation;GO:0010921 regulation of phosphatase activity		Predicted intracellular proteins	Mitochondria (Approved); Additional: Nucleoplasm		(M235)PID TCR CALCIUM PATHWAY; (M113)PID NFAT 3PATHWAY		0.0	0.0	0.0	0.0	0.0	0.0	0.0	0.0	0.0	0.0	0.0	0.0	0.0	0.0	0.0	0.0	0.0	0.0	0.0	0.0
TMPIT	83862	gene_synonym	H. sapiens	83862	H. sapiens	TMEM120A	transmembrane protein 120A	GO:0050966 detection of mechanical stimulus involved in sensory perception of pain;GO:0051291 protein heterooligomerization;GO:0050974 detection of mechanical stimulus involved in sensory perception		Predicted intracellular proteins; Transporters					0.0	0.0	0.0	0.0	0.0	0.0	0.0	0.0	0.0	0.0	0.0	0.0	0.0	0.0	0.0	0.0	0.0	0.0	0.0	0.0
IFNGR2	3460	symbol	H. sapiens	3460	H. sapiens	IFNGR2	interferon gamma receptor 2	GO:0060330 regulation of response to interferon-gamma;GO:0060334 regulation of interferon-gamma-mediated signaling pathway;GO:0060333 interferon-gamma-mediated signaling pathway		Disease related genes; FDA approved drug targets:Biotech drugs	Golgi apparatus;Nucleoplasm (Approved)	Interferon gamma-1b		(M5896)HALLMARK TGF BETA SIGNALING; (M5897)HALLMARK IL6 JAK STAT3 SIGNALING; (M5890)HALLMARK TNFA SIGNALING VIA NFKB	0.0	1.0	0.0	0.0	0.0	0.0	0.0	0.0	0.0	0.0	0.0	0.0	0.0	0.0	0.0	0.0	1.0	0.0	0.0	0.0
PSCDBP	9595	gene_synonym	H. sapiens	9595	H. sapiens	CYTIP	cytohesin 1 interacting protein	GO:0030155 regulation of cell adhesion;GO:0007155 cell adhesion;GO:0022610 biological adhesion		Predicted intracellular proteins	Cytosol (Approved); Additional: Nucleoplasm				0.0	0.0	1.0	0.0	0.0	0.0	0.0	0.0	0.0	0.0	0.0	0.0	0.0	0.0	0.0	0.0	0.0	0.0	0.0	0.0
VARS	7407	gene_synonym	H. sapiens	7407	H. sapiens	VARS1	valyl-tRNA synthetase 1	GO:0006438 valyl-tRNA aminoacylation;GO:0106074 aminoacyl-tRNA metabolism involved in translational fidelity;GO:0006450 regulation of translational fidelity		ENZYME proteins:Ligase; Enzymes; Predicted intracellular proteins	Cytosol (Enhanced)	Valine			0.0	0.0	0.0	0.0	0.0	0.0	0.0	0.0	0.0	0.0	0.0	0.0	0.0	0.0	0.0	0.0	0.0	0.0	0.0	0.0
ARF5	381	symbol	H. sapiens	381	H. sapiens	ARF5	ADP ribosylation factor 5	GO:0006890 retrograde vesicle-mediated transport, Golgi to ER;GO:0048193 Golgi vesicle transport;GO:0006886 intracellular protein transport		Predicted intracellular proteins			(M141)PID PI3KCI PATHWAY		0.0	0.0	0.0	1.0	0.0	0.0	0.0	0.0	0.0	0.0	0.0	0.0	0.0	0.0	0.0	0.0	0.0	0.0	0.0	0.0
RARA	5914	symbol	H. sapiens	5914	H. sapiens	RARA	retinoic acid receptor alpha	GO:0045630 positive regulation of T-helper 2 cell differentiation;GO:0030853 negative regulation of granulocyte differentiation;GO:0032754 positive regulation of interleukin-5 production		Disease related genes; FDA approved drug targets:Small molecule drugs; Nuclear receptors; Cancer-related genes:Candidate cancer biomarkers; Transcription factors:Zinc-coordinating DNA-binding domains; Predicted intracellular proteins	Nucleoplasm (Supported); Additional: Actin filaments;Cytosol;Nucleoli	Adapalene; Acitretin; Alitretinoin; Tretinoin; Tazarotene; Etretinate; Isotretinoin; Tamibarotene; LGD-1550; Trifarotene	(M162)PID RXR VDR PATHWAY; (M207)PID RETINOIC ACID PATHWAY	(M5902)HALLMARK APOPTOSIS; (M5906)HALLMARK ESTROGEN RESPONSE EARLY	1.0	0.0	1.0	0.0	0.0	0.0	0.0	0.0	0.0	0.0	0.0	0.0	0.0	0.0	0.0	0.0	0.0	0.0	1.0	0.0
CD2	914	symbol	H. sapiens	914	H. sapiens	CD2	CD2 molecule	GO:0030887 positive regulation of myeloid dendritic cell activation;GO:0001766 membrane raft polarization;GO:0030885 regulation of myeloid dendritic cell activation		CD markers; Predicted intracellular proteins; FDA approved drug targets:Biotech drugs		Alefacept; Siplizumab		(M5902)HALLMARK APOPTOSIS; (M5950)HALLMARK ALLOGRAFT REJECTION	1.0	0.0	1.0	0.0	1.0	0.0	0.0	0.0	0.0	0.0	0.0	1.0	0.0	0.0	0.0	0.0	0.0	0.0	1.0	0.0
ACP2	53	symbol	H. sapiens	53	H. sapiens	ACP2	acid phosphatase 2, lysosomal	GO:0007040 lysosome organization;GO:0080171 lytic vacuole organization;GO:0007033 vacuole organization		ENZYME proteins:Hydrolases; Disease related genes; Enzymes; Potential drug targets; Predicted intracellular proteins				(M5934)HALLMARK XENOBIOTIC METABOLISM	0.0	0.0	0.0	0.0	0.0	0.0	0.0	0.0	0.0	0.0	0.0	0.0	0.0	0.0	0.0	0.0	0.0	0.0	0.0	0.0
RPL29	6159	symbol	H. sapiens	6159	H. sapiens	RPL29	ribosomal protein L29	GO:0007566 embryo implantation;GO:0002181 cytoplasmic translation;GO:0006614 SRP-dependent cotranslational protein targeting to membrane		Ribosomal proteins; Predicted intracellular proteins	Cytosol;Endoplasmic reticulum;Nucleoli (Supported)				0.0	0.0	0.0	0.0	0.0	0.0	0.0	0.0	0.0	0.0	0.0	0.0	0.0	0.0	0.0	0.0	0.0	0.0	0.0	0.0
LOC283412	283412	Gene_ID	H. sapiens	283412	H. sapiens	RPL29P12	ribosomal protein L29 pseudogene 12								0.0	0.0	0.0	0.0	0.0	0.0	0.0	0.0	0.0	0.0	0.0	0.0	0.0	0.0	0.0	0.0	0.0	0.0	0.0	0.0
LY86	9450	symbol	H. sapiens	9450	H. sapiens	LY86	lymphocyte antigen 86	GO:0031666 positive regulation of lipopolysaccharide-mediated signaling pathway;GO:0031664 regulation of lipopolysaccharide-mediated signaling pathway;GO:0002833 positive regulation of response to biotic stimulus		Predicted secreted proteins				(M5950)HALLMARK ALLOGRAFT REJECTION	0.0	0.0	0.0	0.0	0.0	0.0	0.0	0.0	0.0	0.0	0.0	0.0	0.0	0.0	0.0	0.0	0.0	0.0	0.0	0.0
PLXND1	23129	symbol	H. sapiens	23129	H. sapiens	PLXND1	plexin D1	GO:0060666 dichotomous subdivision of terminal units involved in salivary gland branching;GO:0060600 dichotomous subdivision of an epithelial terminal unit;GO:1902287 semaphorin-plexin signaling pathway involved in axon guidance		Predicted intracellular proteins			(M5880)NABA ECM AFFILIATED; (M5885)NABA MATRISOME ASSOCIATED; (M5889)NABA MATRISOME		0.0	0.0	1.0	0.0	0.0	0.0	0.0	1.0	0.0	0.0	1.0	1.0	0.0	0.0	0.0	0.0	0.0	0.0	0.0	0.0
CLEC11A	6320	symbol	H. sapiens	6320	H. sapiens	CLEC11A	C-type lectin domain containing 11A	GO:0001503 ossification;GO:0008284 positive regulation of cell proliferation;GO:0042127 regulation of cell proliferation		Predicted secreted proteins	Centrosome (Approved)		(M5880)NABA ECM AFFILIATED; (M5885)NABA MATRISOME ASSOCIATED; (M5889)NABA MATRISOME		0.0	0.0	0.0	0.0	0.0	0.0	0.0	0.0	0.0	0.0	0.0	0.0	0.0	0.0	0.0	0.0	0.0	0.0	0.0	0.0
ME1	4199	symbol	H. sapiens	4199	H. sapiens	ME1	malic enzyme 1	GO:1902031 regulation of NADP metabolic process;GO:0006108 malate metabolic process;GO:0006739 NADP metabolic process		Enzymes; ENZYME proteins:Oxidoreductases; Predicted intracellular proteins	Nucleoplasm;Plasma membrane (Uncertain); Additional: Cytosol	NADH; Nicotinamide adenine dinucleotide phosphate		(M5935)HALLMARK FATTY ACID METABOLISM; (M5905)HALLMARK ADIPOGENESIS; (M5921)HALLMARK COMPLEMENT	0.0	0.0	0.0	0.0	0.0	0.0	0.0	0.0	0.0	0.0	0.0	0.0	0.0	0.0	0.0	0.0	0.0	1.0	0.0	0.0
CBX4	8535	symbol	H. sapiens	8535	H. sapiens	CBX4	chromobox 4	GO:0016925 protein sumoylation;GO:0018205 peptidyl-lysine modification;GO:0006325 chromatin organization		Predicted intracellular proteins	Nucleoplasm (Enhanced); Additional: Nuclear bodies		(M279)PID RB 1PATHWAY; (M195)PID CMYB PATHWAY		0.0	0.0	0.0	0.0	0.0	0.0	0.0	0.0	0.0	0.0	0.0	0.0	0.0	0.0	0.0	0.0	0.0	0.0	0.0	0.0
OPN3	23596	symbol	H. sapiens	23596	H. sapiens	OPN3	opsin 3	GO:0048022 negative regulation of melanin biosynthetic process;GO:0009637 response to blue light;GO:1900377 negative regulation of secondary metabolite biosynthetic process		G-protein coupled receptors:Opsins; G-protein coupled receptors:GPCRs excl olfactory receptors	Nucleoplasm (Approved)			(M5906)HALLMARK ESTROGEN RESPONSE EARLY; (M5907)HALLMARK ESTROGEN RESPONSE LATE	0.0	0.0	0.0	0.0	0.0	0.0	0.0	0.0	0.0	0.0	0.0	0.0	0.0	0.0	0.0	0.0	0.0	0.0	0.0	0.0
CDCA7	83879	symbol	H. sapiens	83879	H. sapiens	CDCA7	cell division cycle associated 7	GO:0042127 regulation of cell proliferation;GO:0006915 apoptotic process;GO:0008283 cell proliferation		Disease related genes; Predicted intracellular proteins	Cytosol;Nucleoplasm (Supported)		(M66)PID MYC ACTIV PATHWAY		0.0	0.0	0.0	0.0	0.0	0.0	0.0	0.0	0.0	0.0	0.0	0.0	0.0	0.0	0.0	0.0	0.0	0.0	0.0	0.0
CTNNBIP1	56998	symbol	H. sapiens	56998	H. sapiens	CTNNBIP1	catenin beta interacting protein 1	GO:0002528 regulation of vascular permeability involved in acute inflammatory response;GO:0060633 negative regulation of transcription initiation from RNA polymerase II promoter;GO:0072201 negative regulation of mesenchymal cell proliferation		Predicted intracellular proteins	Cell Junctions;Mitochondria;Plasma membrane (Approved)		(M223)PID BETA CATENIN NUC PATHWAY; (M5493)WNT SIGNALING		0.0	0.0	0.0	0.0	0.0	0.0	0.0	0.0	0.0	0.0	0.0	0.0	0.0	0.0	0.0	0.0	0.0	0.0	0.0	0.0
B3GALT6	126792	symbol	H. sapiens	126792	H. sapiens	B3GALT6	beta-1,3-galactosyltransferase 6	GO:0030206 chondroitin sulfate biosynthetic process;GO:0015012 heparan sulfate proteoglycan biosynthetic process;GO:0050650 chondroitin sulfate proteoglycan biosynthetic process		Disease related genes; ENZYME proteins:Transferases; Enzymes; Potential drug targets; Predicted intracellular proteins				(M5891)HALLMARK HYPOXIA; (M5937)HALLMARK GLYCOLYSIS	0.0	0.0	0.0	0.0	0.0	0.0	0.0	0.0	0.0	0.0	0.0	0.0	0.0	0.0	0.0	0.0	0.0	0.0	0.0	0.0
AMIGO2	347902	symbol	H. sapiens	347902	H. sapiens	AMIGO2	adhesion molecule with Ig like domain 2	GO:0007157 heterophilic cell-cell adhesion via plasma membrane cell adhesion molecules;GO:0051965 positive regulation of synapse assembly;GO:0051963 regulation of synapse assembly			Golgi apparatus;Plasma membrane (Approved); Additional: Cytosol			(M5915)HALLMARK APICAL JUNCTION	0.0	0.0	0.0	0.0	0.0	0.0	0.0	0.0	0.0	0.0	0.0	0.0	0.0	0.0	0.0	0.0	0.0	0.0	0.0	0.0
GRN	2896	symbol	H. sapiens	2896	H. sapiens	GRN	granulin precursor	GO:1905673 positive regulation of lysosome organization;GO:0002265 astrocyte activation involved in immune response;GO:1902564 negative regulation of neutrophil activation		Disease related genes; Predicted secreted proteins; Predicted intracellular proteins	Lysosomes (Enhanced); Additional: Endosomes				1.0	0.0	1.0	0.0	0.0	1.0	1.0	1.0	0.0	0.0	1.0	0.0	0.0	0.0	0.0	0.0	1.0	0.0	0.0	0.0
CD53	963	symbol	H. sapiens	963	H. sapiens	CD53	CD53 molecule	GO:1901741 positive regulation of myoblast fusion;GO:1901739 regulation of myoblast fusion;GO:0060143 positive regulation of syncytium formation by plasma membrane fusion		CD markers; Transporters:Accessory Factors Involved in Transport					1.0	0.0	0.0	0.0	0.0	0.0	0.0	0.0	0.0	0.0	0.0	0.0	0.0	0.0	0.0	0.0	0.0	0.0	0.0	0.0
S100A16	140576	symbol	H. sapiens	140576	H. sapiens	S100A16	S100 calcium binding protein A16	GO:0051592 response to calcium ion;GO:0010038 response to metal ion;GO:0010035 response to inorganic substance		Transporters:Accessory Factors Involved in Transport; Predicted intracellular proteins	Cytosol (Approved); Additional: Plasma membrane	Calcium citrate; Calcium Phosphate; Calcium phosphate dihydrate	(M5883)NABA SECRETED FACTORS; (M5885)NABA MATRISOME ASSOCIATED; (M5889)NABA MATRISOME		0.0	0.0	0.0	0.0	0.0	0.0	0.0	0.0	0.0	0.0	0.0	0.0	0.0	0.0	0.0	0.0	0.0	0.0	0.0	0.0
RNASET2	8635	symbol	H. sapiens	8635	H. sapiens	RNASET2	ribonuclease T2	GO:0090502 RNA phosphodiester bond hydrolysis, endonucleolytic;GO:0090501 RNA phosphodiester bond hydrolysis;GO:0090305 nucleic acid phosphodiester bond hydrolysis		Disease related genes; Predicted secreted proteins; Predicted intracellular proteins					1.0	0.0	0.0	0.0	0.0	0.0	0.0	0.0	0.0	0.0	0.0	0.0	0.0	0.0	0.0	0.0	0.0	0.0	0.0	0.0
FPRL2	2359	gene_synonym	H. sapiens	2359	H. sapiens	FPR3	formyl peptide receptor 3	GO:0002430 complement receptor mediated signaling pathway;GO:0007200 phospholipase C-activating G protein-coupled receptor signaling pathway;GO:0007204 positive regulation of cytosolic calcium ion concentration		G-protein coupled receptors:Chemokines and chemotactic factors receptors; G-protein coupled receptors:GPCRs excl olfactory receptors			(M174)PID UPA UPAR PATHWAY		0.0	0.0	0.0	0.0	0.0	0.0	0.0	0.0	0.0	0.0	0.0	1.0	0.0	0.0	0.0	0.0	1.0	0.0	0.0	0.0
PHLDA3	23612	symbol	H. sapiens	23612	H. sapiens	PHLDA3	pleckstrin homology like domain family A member 3	GO:0042771 intrinsic apoptotic signaling pathway in response to DNA damage by p53 class mediator;GO:0051898 negative regulation of protein kinase B signaling;GO:0072332 intrinsic apoptotic signaling pathway by p53 class mediator		Predicted intracellular proteins				(M5939)HALLMARK P53 PATHWAY	0.0	0.0	0.0	0.0	0.0	0.0	1.0	0.0	0.0	0.0	0.0	0.0	1.0	0.0	0.0	0.0	0.0	0.0	0.0	0.0
C20ORF23	55614	gene_synonym	H. sapiens	55614	H. sapiens	KIF16B	kinesin family member 16B	GO:0006895 Golgi to endosome transport;GO:0001919 regulation of receptor recycling;GO:0001881 receptor recycling		Predicted intracellular proteins	Mitochondria (Uncertain)				0.0	0.0	0.0	1.0	1.0	0.0	0.0	0.0	0.0	0.0	0.0	0.0	0.0	0.0	0.0	1.0	0.0	0.0	0.0	1.0
AP2M1	1173	symbol	H. sapiens	1173	H. sapiens	AP2M1	adaptor related protein complex 2 subunit mu 1	GO:0097494 regulation of vesicle size;GO:0032799 low-density lipoprotein receptor particle metabolic process;GO:0032802 low-density lipoprotein particle receptor catabolic process		Predicted intracellular proteins	Plasma membrane (Supported)		(M243)PID ARF 3PATHWAY	(M5910)HALLMARK PROTEIN SECRETION; (M5923)HALLMARK PI3K AKT MTOR SIGNALING	0.0	0.0	0.0	1.0	0.0	0.0	0.0	0.0	0.0	1.0	0.0	0.0	0.0	0.0	0.0	1.0	0.0	0.0	0.0	0.0
SLC16A4	9122	symbol	H. sapiens	9122	H. sapiens	SLC16A4	solute carrier family 16 member 4	GO:0015718 monocarboxylic acid transport;GO:0046942 carboxylic acid transport;GO:0015849 organic acid transport			Cytosol;Microtubules (Approved); Additional: Cytokinetic bridge	Pyruvic acid			0.0	0.0	0.0	0.0	0.0	0.0	0.0	0.0	0.0	0.0	0.0	0.0	0.0	0.0	0.0	0.0	0.0	0.0	0.0	0.0
SERPINA1	5265	symbol	H. sapiens	5265	H. sapiens	SERPINA1	serpin family A member 1	GO:0006953 acute-phase response;GO:0048207 vesicle targeting, rough ER to cis-Golgi;GO:0048208 COPII vesicle coating		Disease related genes; Predicted secreted proteins; Cancer-related genes:Candidate cancer biomarkers; Candidate cardiovascular disease genes; Predicted intracellular proteins	Vesicles (Enhanced)	Zinc; 2-[3,4-Dihydroxy-2-Hydroxymethyl-5-(2-Hydroxy-Nonyl)-Tetrahydro-Furan-2-Yloxy]-6-Hydroxymethyl-Tetra Hydro-Pyran-3,4,5-Triol; Mercaptoethanol; Recombinant alpha 1-antitrypsin; PPL-100; Copper; Zinc acetate; Zinc chloride; Zinc sulfate, unspecified form	(M285)PID HNF3A PATHWAY; (M19)PID P73PATHWAY; (M3468)NABA ECM REGULATORS	(M5946)HALLMARK COAGULATION; (M5907)HALLMARK ESTROGEN RESPONSE LATE; (M5921)HALLMARK COMPLEMENT	1.0	0.0	0.0	1.0	1.0	1.0	0.0	0.0	0.0	0.0	0.0	0.0	0.0	0.0	0.0	0.0	0.0	0.0	0.0	0.0
ZBED1	9189	symbol	H. sapiens	9189	H. sapiens	ZBED1	zinc finger BED-type containing 1	GO:1990466 protein autosumoylation;GO:0044828 negative regulation by host of viral genome replication;GO:0044793 negative regulation by host of viral process		Transcription factors:Zinc-coordinating DNA-binding domains; Predicted intracellular proteins	Centrosome;Nucleoplasm (Approved); Additional: Nuclear membrane				0.0	0.0	0.0	0.0	0.0	0.0	0.0	0.0	0.0	0.0	0.0	0.0	0.0	0.0	0.0	0.0	0.0	0.0	0.0	0.0
ADM	133	symbol	H. sapiens	133	H. sapiens	ADM	adrenomedullin	GO:2000184 positive regulation of progesterone biosynthetic process;GO:1990410 adrenomedullin receptor signaling pathway;GO:2000182 regulation of progesterone biosynthetic process		Predicted intracellular proteins; Predicted secreted proteins; Cancer-related genes:Candidate cancer biomarkers			(M255)PID HIF1 TFPATHWAY	(M5891)HALLMARK HYPOXIA; (M5932)HALLMARK INFLAMMATORY RESPONSE	0.0	0.0	0.0	0.0	0.0	1.0	1.0	0.0	0.0	0.0	1.0	0.0	0.0	0.0	0.0	0.0	0.0	0.0	0.0	0.0
SPINK5	11005	symbol	H. sapiens	11005	H. sapiens	SPINK5	serine peptidase inhibitor Kazal type 5	GO:0002785 negative regulation of antimicrobial peptide production;GO:0002787 negative regulation of antibacterial peptide production;GO:0008348 negative regulation of antimicrobial humoral response		Disease related genes; Predicted secreted proteins	Vesicles (Enhanced)				0.0	0.0	1.0	0.0	0.0	0.0	0.0	0.0	0.0	0.0	1.0	0.0	0.0	1.0	0.0	0.0	0.0	0.0	0.0	0.0
PLCB1	23236	symbol	H. sapiens	23236	H. sapiens	PLCB1	phospholipase C beta 1	GO:0060466 activation of meiosis involved in egg activation;GO:2000438 negative regulation of monocyte extravasation;GO:0035724 CD24 biosynthetic process		ENZYME proteins:Hydrolases; Disease related genes; Enzymes; Potential drug targets; Predicted intracellular proteins	Plasma membrane (Approved)		(M252)PID IL8 CXCR1 PATHWAY; (M213)PID AR NONGENOMIC PATHWAY; (M210)PID IL8 CXCR2 PATHWAY	(M5923)HALLMARK PI3K AKT MTOR SIGNALING	0.0	0.0	0.0	0.0	0.0	0.0	0.0	1.0	0.0	0.0	0.0	1.0	0.0	0.0	1.0	1.0	0.0	0.0	1.0	0.0
TMEM8	58986	gene_synonym	H. sapiens	58986	H. sapiens	PGAP6	post-glycosylphosphatidylinositol attachment to proteins 6	GO:0008150 biological_process		Transporters:Transporter channels and pores; Enzymes; Predicted intracellular proteins; ENZYME proteins:Hydrolases	Nucleoplasm (Supported); Additional: Cytokinetic bridge				0.0	0.0	0.0	0.0	0.0	0.0	0.0	0.0	0.0	0.0	0.0	0.0	0.0	0.0	0.0	0.0	0.0	0.0	0.0	0.0
EMP3	2014	symbol	H. sapiens	2014	H. sapiens	EMP3	epithelial membrane protein 3	GO:0032060 bleb assembly;GO:0120031 plasma membrane bounded cell projection assembly;GO:0030031 cell projection assembly		Predicted intracellular proteins	Plasma membrane;Vesicles (Approved)			(M5930)HALLMARK EPITHELIAL MESENCHYMAL TRANSITION; (M5932)HALLMARK INFLAMMATORY RESPONSE	0.0	0.0	0.0	0.0	0.0	0.0	0.0	0.0	0.0	0.0	0.0	0.0	0.0	0.0	0.0	0.0	0.0	0.0	0.0	0.0
TSC22D3	1831	symbol	H. sapiens	1831	H. sapiens	TSC22D3	TSC22 domain family member 3	GO:0070236 negative regulation of activation-induced cell death of T cells;GO:0070235 regulation of activation-induced cell death of T cells;GO:0006924 activation-induced cell death of T cells		Transcription factors:Basic domains; Predicted intracellular proteins	Cytosol (Approved); Additional: Golgi apparatus;Nuclear speckles				0.0	0.0	0.0	0.0	0.0	0.0	0.0	0.0	0.0	0.0	0.0	0.0	0.0	0.0	0.0	0.0	0.0	0.0	0.0	0.0
IFRD2	7866	symbol	H. sapiens	7866	H. sapiens	IFRD2	interferon related developmental regulator 2			Predicted intracellular proteins	Nucleoplasm (Approved)				0.0	0.0	0.0	0.0	0.0	0.0	0.0	0.0	0.0	0.0	0.0	0.0	0.0	0.0	0.0	0.0	0.0	0.0	0.0	0.0
HLA-DPB1	3115	symbol	H. sapiens	3115	H. sapiens	HLA-DPB1	major histocompatibility complex, class II, DP beta 1	GO:0032729 positive regulation of interferon-gamma production;GO:0060333 interferon-gamma-mediated signaling pathway;GO:0019886 antigen processing and presentation of exogenous peptide antigen via MHC class II			Cell Junctions (Approved); Additional: Nucleoplasm				0.0	1.0	1.0	0.0	0.0	0.0	0.0	0.0	0.0	1.0	0.0	0.0	0.0	0.0	0.0	0.0	1.0	0.0	1.0	0.0
SLC39A14	23516	symbol	H. sapiens	23516	H. sapiens	SLC39A14	solute carrier family 39 member 14	GO:0055071 manganese ion homeostasis;GO:0033212 iron assimilation;GO:0015691 cadmium ion transport		Disease related genes; Predicted intracellular proteins	Endoplasmic reticulum;Golgi apparatus;Plasma membrane (Approved)				0.0	0.0	0.0	0.0	0.0	0.0	0.0	0.0	0.0	0.0	0.0	0.0	0.0	0.0	0.0	1.0	0.0	0.0	0.0	0.0
HEBP1	50865	symbol	H. sapiens	50865	H. sapiens	HEBP1	heme binding protein 1	GO:0007623 circadian rhythm;GO:0048511 rhythmic process;GO:0007186 G protein-coupled receptor signaling pathway		Predicted intracellular proteins	Vesicles (Approved); Additional: Nucleoplasm			(M5945)HALLMARK HEME METABOLISM	0.0	0.0	0.0	0.0	0.0	0.0	0.0	0.0	0.0	0.0	0.0	0.0	0.0	0.0	0.0	0.0	0.0	0.0	0.0	0.0
AP2S1	1175	symbol	H. sapiens	1175	H. sapiens	AP2S1	adaptor related protein complex 2 subunit sigma 1	GO:0032799 low-density lipoprotein receptor particle metabolic process;GO:0032802 low-density lipoprotein particle receptor catabolic process;GO:0048268 clathrin coat assembly		Disease related genes; Predicted intracellular proteins				(M5910)HALLMARK PROTEIN SECRETION; (M5941)HALLMARK UV RESPONSE UP	0.0	0.0	0.0	1.0	0.0	0.0	0.0	0.0	0.0	1.0	0.0	0.0	0.0	0.0	0.0	1.0	0.0	0.0	0.0	0.0
BST2	684	symbol	H. sapiens	684	H. sapiens	BST2	bone marrow stromal cell antigen 2	GO:0002373 plasmacytoid dendritic cell cytokine production;GO:0002736 regulation of plasmacytoid dendritic cell cytokine production;GO:0002737 negative regulation of plasmacytoid dendritic cell cytokine production		CD markers	Cytosol;Golgi apparatus;Plasma membrane (Supported)			(M5911)HALLMARK INTERFERON ALPHA RESPONSE; (M5913)HALLMARK INTERFERON GAMMA RESPONSE; (M5932)HALLMARK INFLAMMATORY RESPONSE	1.0	1.0	1.0	0.0	0.0	0.0	0.0	0.0	0.0	0.0	0.0	0.0	0.0	0.0	0.0	0.0	0.0	0.0	1.0	0.0
MGC70857						None	None	None	None	None	None	None	None	None	nan	nan	nan	nan	nan	nan	nan	nan	nan	nan	nan	nan	nan	nan	nan	nan	nan	nan	nan	nan
PSMD3	5709	symbol	H. sapiens	5709	H. sapiens	PSMD3	proteasome 26S subunit, non-ATPase 3	GO:0006521 regulation of cellular amino acid metabolic process;GO:1902036 regulation of hematopoietic stem cell differentiation;GO:0002479 antigen processing and presentation of exogenous peptide antigen via MHC class I, TAP-dependent		Predicted intracellular proteins	Nucleoplasm (Enhanced); Additional: Cytosol			(M5926)HALLMARK MYC TARGETS V1	1.0	1.0	0.0	0.0	0.0	0.0	0.0	0.0	0.0	1.0	0.0	0.0	0.0	0.0	0.0	0.0	1.0	0.0	0.0	0.0
RP3-402G11						None	None	None	None	None	None	None	None	None	nan	nan	nan	nan	nan	nan	nan	nan	nan	nan	nan	nan	nan	nan	nan	nan	nan	nan	nan	nan
12	12	Gene_ID	H. sapiens	12	H. sapiens	SERPINA3	serpin family A member 3	GO:0030277 maintenance of gastrointestinal epithelium;GO:0010669 epithelial structure maintenance;GO:0006953 acute-phase response		Predicted intracellular proteins; Candidate cardiovascular disease genes; Predicted secreted proteins; Cancer-related genes:Candidate cancer biomarkers		Zinc; Zinc acetate; Zinc chloride; Zinc sulfate, unspecified form	(M3468)NABA ECM REGULATORS; (M5885)NABA MATRISOME ASSOCIATED; (M5889)NABA MATRISOME	(M5907)HALLMARK ESTROGEN RESPONSE LATE; (M5953)HALLMARK KRAS SIGNALING UP	1.0	0.0	0.0	0.0	1.0	0.0	0.0	0.0	0.0	0.0	0.0	0.0	0.0	0.0	0.0	0.0	0.0	0.0	0.0	0.0
VPS37B	79720	symbol	H. sapiens	79720	H. sapiens	VPS37B	VPS37B subunit of ESCRT-I	GO:1903774 positive regulation of viral budding via host ESCRT complex;GO:1903772 regulation of viral budding via host ESCRT complex;GO:1902188 positive regulation of viral release from host cell		Predicted intracellular proteins				(M5898)HALLMARK DNA REPAIR	0.0	0.0	0.0	1.0	0.0	0.0	0.0	0.0	1.0	0.0	1.0	0.0	0.0	0.0	0.0	0.0	0.0	0.0	0.0	0.0
CD84	8832	symbol	H. sapiens	8832	H. sapiens	CD84	CD84 molecule	GO:0032685 negative regulation of granulocyte macrophage colony-stimulating factor production;GO:0032701 negative regulation of interleukin-18 production;GO:0043305 negative regulation of mast cell degranulation		CD markers	Plasma membrane (Enhanced); Additional: Vesicles				1.0	0.0	1.0	0.0	1.0	0.0	0.0	0.0	1.0	0.0	0.0	1.0	0.0	0.0	0.0	0.0	0.0	0.0	1.0	0.0
DBNL	28988	symbol	H. sapiens	28988	H. sapiens	DBNL	drebrin like	GO:0098974 postsynaptic actin cytoskeleton organization;GO:0099188 postsynaptic cytoskeleton organization;GO:0071800 podosome assembly		Predicted intracellular proteins	Cytosol (Supported); Additional: Nucleoplasm		(M190)PID TCR JNK PATHWAY; (M34)PID TCR PATHWAY		1.0	0.0	0.0	0.0	0.0	0.0	0.0	0.0	0.0	0.0	0.0	0.0	0.0	0.0	1.0	0.0	0.0	0.0	0.0	0.0
UCRC	29796	gene_synonym	H. sapiens	29796	H. sapiens	UQCR10	ubiquinol-cytochrome c reductase, complex III subunit X	GO:0006122 mitochondrial electron transport, ubiquinol to cytochrome c;GO:0009060 aerobic respiration;GO:0042775 mitochondrial ATP synthesis coupled electron transport				2-Hexyloxy-6-Hydroxymethyl-Tetrahydro-Pyran-3,4,5-Triol; 6-Hydroxy-5-undecyl-4,7-benzothiazoledione; Azoxystrobin; 5-Heptyl-6-hydroxy-1,3-benzothiazole-4,7-dione; (5S)-3-ANILINO-5-(2,4-DIFLUOROPHENYL)-5-METHYL-1,3-OXAZOLIDINE-2,4-DIONE; (S)-famoxadone; METHYL (2Z)-3-METHOXY-2-{2-[(E)-2-PHENYLVINYL]PHENYL}ACRYLATE; 2-Nonyl-4-quinolinol 1-oxide; Ubiquinone Q2		(M5905)HALLMARK ADIPOGENESIS; (M5936)HALLMARK OXIDATIVE PHOSPHORYLATION	0.0	0.0	0.0	0.0	0.0	0.0	0.0	0.0	0.0	0.0	0.0	0.0	0.0	0.0	0.0	0.0	0.0	1.0	0.0	0.0
ID3	3399	symbol	H. sapiens	3399	H. sapiens	ID3	inhibitor of DNA binding 3, HLH protein	GO:0072750 cellular response to leptomycin B;GO:1901344 response to leptomycin B;GO:0030903 notochord development		Predicted intracellular proteins; Transcription factors:Basic domains; Cancer-related genes:Candidate cancer biomarkers	Nucleoplasm (Supported)			(M5896)HALLMARK TGF BETA SIGNALING	0.0	0.0	0.0	0.0	0.0	1.0	1.0	0.0	0.0	0.0	0.0	0.0	0.0	0.0	0.0	1.0	0.0	0.0	0.0	0.0
TBCC	6903	symbol	H. sapiens	6903	H. sapiens	TBCC	tubulin folding cofactor C	GO:0007023 post-chaperonin tubulin folding pathway;GO:0007021 tubulin complex assembly;GO:0006457 protein folding		Predicted intracellular proteins	Cytosol (Supported)				0.0	0.0	0.0	0.0	0.0	0.0	0.0	0.0	0.0	0.0	0.0	0.0	0.0	0.0	0.0	0.0	0.0	0.0	0.0	0.0
C22ORF16	400916	gene_synonym	H. sapiens	400916	H. sapiens	CHCHD10	coiled-coil-helix-coiled-coil-helix domain containing 10	GO:0090143 nucleoid organization;GO:0090144 mitochondrial nucleoid organization;GO:1903109 positive regulation of mitochondrial transcription		Disease related genes; Predicted intracellular proteins	Mitochondria (Supported)			(M5905)HALLMARK ADIPOGENESIS	0.0	0.0	0.0	0.0	0.0	0.0	1.0	0.0	0.0	0.0	0.0	0.0	1.0	0.0	0.0	0.0	0.0	1.0	0.0	0.0
FPR1	2357	symbol	H. sapiens	2357	H. sapiens	FPR1	formyl peptide receptor 1	GO:0002430 complement receptor mediated signaling pathway;GO:0007263 nitric oxide mediated signal transduction;GO:0007200 phospholipase C-activating G protein-coupled receptor signaling pathway		G-protein coupled receptors:Chemokines and chemotactic factors receptors; G-protein coupled receptors:GPCRs excl olfactory receptors	Golgi apparatus (Approved); Additional: Nucleoli;Nucleoplasm	Nedocromil	(M174)PID UPA UPAR PATHWAY	(M5913)HALLMARK INTERFERON GAMMA RESPONSE; (M5932)HALLMARK INFLAMMATORY RESPONSE	1.0	1.0	0.0	0.0	0.0	0.0	0.0	0.0	0.0	0.0	0.0	1.0	0.0	0.0	1.0	0.0	1.0	0.0	0.0	0.0
FAM96B	51647	gene_synonym	H. sapiens	51647	H. sapiens	CIAO2B	cytosolic iron-sulfur assembly component 2B	GO:0106035 protein maturation by [4Fe-4S] cluster transfer;GO:0097428 protein maturation by iron-sulfur cluster transfer;GO:0016226 iron-sulfur cluster assembly		Predicted intracellular proteins	Cytosol;Nucleoplasm (Supported)				0.0	0.0	0.0	0.0	0.0	0.0	0.0	0.0	0.0	0.0	0.0	0.0	0.0	0.0	0.0	0.0	0.0	1.0	0.0	0.0
DOCK2	1794	symbol	H. sapiens	1794	H. sapiens	DOCK2	dedicator of cytokinesis 2	GO:0002277 myeloid dendritic cell activation involved in immune response;GO:0001766 membrane raft polarization;GO:0031580 membrane raft distribution		Cancer-related genes:Mutational cancer driver genes; Disease related genes; Predicted intracellular proteins			(M210)PID IL8 CXCR2 PATHWAY; (M241)PID RAC1 REG PATHWAY	(M5893)HALLMARK MITOTIC SPINDLE; (M5953)HALLMARK KRAS SIGNALING UP	1.0	0.0	1.0	0.0	1.0	0.0	0.0	1.0	0.0	0.0	0.0	1.0	0.0	0.0	0.0	0.0	0.0	0.0	0.0	0.0
RRAS	6237	symbol	H. sapiens	6237	H. sapiens	RRAS	RAS related	GO:1904906 positive regulation of endothelial cell-matrix adhesion via fibronectin;GO:0090674 endothelial cell-matrix adhesion via fibronectin;GO:1904904 regulation of endothelial cell-matrix adhesion via fibronectin		RAS pathway related proteins; Predicted intracellular proteins	Vesicles (Approved)		(M269)PID RAS PATHWAY; (M62)PID EPHB FWD PATHWAY; (M281)PID FAK PATHWAY	(M5915)HALLMARK APICAL JUNCTION	0.0	0.0	1.0	0.0	0.0	0.0	0.0	0.0	0.0	0.0	1.0	0.0	0.0	0.0	1.0	0.0	0.0	0.0	0.0	0.0
LAD1	3898	symbol	H. sapiens	3898	H. sapiens	LAD1	ladinin 1			Predicted secreted proteins; Predicted intracellular proteins	Actin filaments (Enhanced)			(M5906)HALLMARK ESTROGEN RESPONSE EARLY	0.0	0.0	0.0	0.0	0.0	0.0	0.0	0.0	0.0	0.0	0.0	0.0	0.0	0.0	0.0	0.0	0.0	0.0	0.0	0.0
IGSF4	23705	gene_synonym	H. sapiens	23705	H. sapiens	CADM1	cell adhesion molecule 1	GO:0042271 susceptibility to natural killer cell mediated cytotoxicity;GO:0045954 positive regulation of natural killer cell mediated cytotoxicity;GO:0002717 positive regulation of natural killer cell mediated immunity		Predicted intracellular proteins	Cell Junctions (Supported)			(M5949)HALLMARK PEROXISOME; (M5930)HALLMARK EPITHELIAL MESENCHYMAL TRANSITION	0.0	0.0	1.0	0.0	0.0	0.0	0.0	0.0	0.0	0.0	0.0	0.0	0.0	0.0	0.0	0.0	1.0	0.0	1.0	0.0
CLIC4	25932	symbol	H. sapiens	25932	H. sapiens	CLIC4	chloride intracellular channel 4	GO:0061299 retina vasculature morphogenesis in camera-type eye;GO:0001886 endothelial cell morphogenesis;GO:0061298 retina vasculature development in camera-type eye		Transporters:Transporter channels and pores; Predicted intracellular proteins	Cytosol (Supported)				0.0	0.0	0.0	0.0	0.0	0.0	0.0	0.0	0.0	0.0	1.0	0.0	0.0	0.0	0.0	0.0	0.0	0.0	0.0	0.0
TMEM147	10430	symbol	H. sapiens	10430	H. sapiens	TMEM147	transmembrane protein 147				Actin filaments;Golgi apparatus (Approved)				0.0	0.0	0.0	0.0	0.0	0.0	0.0	0.0	0.0	0.0	0.0	0.0	0.0	0.0	0.0	0.0	0.0	0.0	0.0	0.0
FEZ1	9638	symbol	H. sapiens	9638	H. sapiens	FEZ1	fasciculation and elongation protein zeta 1	GO:0061880 regulation of anterograde axonal transport of mitochondrion;GO:0061881 positive regulation of anterograde axonal transport of mitochondrion;GO:0098957 anterograde axonal transport of mitochondrion		Predicted intracellular proteins	Cytosol;Microtubules (Approved)			(M5902)HALLMARK APOPTOSIS	0.0	0.0	0.0	0.0	0.0	0.0	0.0	0.0	1.0	0.0	1.0	1.0	0.0	0.0	0.0	0.0	0.0	0.0	0.0	1.0
MRPL34	64981	symbol	H. sapiens	64981	H. sapiens	MRPL34	mitochondrial ribosomal protein L34	GO:0070125 mitochondrial translational elongation;GO:0070126 mitochondrial translational termination;GO:0006415 translational termination		Ribosomal proteins; Predicted intracellular proteins				(M5936)HALLMARK OXIDATIVE PHOSPHORYLATION	0.0	0.0	0.0	0.0	0.0	0.0	0.0	0.0	0.0	0.0	0.0	0.0	0.0	0.0	0.0	0.0	0.0	0.0	0.0	0.0
MMP14	4323	symbol	H. sapiens	4323	H. sapiens	MMP14	matrix metallopeptidase 14	GO:1990834 response to odorant;GO:0043615 astrocyte cell migration;GO:0045579 positive regulation of B cell differentiation		Peptidases:Metallopeptidases; ENZYME proteins:Hydrolases; Disease related genes; Enzymes; FDA approved drug targets:Small molecule drugs; Cancer-related genes:Candidate cancer biomarkers; Predicted intracellular proteins	Cytosol (Approved); Additional: Intermediate filaments	Marimastat	(M44)PID HIF2PATHWAY; (M281)PID FAK PATHWAY; (M3468)NABA ECM REGULATORS	(M5946)HALLMARK COAGULATION; (M5941)HALLMARK UV RESPONSE UP; (M5921)HALLMARK COMPLEMENT	0.0	0.0	1.0	0.0	0.0	0.0	1.0	0.0	0.0	0.0	1.0	1.0	0.0	1.0	0.0	0.0	0.0	0.0	0.0	0.0
PRDX4	10549	symbol	H. sapiens	10549	H. sapiens	PRDX4	peroxiredoxin 4	GO:1905937 negative regulation of germ cell proliferation;GO:2000255 negative regulation of male germ cell proliferation;GO:1905936 regulation of germ cell proliferation		Predicted intracellular proteins; Enzymes; ENZYME proteins:Oxidoreductases; Cancer-related genes:Candidate cancer biomarkers	Cytosol;Endoplasmic reticulum (Supported)			(M5938)HALLMARK REACTIVE OXYGEN SPECIES PATHWAY; (M5925)HALLMARK E2F TARGETS; (M5926)HALLMARK MYC TARGETS V1	1.0	0.0	0.0	0.0	0.0	0.0	0.0	0.0	0.0	0.0	0.0	0.0	0.0	1.0	0.0	0.0	0.0	1.0	0.0	0.0
TMEM160	54958	symbol	H. sapiens	54958	H. sapiens	TMEM160	transmembrane protein 160								0.0	0.0	0.0	0.0	0.0	0.0	0.0	0.0	0.0	0.0	0.0	0.0	0.0	0.0	0.0	0.0	0.0	0.0	0.0	0.0
CA12	771	symbol	H. sapiens	771	H. sapiens	CA12	carbonic anhydrase 12	GO:0055064 chloride ion homeostasis;GO:0055083 monovalent inorganic anion homeostasis;GO:0006730 one-carbon metabolic process		Disease related genes; FDA approved drug targets:Small molecule drugs; Enzymes; ENZYME proteins:Lyases		Benzthiazide; Hydroflumethiazide; Acetazolamide; Zonisamide; Ellagic acid		(M5891)HALLMARK HYPOXIA; (M5906)HALLMARK ESTROGEN RESPONSE EARLY; (M5907)HALLMARK ESTROGEN RESPONSE LATE	0.0	0.0	0.0	0.0	0.0	0.0	0.0	0.0	0.0	0.0	0.0	0.0	0.0	0.0	0.0	0.0	0.0	0.0	0.0	0.0
RANGNRF	29098	gene_synonym	H. sapiens	29098	H. sapiens	RANGRF	RAN guanine nucleotide release factor	GO:0090226 regulation of microtubule nucleation by Ran protein signal transduction;GO:0098905 regulation of bundle of His cell action potential;GO:0031291 Ran protein signal transduction		Predicted intracellular proteins	Nucleoplasm (Supported); Additional: Cytosol				0.0	0.0	0.0	0.0	0.0	0.0	0.0	0.0	0.0	0.0	0.0	0.0	0.0	0.0	0.0	0.0	0.0	0.0	0.0	0.0
CD37	951	symbol	H. sapiens	951	H. sapiens	CD37	CD37 molecule			CD markers; Predicted intracellular proteins	Golgi apparatus (Approved); Additional: Plasma membrane			(M5953)HALLMARK KRAS SIGNALING UP	0.0	0.0	0.0	0.0	0.0	0.0	0.0	0.0	0.0	0.0	0.0	0.0	0.0	0.0	0.0	0.0	0.0	0.0	0.0	0.0
EPOR	2057	symbol	H. sapiens	2057	H. sapiens	EPOR	erythropoietin receptor	GO:0038162 erythropoietin-mediated signaling pathway;GO:0036018 cellular response to erythropoietin;GO:0036017 response to erythropoietin		Disease related genes; Cancer-related genes:Candidate cancer biomarkers; FDA approved drug targets:Biotech drugs	Plasma membrane (Supported); Additional: Nuclear speckles	Darbepoetin alfa; Erythropoietin; Dibromotyrosine; Peginesatide; Methoxy polyethylene glycol-epoetin beta	(M233)PID EPO PATHWAY; (M231)PID KIT PATHWAY	(M5945)HALLMARK HEME METABOLISM	0.0	0.0	0.0	0.0	0.0	0.0	0.0	0.0	0.0	0.0	0.0	0.0	0.0	0.0	0.0	0.0	0.0	0.0	0.0	0.0
TMEM167	153339	gene_synonym	H. sapiens	153339	H. sapiens	TMEM167A	transmembrane protein 167A	GO:0045054 constitutive secretory pathway;GO:0009306 protein secretion;GO:0002790 peptide secretion			Vesicles (Approved)				0.0	0.0	0.0	0.0	0.0	0.0	0.0	0.0	0.0	0.0	0.0	0.0	0.0	0.0	0.0	0.0	0.0	0.0	0.0	0.0
C9ORF16	79095	gene_synonym	H. sapiens	79095	H. sapiens	BBLN	bublin coiled coil protein	GO:0008150 biological_process		Predicted intracellular proteins	Microtubules (Approved)				0.0	0.0	0.0	0.0	0.0	0.0	0.0	0.0	0.0	0.0	0.0	0.0	0.0	0.0	0.0	0.0	0.0	0.0	0.0	0.0
LAMP3	27074	symbol	H. sapiens	27074	H. sapiens	LAMP3	lysosomal associated membrane protein 3	GO:0035455 response to interferon-alpha;GO:1901799 negative regulation of proteasomal protein catabolic process;GO:0043154 negative regulation of cysteine-type endopeptidase activity involved in apoptotic process		CD markers; Predicted intracellular proteins	Vesicles (Enhanced)			(M5911)HALLMARK INTERFERON ALPHA RESPONSE; (M5932)HALLMARK INFLAMMATORY RESPONSE	0.0	0.0	0.0	0.0	0.0	0.0	1.0	0.0	1.0	0.0	0.0	0.0	0.0	0.0	0.0	0.0	0.0	0.0	0.0	0.0
GATA6	2627	symbol	H. sapiens	2627	H. sapiens	GATA6	GATA binding protein 6	GO:1904002 regulation of sebum secreting cell proliferation;GO:1904003 negative regulation of sebum secreting cell proliferation;GO:1990654 sebum secreting cell proliferation		Transcription factors:Zinc-coordinating DNA-binding domains; Disease related genes; Predicted intracellular proteins	Nucleoplasm (Supported)		(M288)PID HES HEY PATHWAY		0.0	0.0	0.0	0.0	1.0	1.0	0.0	0.0	0.0	0.0	1.0	0.0	0.0	0.0	0.0	0.0	0.0	0.0	1.0	1.0
LDB2	9079	symbol	H. sapiens	9079	H. sapiens	LDB2	LIM domain binding 2	GO:0010669 epithelial structure maintenance;GO:0035019 somatic stem cell population maintenance;GO:0001942 hair follicle development		Predicted intracellular proteins	Nucleoli;Nucleoplasm (Supported); Additional: Plasma membrane				0.0	0.0	0.0	0.0	0.0	0.0	0.0	0.0	0.0	0.0	0.0	0.0	0.0	0.0	0.0	0.0	0.0	0.0	0.0	0.0
TSPAN5	10098	symbol	H. sapiens	10098	H. sapiens	TSPAN5	tetraspanin 5	GO:0045747 positive regulation of Notch signaling pathway;GO:0008593 regulation of Notch signaling pathway;GO:0007219 Notch signaling pathway						(M5945)HALLMARK HEME METABOLISM	0.0	0.0	0.0	0.0	0.0	0.0	0.0	0.0	0.0	0.0	0.0	0.0	0.0	0.0	0.0	0.0	0.0	0.0	0.0	0.0
CHM	1121	symbol	H. sapiens	1121	H. sapiens	CHM	CHM Rab escort protein	GO:0018344 protein geranylgeranylation;GO:0018342 protein prenylation;GO:0097354 prenylation		Disease related genes; Predicted intracellular proteins	Nucleoplasm (Approved); Additional: Cytosol				0.0	0.0	0.0	1.0	0.0	0.0	0.0	1.0	0.0	0.0	0.0	0.0	0.0	0.0	0.0	0.0	0.0	0.0	0.0	0.0
LOC642090						None	None	None	None	None	None	None	None	None	nan	nan	nan	nan	nan	nan	nan	nan	nan	nan	nan	nan	nan	nan	nan	nan	nan	nan	nan	nan
SH3TC1	54436	symbol	H. sapiens	54436	H. sapiens	SH3TC1	SH3 domain and tetratricopeptide repeats 1	GO:0008150 biological_process		Predicted intracellular proteins	Nucleoli;Nucleoli rim (Approved); Additional: Cytosol;Nucleoplasm				0.0	0.0	0.0	0.0	0.0	0.0	0.0	0.0	0.0	0.0	0.0	0.0	0.0	0.0	0.0	0.0	0.0	0.0	0.0	0.0
GBL	64223	gene_synonym	H. sapiens	64223	H. sapiens	MLST8	MTOR associated protein, LST8 homolog	GO:0032148 activation of protein kinase B activity;GO:0032008 positive regulation of TOR signaling;GO:0038202 TORC1 signaling		Predicted intracellular proteins	Nucleoplasm (Approved); Additional: Cell Junctions;Golgi apparatus		(M249)PID PI3KCI AKT PATHWAY; (M222)PID CXCR3 PATHWAY; (M87)PID LKB1 PATHWAY		0.0	0.0	0.0	0.0	0.0	0.0	0.0	0.0	1.0	1.0	0.0	0.0	0.0	0.0	1.0	1.0	0.0	1.0	0.0	0.0
RGS3	5998	symbol	H. sapiens	5998	H. sapiens	RGS3	regulator of G protein signaling 3	GO:0000188 inactivation of MAPK activity;GO:0043407 negative regulation of MAP kinase activity;GO:0071901 negative regulation of protein serine/threonine kinase activity		Predicted intracellular proteins	Plasma membrane (Supported)		(M257)PID EPHRINB REV PATHWAY		0.0	0.0	0.0	0.0	0.0	0.0	0.0	1.0	0.0	0.0	0.0	0.0	0.0	0.0	1.0	0.0	0.0	0.0	0.0	0.0
RPLP0	6175	symbol	H. sapiens	6175	H. sapiens	RPLP0	ribosomal protein lateral stalk subunit P0	GO:0000027 ribosomal large subunit assembly;GO:0071353 cellular response to interleukin-4;GO:0070670 response to interleukin-4		Ribosomal proteins; Predicted intracellular proteins	Cytosol;Endoplasmic reticulum (Supported)			(M5926)HALLMARK MYC TARGETS V1	0.0	1.0	0.0	0.0	0.0	0.0	0.0	0.0	0.0	0.0	0.0	0.0	0.0	0.0	0.0	0.0	0.0	0.0	0.0	0.0
RPLP0-LIKE	36058	symbol	D. melanogaster	51154	H. sapiens	MRTO4	MRT4 homolog, ribosome maturation factor	GO:0000027 ribosomal large subunit assembly;GO:0042255 ribosome assembly;GO:0042273 ribosomal large subunit biogenesis		Ribosomal proteins; Predicted intracellular proteins	Nuclear membrane;Nucleoplasm (Approved); Additional: Nucleoli			(M5928)HALLMARK MYC TARGETS V2	0.0	0.0	0.0	0.0	0.0	0.0	0.0	0.0	0.0	0.0	0.0	0.0	0.0	0.0	0.0	0.0	0.0	0.0	0.0	0.0
SH2B3	10019	symbol	H. sapiens	10019	H. sapiens	SH2B3	SH2B adaptor protein 3	GO:1900234 regulation of Kit signaling pathway;GO:1900235 negative regulation of Kit signaling pathway;GO:0035702 monocyte homeostasis		Cancer-related genes; Disease related genes; Predicted intracellular proteins	Nucleoplasm (Approved)	Pazopanib	(M233)PID EPO PATHWAY; (M231)PID KIT PATHWAY	(M5921)HALLMARK COMPLEMENT	0.0	1.0	1.0	0.0	1.0	1.0	0.0	0.0	0.0	0.0	0.0	0.0	0.0	0.0	1.0	1.0	0.0	0.0	0.0	0.0
DEPDC6	64798	gene_synonym	H. sapiens	64798	H. sapiens	DEPTOR	DEP domain containing MTOR interacting protein	GO:0045792 negative regulation of cell size;GO:0032007 negative regulation of TOR signaling;GO:0032006 regulation of TOR signaling		Predicted intracellular proteins	Mitochondria (Supported); Additional: Nucleoplasm		(M121)PID MTOR 4PATHWAY; (M48)PID MET PATHWAY	(M5906)HALLMARK ESTROGEN RESPONSE EARLY	0.0	0.0	0.0	0.0	0.0	0.0	0.0	0.0	0.0	0.0	0.0	0.0	1.0	0.0	0.0	0.0	0.0	1.0	0.0	0.0
SDC3	9672	symbol	H. sapiens	9672	H. sapiens	SDC3	syndecan 3	GO:0006027 glycosaminoglycan catabolic process;GO:0006026 aminoglycan catabolic process;GO:0006024 glycosaminoglycan biosynthetic process			Mitochondria (Approved); Additional: Nucleoplasm		(M251)PID SYNDECAN 3 PATHWAY; (M5880)NABA ECM AFFILIATED; (M5885)NABA MATRISOME ASSOCIATED	(M5891)HALLMARK HYPOXIA; (M5915)HALLMARK APICAL JUNCTION; (M5937)HALLMARK GLYCOLYSIS	0.0	0.0	0.0	0.0	1.0	0.0	0.0	0.0	0.0	0.0	0.0	1.0	0.0	1.0	0.0	0.0	0.0	0.0	0.0	0.0
GPR124	25960	gene_synonym	H. sapiens	25960	H. sapiens	ADGRA2	adhesion G protein-coupled receptor A2	GO:0090210 regulation of establishment of blood-brain barrier;GO:0060856 establishment of blood-brain barrier;GO:1900747 negative regulation of vascular endothelial growth factor signaling pathway		G-protein coupled receptors:Family 2 (B) receptors; G-protein coupled receptors:GPCRs excl olfactory receptors; Predicted intracellular proteins			(M160)PID AVB3 INTEGRIN PATHWAY	(M5953)HALLMARK KRAS SIGNALING UP	0.0	0.0	0.0	0.0	0.0	0.0	0.0	0.0	0.0	0.0	1.0	1.0	0.0	0.0	0.0	1.0	0.0	0.0	0.0	1.0
CCDC85B	11007	symbol	H. sapiens	11007	H. sapiens	CCDC85B	coiled-coil domain containing 85B	GO:0045599 negative regulation of fat cell differentiation;GO:0045598 regulation of fat cell differentiation;GO:0030308 negative regulation of cell growth		Predicted intracellular proteins					0.0	0.0	0.0	0.0	0.0	0.0	0.0	0.0	0.0	0.0	0.0	0.0	0.0	0.0	0.0	0.0	0.0	0.0	0.0	0.0
CUEDC1	404093	symbol	H. sapiens	404093	H. sapiens	CUEDC1	CUE domain containing 1			Predicted intracellular proteins	Cytosol;Plasma membrane (Approved); Additional: Centrosome				0.0	0.0	0.0	0.0	0.0	0.0	0.0	0.0	0.0	0.0	0.0	0.0	0.0	0.0	0.0	0.0	0.0	0.0	0.0	0.0
FLJ14981						None	None	None	None	None	None	None	None	None	nan	nan	nan	nan	nan	nan	nan	nan	nan	nan	nan	nan	nan	nan	nan	nan	nan	nan	nan	nan
PAG1	55824	symbol	H. sapiens	55824	H. sapiens	PAG1	phosphoprotein membrane anchor with glycosphingolipid microdomains 1	GO:0050868 negative regulation of T cell activation;GO:1903038 negative regulation of leukocyte cell-cell adhesion;GO:0051250 negative regulation of lymphocyte activation		Predicted intracellular proteins	Plasma membrane;Vesicles (Supported)		(M3501)ST B CELL ANTIGEN RECEPTOR; (M9526)ST T CELL SIGNAL TRANSDUCTION; (M88)PID CD8 TCR PATHWAY		0.0	0.0	1.0	0.0	0.0	0.0	0.0	0.0	0.0	1.0	0.0	0.0	0.0	0.0	0.0	1.0	1.0	0.0	0.0	0.0
LOC653745						None	None	None	None	None	None	None	None	None	nan	nan	nan	nan	nan	nan	nan	nan	nan	nan	nan	nan	nan	nan	nan	nan	nan	nan	nan	nan
C14ORF173	64423	gene_synonym	H. sapiens	64423	H. sapiens	INF2	inverted formin 2	GO:0090140 regulation of mitochondrial fission;GO:0000266 mitochondrial fission;GO:0010821 regulation of mitochondrion organization		Disease related genes; Predicted intracellular proteins	Endoplasmic reticulum (Approved); Additional: Nuclear bodies				0.0	0.0	0.0	0.0	0.0	0.0	0.0	0.0	0.0	0.0	0.0	0.0	0.0	0.0	0.0	0.0	0.0	0.0	0.0	0.0
AP1S2	8905	symbol	H. sapiens	8905	H. sapiens	AP1S2	adaptor related protein complex 1 subunit sigma 2	GO:0050690 regulation of defense response to virus by virus;GO:0019886 antigen processing and presentation of exogenous peptide antigen via MHC class II;GO:0002495 antigen processing and presentation of peptide antigen via MHC class II		Disease related genes; Predicted intracellular proteins	Golgi apparatus;Vesicles (Supported)				0.0	0.0	0.0	1.0	0.0	0.0	0.0	0.0	0.0	1.0	0.0	0.0	0.0	0.0	0.0	0.0	0.0	0.0	0.0	0.0
DFNA5	1687	gene_synonym	H. sapiens	1687	H. sapiens	GSDME	gasdermin E	GO:0070269 pyroptosis;GO:0060113 inner ear receptor cell differentiation;GO:2001244 positive regulation of intrinsic apoptotic signaling pathway		Predicted intracellular proteins; Disease related genes; Transporters:Transporter channels and pores; Potential drug targets	Cytosol (Enhanced)			(M5898)HALLMARK DNA REPAIR	0.0	0.0	0.0	0.0	0.0	0.0	1.0	0.0	0.0	0.0	0.0	0.0	1.0	0.0	1.0	0.0	0.0	0.0	0.0	0.0
CHST2	9435	symbol	H. sapiens	9435	H. sapiens	CHST2	carbohydrate sulfotransferase 2	GO:0006044 N-acetylglucosamine metabolic process;GO:1901071 glucosamine-containing compound metabolic process;GO:0018146 keratan sulfate biosynthetic process			Golgi apparatus (Supported); Additional: Cytosol;Nucleoplasm			(M5891)HALLMARK HYPOXIA; (M5932)HALLMARK INFLAMMATORY RESPONSE; (M5937)HALLMARK GLYCOLYSIS	0.0	0.0	0.0	0.0	0.0	0.0	0.0	0.0	0.0	0.0	0.0	0.0	0.0	0.0	0.0	0.0	0.0	0.0	0.0	0.0
C10ORF128	170371	gene_synonym	H. sapiens	170371	H. sapiens	TMEM273	transmembrane protein 273								0.0	0.0	0.0	0.0	0.0	0.0	0.0	0.0	0.0	0.0	0.0	0.0	0.0	0.0	0.0	0.0	0.0	0.0	0.0	0.0
MRAS	22808	symbol	H. sapiens	22808	H. sapiens	MRAS	muscle RAS oncogene homolog	GO:1990830 cellular response to leukemia inhibitory factor;GO:1990823 response to leukemia inhibitory factor;GO:0007265 Ras protein signal transduction		RAS pathway related proteins; Predicted intracellular proteins	Cytosol (Approved); Additional: Vesicles		(M3270)ST INTEGRIN SIGNALING PATHWAY	(M5909)HALLMARK MYOGENESIS	0.0	0.0	0.0	0.0	0.0	0.0	0.0	0.0	0.0	0.0	0.0	0.0	0.0	0.0	0.0	0.0	0.0	0.0	0.0	0.0
LOC653764	22808	Gene_ID	H. sapiens	22808	H. sapiens	MRAS	muscle RAS oncogene homolog	GO:1990830 cellular response to leukemia inhibitory factor;GO:1990823 response to leukemia inhibitory factor;GO:0007265 Ras protein signal transduction		RAS pathway related proteins; Predicted intracellular proteins	Cytosol (Approved); Additional: Vesicles		(M3270)ST INTEGRIN SIGNALING PATHWAY	(M5909)HALLMARK MYOGENESIS	0.0	0.0	0.0	0.0	0.0	0.0	0.0	0.0	0.0	0.0	0.0	0.0	0.0	0.0	0.0	0.0	0.0	0.0	0.0	0.0
MS4A7	58475	symbol	H. sapiens	58475	H. sapiens	MS4A7	membrane spanning 4-domains A7			Predicted intracellular proteins					0.0	0.0	0.0	0.0	0.0	0.0	0.0	0.0	0.0	0.0	0.0	0.0	0.0	0.0	0.0	0.0	0.0	0.0	0.0	0.0
IGFBP6	3489	symbol	H. sapiens	3489	H. sapiens	IGFBP6	insulin like growth factor binding protein 6	GO:0043567 regulation of insulin-like growth factor receptor signaling pathway;GO:0048009 insulin-like growth factor receptor signaling pathway;GO:0000187 activation of MAPK activity		Predicted secreted proteins			(M3008)NABA ECM GLYCOPROTEINS; (M5884)NABA CORE MATRISOME; (M5889)NABA MATRISOME	(M5902)HALLMARK APOPTOSIS	0.0	0.0	0.0	0.0	0.0	0.0	0.0	0.0	0.0	0.0	0.0	0.0	0.0	1.0	1.0	1.0	0.0	0.0	0.0	0.0
INTS1	26173	symbol	H. sapiens	26173	H. sapiens	INTS1	integrator complex subunit 1	GO:0034474 U2 snRNA 3'-end processing;GO:0034472 snRNA 3'-end processing;GO:0016180 snRNA processing		Predicted intracellular proteins	Nucleoplasm (Approved)				0.0	0.0	0.0	0.0	0.0	0.0	0.0	0.0	0.0	0.0	0.0	0.0	0.0	0.0	0.0	0.0	0.0	0.0	0.0	0.0
SF3B4	10262	symbol	H. sapiens	10262	H. sapiens	SF3B4	splicing factor 3b subunit 4	GO:0048026 positive regulation of mRNA splicing, via spliceosome;GO:0050685 positive regulation of mRNA processing;GO:0033120 positive regulation of RNA splicing		Disease related genes; Predicted intracellular proteins	Nuclear speckles (Approved)				0.0	0.0	0.0	0.0	0.0	0.0	0.0	0.0	0.0	0.0	0.0	0.0	0.0	0.0	0.0	0.0	0.0	0.0	0.0	0.0
ZNF410	57862	symbol	H. sapiens	57862	H. sapiens	ZNF410	zinc finger protein 410	GO:0006357 regulation of transcription by RNA polymerase II;GO:0006366 transcription by RNA polymerase II;GO:0006355 regulation of transcription, DNA-templated		Transcription factors:Zinc-coordinating DNA-binding domains; Predicted intracellular proteins	Nuclear bodies (Approved)				0.0	0.0	0.0	0.0	0.0	0.0	0.0	0.0	0.0	0.0	0.0	0.0	0.0	0.0	0.0	0.0	0.0	0.0	0.0	0.0
ANGPTL2	23452	symbol	H. sapiens	23452	H. sapiens	ANGPTL2	angiopoietin like 2	GO:0001525 angiogenesis;GO:0048514 blood vessel morphogenesis;GO:0001568 blood vessel development		Predicted secreted proteins; Predicted intracellular proteins	Golgi apparatus (Approved)		(M16801)SIG REGULATION OF THE ACTIN CYTOSKELETON BY RHO GTPASES; (M5193)SIG CHEMOTAXIS; (M3270)ST INTEGRIN SIGNALING PATHWAY		0.0	0.0	0.0	0.0	0.0	0.0	0.0	0.0	0.0	0.0	1.0	0.0	0.0	0.0	0.0	0.0	0.0	0.0	0.0	0.0
TMEM93	83460	gene_synonym	H. sapiens	83460	H. sapiens	EMC6	ER membrane protein complex subunit 6	GO:0045050 protein insertion into ER membrane by stop-transfer membrane-anchor sequence;GO:0071816 tail-anchored membrane protein insertion into ER membrane;GO:0045048 protein insertion into ER membrane		Transporters:Primary Active Transporters	Centrosome (Approved); Additional: Nucleoplasm				0.0	0.0	0.0	0.0	0.0	0.0	0.0	0.0	1.0	0.0	0.0	0.0	0.0	0.0	0.0	0.0	0.0	0.0	0.0	0.0
SLC25A6	293	symbol	H. sapiens	293	H. sapiens	SLC25A6	solute carrier family 25 member 6	GO:0140021 mitochondrial ADP transmembrane transport;GO:1990544 mitochondrial ATP transmembrane transport;GO:0015866 ADP transport		Transporters:Electrochemical Potential-driven transporters; FDA approved drug targets:Small molecule drugs	Mitochondria (Supported)	Clodronic acid; Etidronic acid		(M5936)HALLMARK OXIDATIVE PHOSPHORYLATION	0.0	0.0	0.0	0.0	0.0	0.0	0.0	0.0	0.0	0.0	0.0	0.0	0.0	0.0	0.0	0.0	0.0	0.0	0.0	0.0
PLOD3	8985	symbol	H. sapiens	8985	H. sapiens	PLOD3	procollagen-lysine,2-oxoglutarate 5-dioxygenase 3	GO:0046946 hydroxylysine metabolic process;GO:0046947 hydroxylysine biosynthetic process;GO:0017185 peptidyl-lysine hydroxylation		ENZYME proteins:Oxidoreductases; Disease related genes; Enzymes; Predicted secreted proteins; Potential drug targets; Predicted intracellular proteins		Ascorbic acid	(M3468)NABA ECM REGULATORS; (M5885)NABA MATRISOME ASSOCIATED; (M5889)NABA MATRISOME	(M5930)HALLMARK EPITHELIAL MESENCHYMAL TRANSITION	0.0	0.0	0.0	0.0	0.0	0.0	0.0	0.0	0.0	0.0	0.0	0.0	0.0	1.0	0.0	0.0	0.0	0.0	0.0	0.0
TICAM2	353376	symbol	H. sapiens	353376	H. sapiens	TICAM2	toll like receptor adaptor molecule 2	GO:2000492 regulation of interleukin-18-mediated signaling pathway;GO:2000494 positive regulation of interleukin-18-mediated signaling pathway;GO:0035668 TRAM-dependent toll-like receptor signaling pathway		Predicted intracellular proteins			(M110)PID IL1 PATHWAY		1.0	0.0	0.0	0.0	0.0	0.0	0.0	0.0	0.0	0.0	0.0	0.0	1.0	0.0	0.0	0.0	1.0	0.0	0.0	0.0
VASN	114990	symbol	H. sapiens	114990	H. sapiens	VASN	vasorin	GO:0071461 cellular response to redox state;GO:0051775 response to redox state;GO:0010719 negative regulation of epithelial to mesenchymal transition		Predicted secreted proteins	Mitochondria (Approved); Additional: Nucleoli;Nucleoplasm				0.0	0.0	0.0	0.0	0.0	0.0	0.0	0.0	0.0	0.0	0.0	0.0	0.0	0.0	0.0	0.0	0.0	0.0	0.0	1.0
MX1	4599	symbol	H. sapiens	4599	H. sapiens	MX1	MX dynamin like GTPase 1	GO:0003373 dynamin family protein polymerization involved in membrane fission;GO:0003374 dynamin family protein polymerization involved in mitochondrial fission;GO:0016185 synaptic vesicle budding from presynaptic endocytic zone membrane		Predicted intracellular proteins	Cytosol;Nuclear membrane (Supported)			(M5911)HALLMARK INTERFERON ALPHA RESPONSE; (M5913)HALLMARK INTERFERON GAMMA RESPONSE; (M5956)HALLMARK KRAS SIGNALING DN	0.0	1.0	0.0	0.0	0.0	0.0	0.0	0.0	0.0	0.0	0.0	0.0	0.0	0.0	0.0	0.0	0.0	0.0	0.0	0.0
MPP1	4354	symbol	H. sapiens	4354	H. sapiens	MPP1	membrane palmitoylated protein 1	GO:0046710 GDP metabolic process;GO:0046037 GMP metabolic process;GO:0090022 regulation of neutrophil chemotaxis		Predicted intracellular proteins	Plasma membrane (Supported); Additional: Centriolar satellite			(M5945)HALLMARK HEME METABOLISM	0.0	0.0	0.0	0.0	0.0	0.0	0.0	0.0	0.0	0.0	0.0	1.0	0.0	0.0	0.0	0.0	0.0	1.0	0.0	0.0
RAP1A	5906	symbol	H. sapiens	5906	H. sapiens	RAP1A	RAP1A, member of RAS oncogene family	GO:2000301 negative regulation of synaptic vesicle exocytosis;GO:1902804 negative regulation of synaptic vesicle transport;GO:1905451 positive regulation of Fc-gamma receptor signaling pathway involved in phagocytosis		RAS pathway related proteins; Predicted intracellular proteins			(M69)PID REELIN PATHWAY; (M72)PID NECTIN PATHWAY; (M4910)ST ERK1 ERK2 MAPK PATHWAY		1.0	0.0	0.0	0.0	1.0	0.0	0.0	1.0	0.0	1.0	1.0	0.0	0.0	0.0	1.0	1.0	1.0	0.0	0.0	1.0
SDPR	8436	gene_synonym	H. sapiens	8436	H. sapiens	CAVIN2	caveolae associated protein 2	GO:0097320 plasma membrane tubulation;GO:0007009 plasma membrane organization;GO:0010256 endomembrane system organization		Predicted intracellular proteins	Plasma membrane (Enhanced); Additional: Cytosol			(M5905)HALLMARK ADIPOGENESIS	0.0	0.0	0.0	0.0	0.0	0.0	0.0	0.0	0.0	0.0	0.0	0.0	0.0	0.0	0.0	0.0	0.0	0.0	0.0	0.0
APOA1BP	128240	gene_synonym	H. sapiens	128240	H. sapiens	NAXE	NAD(P)HX epimerase	GO:0031580 membrane raft distribution;GO:0051665 membrane raft localization;GO:0034356 NAD biosynthesis via nicotinamide riboside salvage pathway		Disease related genes; Enzymes; ENZYME proteins:Isomerase; Predicted secreted proteins; Potential drug targets	Nucleoplasm (Approved); Additional: Cytosol;Vesicles				0.0	0.0	0.0	0.0	0.0	0.0	0.0	0.0	0.0	0.0	1.0	0.0	0.0	0.0	0.0	0.0	0.0	1.0	0.0	0.0
NPL	80896	symbol	H. sapiens	80896	H. sapiens	NPL	N-acetylneuraminate pyruvate lyase	GO:0019262 N-acetylneuraminate catabolic process;GO:0006054 N-acetylneuraminate metabolic process;GO:0046348 amino sugar catabolic process		Enzymes; ENZYME proteins:Lyases; Predicted intracellular proteins	Vesicles (Approved); Additional: Plasma membrane				0.0	0.0	0.0	0.0	0.0	0.0	0.0	0.0	0.0	0.0	0.0	0.0	0.0	0.0	0.0	0.0	0.0	0.0	0.0	0.0
CASP8AP2	9994	symbol	H. sapiens	9994	H. sapiens	CASP8AP2	caspase 8 associated protein 2	GO:0036337 Fas signaling pathway;GO:0071260 cellular response to mechanical stimulus;GO:0008625 extrinsic apoptotic signaling pathway via death domain receptors		Predicted intracellular proteins	Nuclear bodies;Nucleoli (Approved)		(M13096)SA PROGRAMMED CELL DEATH; (M8873)ST FAS SIGNALING PATHWAY	(M5901)HALLMARK G2M CHECKPOINT	0.0	0.0	0.0	0.0	0.0	0.0	1.0	1.0	0.0	0.0	0.0	0.0	1.0	0.0	0.0	0.0	0.0	0.0	0.0	0.0
RSL1D1	26156	symbol	H. sapiens	26156	H. sapiens	RSL1D1	ribosomal L1 domain containing 1	GO:0000470 maturation of LSU-rRNA;GO:2000772 regulation of cellular senescence;GO:0090342 regulation of cell aging		Ribosomal proteins; Predicted intracellular proteins	Mitotic chromosome;Nucleoli rim (Enhanced)			(M5926)HALLMARK MYC TARGETS V1	0.0	0.0	0.0	0.0	0.0	0.0	0.0	0.0	0.0	0.0	0.0	0.0	0.0	0.0	0.0	0.0	0.0	0.0	0.0	0.0
CDKN2A	1029	symbol	H. sapiens	1029	H. sapiens	CDKN2A	cyclin dependent kinase inhibitor 2A	GO:0035986 senescence-associated heterochromatin focus assembly;GO:2000111 positive regulation of macrophage apoptotic process;GO:0033034 positive regulation of myeloid cell apoptotic process		Cancer-related genes:Mutational cancer driver genes; Disease related genes; Cancer-related genes:Mutated cancer genes; Cancer-related genes:Candidate cancer biomarkers; Predicted intracellular proteins	Nucleoli (Supported)		(M3686)SA REG CASCADE OF CYCLIN EXPR; (M1529)SA G1 AND S PHASES; (M180)PID HIF1A PATHWAY	(M5925)HALLMARK E2F TARGETS; (M5939)HALLMARK P53 PATHWAY; (M5950)HALLMARK ALLOGRAFT REJECTION	0.0	0.0	1.0	0.0	0.0	0.0	1.0	0.0	0.0	0.0	0.0	0.0	0.0	0.0	1.0	0.0	0.0	0.0	0.0	0.0
QPRT	23475	symbol	H. sapiens	23475	H. sapiens	QPRT	quinolinate phosphoribosyltransferase	GO:0034213 quinolinate catabolic process;GO:0046874 quinolinate metabolic process;GO:0072526 pyridine-containing compound catabolic process		ENZYME proteins:Transferases; Enzymes; FDA approved drug targets:Small molecule drugs; Predicted intracellular proteins	Vesicles (Approved)	Niacin			0.0	0.0	0.0	0.0	0.0	0.0	0.0	0.0	0.0	0.0	0.0	0.0	0.0	0.0	0.0	0.0	0.0	1.0	0.0	0.0
ZFP36L2	678	symbol	H. sapiens	678	H. sapiens	ZFP36L2	ZFP36 ring finger protein like 2	GO:0097011 cellular response to granulocyte macrophage colony-stimulating factor stimulus;GO:0097012 response to granulocyte macrophage colony-stimulating factor;GO:0061158 3'-UTR-mediated mRNA destabilization		Cancer-related genes:Mutational cancer driver genes; Disease related genes; Predicted intracellular proteins					0.0	0.0	1.0	0.0	0.0	1.0	0.0	0.0	1.0	0.0	0.0	0.0	0.0	0.0	1.0	0.0	0.0	0.0	0.0	1.0
C20ORF133	140733	gene_synonym	H. sapiens	140733	H. sapiens	MACROD2	mono-ADP ribosylhydrolase 2	GO:0051725 protein de-ADP-ribosylation;GO:0042278 purine nucleoside metabolic process;GO:0009116 nucleoside metabolic process		Predicted intracellular proteins	Nucleoli;Nucleoplasm (Supported)				0.0	0.0	0.0	0.0	0.0	0.0	0.0	0.0	0.0	0.0	0.0	0.0	0.0	0.0	0.0	0.0	0.0	1.0	0.0	0.0
DIP	100188011	symbol	H. sapiens	100188011	H. sapiens	DIP	interstitial pneumonitis, desquamative, familial								0.0	0.0	0.0	0.0	0.0	0.0	0.0	0.0	0.0	0.0	0.0	0.0	0.0	0.0	0.0	0.0	0.0	0.0	0.0	0.0
KCTD5	54442	symbol	H. sapiens	54442	H. sapiens	KCTD5	potassium channel tetramerization domain containing 5	GO:0051260 protein homooligomerization;GO:0051259 protein complex oligomerization;GO:0043161 proteasome-mediated ubiquitin-dependent protein catabolic process		Predicted intracellular proteins					0.0	0.0	0.0	0.0	0.0	0.0	0.0	0.0	0.0	0.0	0.0	0.0	0.0	0.0	0.0	0.0	0.0	0.0	0.0	0.0
RPS17	6218	symbol	H. sapiens	6218	H. sapiens	RPS17	ribosomal protein S17	GO:0042274 ribosomal small subunit biogenesis;GO:0006614 SRP-dependent cotranslational protein targeting to membrane;GO:0006613 cotranslational protein targeting to membrane		Disease related genes; Ribosomal proteins; Predicted intracellular proteins	Cytosol;Endoplasmic reticulum (Approved); Additional: Nucleoli	Artenimol			0.0	0.0	0.0	0.0	0.0	0.0	0.0	0.0	0.0	0.0	0.0	0.0	0.0	0.0	0.0	0.0	0.0	0.0	0.0	0.0
LOC402057	402057	Gene_ID	H. sapiens	402057	H. sapiens	RPS17P16	ribosomal protein S17 pseudogene 16								0.0	0.0	0.0	0.0	0.0	0.0	0.0	0.0	0.0	0.0	0.0	0.0	0.0	0.0	0.0	0.0	0.0	0.0	0.0	0.0
SIX5	147912	symbol	H. sapiens	147912	H. sapiens	SIX5	SIX homeobox 5	GO:0014859 negative regulation of skeletal muscle cell proliferation;GO:1902723 negative regulation of skeletal muscle satellite cell proliferation;GO:0014842 regulation of skeletal muscle satellite cell proliferation		Predicted intracellular proteins; Disease related genes; Transcription factors:Helix-turn-helix domains					0.0	0.0	0.0	0.0	0.0	0.0	0.0	0.0	0.0	0.0	0.0	0.0	0.0	0.0	0.0	0.0	0.0	0.0	0.0	0.0
UBE2C	11065	symbol	H. sapiens	11065	H. sapiens	UBE2C	ubiquitin conjugating enzyme E2 C	GO:0031536 positive regulation of exit from mitosis;GO:0010994 free ubiquitin chain polymerization;GO:0010992 ubiquitin recycling		Predicted intracellular proteins; ENZYME proteins:Transferases; Enzymes; Cancer-related genes:Candidate cancer biomarkers	Cytosol;Plasma membrane (Supported)			(M5901)HALLMARK G2M CHECKPOINT	0.0	0.0	0.0	0.0	0.0	0.0	0.0	0.0	0.0	1.0	0.0	0.0	0.0	0.0	1.0	0.0	0.0	0.0	0.0	0.0
SOX4	6659	symbol	H. sapiens	6659	H. sapiens	SOX4	SRY-box transcription factor 4	GO:2000759 regulation of N-terminal peptidyl-lysine acetylation;GO:2000761 positive regulation of N-terminal peptidyl-lysine acetylation;GO:0018076 N-terminal peptidyl-lysine acetylation		Transcription factors:Other all-alpha-helical DNA-binding domains; Predicted intracellular proteins	Nucleoplasm (Supported); Additional: Mitochondria				0.0	0.0	1.0	0.0	0.0	0.0	1.0	0.0	0.0	0.0	1.0	0.0	0.0	0.0	0.0	0.0	0.0	0.0	0.0	0.0
TTYH3	80727	symbol	H. sapiens	80727	H. sapiens	TTYH3	tweety family member 3	GO:1902476 chloride transmembrane transport;GO:0006821 chloride transport;GO:0098661 inorganic anion transmembrane transport							0.0	0.0	0.0	0.0	0.0	0.0	0.0	0.0	0.0	0.0	0.0	0.0	0.0	0.0	0.0	0.0	0.0	0.0	0.0	0.0
GGT2	728441	symbol	H. sapiens	728441	H. sapiens	GGT2	gamma-glutamyltransferase 2	GO:0031179 peptide modification;GO:1901748 leukotriene D4 metabolic process;GO:1901750 leukotriene D4 biosynthetic process			Vesicles (Uncertain)				0.0	0.0	0.0	0.0	0.0	0.0	0.0	0.0	0.0	0.0	0.0	0.0	0.0	0.0	0.0	0.0	0.0	1.0	0.0	0.0
GG	23887	gene_synonym	M. musculus	2687	H. sapiens	GGT5	gamma-glutamyltransferase 5	GO:1901748 leukotriene D4 metabolic process;GO:1901750 leukotriene D4 biosynthetic process;GO:0006751 glutathione catabolic process		ENZYME proteins:Transferases; Enzymes; Predicted intracellular proteins; ENZYME proteins:Hydrolases	Nucleoli fibrillar center (Approved)				0.0	0.0	0.0	0.0	0.0	0.0	0.0	0.0	0.0	0.0	0.0	0.0	0.0	0.0	0.0	0.0	0.0	1.0	0.0	0.0
XX-FW81657B9						None	None	None	None	None	None	None	None	None	nan	nan	nan	nan	nan	nan	nan	nan	nan	nan	nan	nan	nan	nan	nan	nan	nan	nan	nan	nan
4						None	None	None	None	None	None	None	None	None	nan	nan	nan	nan	nan	nan	nan	nan	nan	nan	nan	nan	nan	nan	nan	nan	nan	nan	nan	nan
FHL2	2274	symbol	H. sapiens	2274	H. sapiens	FHL2	four and a half LIM domains 2	GO:0055011 atrial cardiac muscle cell differentiation;GO:0055014 atrial cardiac muscle cell development;GO:0055015 ventricular cardiac muscle cell development		Predicted intracellular proteins	Actin filaments;Focal adhesion sites (Enhanced)		(M32)PID HDAC CLASSIII PATHWAY; (M58)PID AR PATHWAY	(M5942)HALLMARK UV RESPONSE DN; (M5906)HALLMARK ESTROGEN RESPONSE EARLY	0.0	0.0	0.0	0.0	0.0	0.0	0.0	0.0	0.0	0.0	0.0	0.0	0.0	0.0	0.0	0.0	0.0	0.0	0.0	0.0
MTHFR	4524	symbol	H. sapiens	4524	H. sapiens	MTHFR	methylenetetrahydrofolate reductase	GO:0033274 response to vitamin B2;GO:0070829 heterochromatin maintenance;GO:0070827 chromatin maintenance		ENZYME proteins:Oxidoreductases; Disease related genes; Enzymes; Potential drug targets; Predicted intracellular proteins	Cell Junctions (Approved)	Cyanocobalamin; Tetrahydrofolic acid		(M5956)HALLMARK KRAS SIGNALING DN	0.0	0.0	0.0	0.0	0.0	0.0	0.0	0.0	0.0	0.0	0.0	0.0	0.0	0.0	0.0	0.0	0.0	1.0	0.0	0.0
CHPF	79586	symbol	H. sapiens	79586	H. sapiens	CHPF	chondroitin polymerizing factor	GO:0030206 chondroitin sulfate biosynthetic process;GO:0050650 chondroitin sulfate proteoglycan biosynthetic process;GO:0030204 chondroitin sulfate metabolic process		ENZYME proteins:Transferases; Enzymes; Predicted intracellular proteins	Cytosol (Supported); Additional: Centrosome;Vesicles			(M5937)HALLMARK GLYCOLYSIS	0.0	0.0	0.0	0.0	0.0	0.0	0.0	0.0	0.0	0.0	0.0	0.0	0.0	0.0	0.0	0.0	0.0	0.0	0.0	0.0
GLIS2	84662	symbol	H. sapiens	84662	H. sapiens	GLIS2	GLIS family zinc finger 2	GO:0060994 regulation of transcription from RNA polymerase II promoter involved in kidney development;GO:0061484 hematopoietic stem cell homeostasis;GO:0045879 negative regulation of smoothened signaling pathway		Transcription factors:Zinc-coordinating DNA-binding domains; Disease related genes; Predicted intracellular proteins	Nucleoplasm (Enhanced)				0.0	0.0	0.0	0.0	0.0	0.0	0.0	0.0	0.0	0.0	0.0	0.0	0.0	0.0	0.0	0.0	0.0	0.0	0.0	0.0
NUCB1	4924	symbol	H. sapiens	4924	H. sapiens	NUCB1	nucleobindin 1	GO:0072718 response to cisplatin;GO:1903533 regulation of protein targeting;GO:0097327 response to antineoplastic agent		Predicted secreted proteins	Golgi apparatus (Supported); Additional: Microtubules	Calcium citrate; Calcium Phosphate; Calcium phosphate dihydrate			0.0	0.0	0.0	0.0	0.0	0.0	0.0	0.0	0.0	0.0	0.0	0.0	0.0	0.0	0.0	0.0	0.0	0.0	0.0	0.0
MRPS12	6183	symbol	H. sapiens	6183	H. sapiens	MRPS12	mitochondrial ribosomal protein S12	GO:0070125 mitochondrial translational elongation;GO:0070126 mitochondrial translational termination;GO:0006415 translational termination		Ribosomal proteins; Predicted intracellular proteins				(M5936)HALLMARK OXIDATIVE PHOSPHORYLATION	0.0	0.0	0.0	0.0	0.0	0.0	0.0	0.0	0.0	0.0	0.0	0.0	0.0	0.0	0.0	0.0	0.0	0.0	0.0	0.0
SPON1	10418	symbol	H. sapiens	10418	H. sapiens	SPON1	spondin 1	GO:1902993 positive regulation of amyloid precursor protein catabolic process;GO:1902430 negative regulation of amyloid-beta formation;GO:0010954 positive regulation of protein processing		Predicted secreted proteins	Microtubule ends;Nucleoli (Approved); Additional: Actin filaments;Cytokinetic bridge;Nucleoplasm		(M3008)NABA ECM GLYCOPROTEINS; (M5884)NABA CORE MATRISOME; (M5889)NABA MATRISOME	(M5953)HALLMARK KRAS SIGNALING UP	0.0	0.0	0.0	0.0	0.0	0.0	1.0	0.0	0.0	0.0	0.0	0.0	0.0	1.0	0.0	0.0	0.0	0.0	0.0	0.0
MYO1C	4641	symbol	H. sapiens	4641	H. sapiens	MYO1C	myosin IC	GO:1900748 positive regulation of vascular endothelial growth factor signaling pathway;GO:0038089 positive regulation of cell migration by vascular endothelial growth factor signaling pathway;GO:0030050 vesicle transport along actin filament		Transporters:Transporter channels and pores; Predicted intracellular proteins	Nuclear bodies;Plasma membrane (Enhanced)			(M5947)HALLMARK IL2 STAT5 SIGNALING; (M5909)HALLMARK MYOGENESIS	0.0	0.0	0.0	1.0	0.0	0.0	0.0	0.0	0.0	0.0	1.0	0.0	0.0	0.0	0.0	1.0	1.0	0.0	0.0	1.0
DAB2	1601	symbol	H. sapiens	1601	H. sapiens	DAB2	DAB adaptor protein 2	GO:0035026 leading edge cell differentiation;GO:2000370 positive regulation of clathrin-dependent endocytosis;GO:2000643 positive regulation of early endosome to late endosome transport		Predicted intracellular proteins	Plasma membrane;Vesicles (Enhanced); Additional: Nucleoli fibrillar center		(M286)PID TGFBR PATHWAY	(M5942)HALLMARK UV RESPONSE DN; (M5930)HALLMARK EPITHELIAL MESENCHYMAL TRANSITION	0.0	0.0	0.0	1.0	0.0	0.0	1.0	0.0	1.0	0.0	1.0	0.0	0.0	0.0	0.0	0.0	0.0	0.0	0.0	1.0
RPRC1	55700	gene_synonym	H. sapiens	55700	H. sapiens	MAP7D1	MAP7 domain containing 1	GO:0000226 microtubule cytoskeleton organization;GO:0007017 microtubule-based process;GO:0007010 cytoskeleton organization		Predicted intracellular proteins	Cytosol;Microtubules (Approved)				0.0	0.0	0.0	0.0	0.0	0.0	0.0	0.0	0.0	0.0	0.0	0.0	0.0	0.0	0.0	0.0	0.0	0.0	0.0	0.0
RP5-1077B9						None	None	None	None	None	None	None	None	None	nan	nan	nan	nan	nan	nan	nan	nan	nan	nan	nan	nan	nan	nan	nan	nan	nan	nan	nan	nan
LOC253970	253970	Gene_ID	H. sapiens	253970	H. sapiens	SFTA3	surfactant associated 3	GO:0042060 wound healing;GO:0009611 response to wounding;GO:0006950 response to stress		Predicted secreted proteins; Predicted intracellular proteins			(M5880)NABA ECM AFFILIATED; (M5885)NABA MATRISOME ASSOCIATED; (M5889)NABA MATRISOME		0.0	0.0	0.0	0.0	0.0	1.0	0.0	0.0	0.0	0.0	0.0	0.0	0.0	0.0	0.0	0.0	0.0	0.0	0.0	0.0
KCNK5	8645	symbol	H. sapiens	8645	H. sapiens	KCNK5	potassium two pore domain channel subfamily K member 5	GO:0060075 regulation of resting membrane potential;GO:0030322 stabilization of membrane potential;GO:0071435 potassium ion export		Transporters:Transporter channels and pores; Voltage-gated ion channels:Two-P Potassium Channels	Nucleoplasm (Approved)			(M5906)HALLMARK ESTROGEN RESPONSE EARLY; (M5907)HALLMARK ESTROGEN RESPONSE LATE	0.0	0.0	0.0	0.0	0.0	0.0	0.0	0.0	0.0	0.0	0.0	0.0	0.0	0.0	0.0	0.0	0.0	0.0	0.0	0.0
NR2F1	7025	symbol	H. sapiens	7025	H. sapiens	NR2F1	nuclear receptor subfamily 2 group F member 1	GO:0010977 negative regulation of neuron projection development;GO:0031345 negative regulation of cell projection organization;GO:0006367 transcription initiation from RNA polymerase II promoter		Transcription factors:Zinc-coordinating DNA-binding domains; Disease related genes; Predicted intracellular proteins; Nuclear receptors	Nucleoplasm (Approved); Additional: Cytosol	beta-Naphthoflavone			0.0	0.0	0.0	0.0	0.0	0.0	0.0	0.0	0.0	0.0	0.0	0.0	0.0	0.0	0.0	0.0	0.0	0.0	0.0	0.0
C14ORF147	171546	gene_synonym	H. sapiens	171546	H. sapiens	SPTSSA	serine palmitoyltransferase small subunit A	GO:0046513 ceramide biosynthetic process;GO:0006672 ceramide metabolic process;GO:0030148 sphingolipid biosynthetic process							0.0	0.0	0.0	0.0	0.0	0.0	0.0	0.0	0.0	0.0	0.0	0.0	0.0	0.0	0.0	0.0	0.0	0.0	0.0	0.0
ABHD4	63874	symbol	H. sapiens	63874	H. sapiens	ABHD4	abhydrolase domain containing 4, N-acyl phospholipase B	GO:0070292 N-acylphosphatidylethanolamine metabolic process;GO:0036152 phosphatidylethanolamine acyl-chain remodeling;GO:0046337 phosphatidylethanolamine metabolic process		Peptidases:Serine-type peptidases; Enzymes; Predicted intracellular proteins	Nucleoplasm (Approved)			(M5939)HALLMARK P53 PATHWAY	0.0	0.0	0.0	0.0	0.0	0.0	0.0	0.0	0.0	0.0	0.0	0.0	0.0	0.0	0.0	0.0	0.0	1.0	0.0	0.0
NME3	4832	symbol	H. sapiens	4832	H. sapiens	NME3	NME/NM23 nucleoside diphosphate kinase 3	GO:0006228 UTP biosynthetic process;GO:0006183 GTP biosynthetic process;GO:0046051 UTP metabolic process		ENZYME proteins:Transferases; Enzymes; Predicted intracellular proteins	Nucleoplasm (Approved); Additional: Cytosol			(M5898)HALLMARK DNA REPAIR	0.0	0.0	0.0	0.0	0.0	0.0	0.0	0.0	0.0	0.0	0.0	0.0	0.0	0.0	0.0	0.0	0.0	1.0	0.0	0.0
PGRMC1	10857	symbol	H. sapiens	10857	H. sapiens	PGRMC1	progesterone receptor membrane component 1	GO:0006783 heme biosynthetic process;GO:0006779 porphyrin-containing compound biosynthetic process;GO:0033014 tetrapyrrole biosynthetic process			Endoplasmic reticulum (Supported); Additional: Nucleoli	Dextromethorphan; Nortriptyline; Sertraline		(M5934)HALLMARK XENOBIOTIC METABOLISM	1.0	0.0	0.0	0.0	0.0	0.0	0.0	0.0	0.0	0.0	0.0	0.0	0.0	0.0	0.0	0.0	0.0	1.0	0.0	0.0
GRINA	2907	symbol	H. sapiens	2907	H. sapiens	GRINA	glutamate ionotropic receptor NMDA type subunit associated protein 1	GO:1902236 negative regulation of endoplasmic reticulum stress-induced intrinsic apoptotic signaling pathway;GO:0032469 endoplasmic reticulum calcium ion homeostasis;GO:1902235 regulation of endoplasmic reticulum stress-induced intrinsic apoptotic signaling pathway		Predicted intracellular proteins	Nucleoli fibrillar center (Approved); Additional: Cytosol			(M5941)HALLMARK UV RESPONSE UP	0.0	0.0	0.0	0.0	0.0	0.0	0.0	0.0	0.0	0.0	0.0	0.0	1.0	0.0	0.0	0.0	0.0	0.0	0.0	0.0
HBEGF	1839	symbol	H. sapiens	1839	H. sapiens	HBEGF	heparin binding EGF like growth factor	GO:0051543 regulation of elastin biosynthetic process;GO:0051545 negative regulation of elastin biosynthetic process;GO:0051542 elastin biosynthetic process		Predicted secreted proteins			(M201)PID ERBB NETWORK PATHWAY; (M13)PID ERBB4 PATHWAY; (M41)PID ER NONGENOMIC PATHWAY	(M5890)HALLMARK TNFA SIGNALING VIA NFKB; (M5909)HALLMARK MYOGENESIS; (M5932)HALLMARK INFLAMMATORY RESPONSE	0.0	0.0	0.0	1.0	0.0	1.0	0.0	0.0	0.0	0.0	1.0	1.0	0.0	0.0	1.0	1.0	0.0	0.0	0.0	0.0
RASSF2	9770	symbol	H. sapiens	9770	H. sapiens	RASSF2	Ras association domain family member 2	GO:0038167 epidermal growth factor receptor signaling pathway via positive regulation of NF-kappaB transcription factor activity;GO:0038168 epidermal growth factor receptor signaling pathway via I-kappaB kinase/NF-kappaB cascade;GO:0031954 positive regulation of protein autophosphorylation		Predicted intracellular proteins	Nucleoplasm (Supported); Additional: Cytosol;Golgi apparatus;Plasma membrane				0.0	0.0	0.0	0.0	0.0	0.0	1.0	0.0	0.0	0.0	0.0	0.0	0.0	0.0	1.0	1.0	0.0	0.0	0.0	0.0
SIVA	10572	gene_synonym	H. sapiens	10572	H. sapiens	SIVA1	SIVA1 apoptosis inducing factor	GO:0046718 viral entry into host cell;GO:0030260 entry into host cell;GO:0044409 entry into host		Predicted intracellular proteins	Nucleoplasm (Supported)	Zinc; Zinc acetate; Zinc chloride; Zinc sulfate, unspecified form			0.0	0.0	0.0	0.0	0.0	0.0	0.0	0.0	0.0	0.0	0.0	0.0	1.0	0.0	0.0	0.0	0.0	0.0	0.0	0.0
C1ORF122	127687	symbol	H. sapiens	127687	H. sapiens	C1orf122	chromosome 1 open reading frame 122			Predicted intracellular proteins					0.0	0.0	0.0	0.0	0.0	0.0	0.0	0.0	0.0	0.0	0.0	0.0	0.0	0.0	0.0	0.0	0.0	0.0	0.0	0.0
HERC5	51191	symbol	H. sapiens	51191	H. sapiens	HERC5	HECT and RLD domain containing E3 ubiquitin protein ligase 5	GO:0032020 ISG15-protein conjugation;GO:0032480 negative regulation of type I interferon production;GO:0050688 regulation of defense response to virus							0.0	1.0	0.0	0.0	0.0	0.0	0.0	0.0	0.0	1.0	0.0	0.0	0.0	0.0	1.0	0.0	0.0	0.0	1.0	0.0
IGFBP3	3486	symbol	H. sapiens	3486	H. sapiens	IGFBP3	insulin like growth factor binding protein 3	GO:0043568 positive regulation of insulin-like growth factor receptor signaling pathway;GO:0045663 positive regulation of myoblast differentiation;GO:0044342 type B pancreatic cell proliferation		Predicted intracellular proteins; Predicted secreted proteins; Cancer-related genes:Candidate cancer biomarkers	Vesicles (Approved); Additional: Cytosol;Nucleoplasm	Alitretinoin; Mecasermin; Lonafarnib	(M236)PID DELTA NP63 PATHWAY; (M256)PID TAP63 PATHWAY; (M145)PID P53 DOWNSTREAM PATHWAY	(M5891)HALLMARK HYPOXIA; (M5909)HALLMARK MYOGENESIS; (M5930)HALLMARK EPITHELIAL MESENCHYMAL TRANSITION	0.0	0.0	0.0	0.0	0.0	0.0	1.0	0.0	0.0	0.0	0.0	0.0	0.0	1.0	1.0	1.0	0.0	0.0	0.0	0.0
LOC644005						None	None	None	None	None	None	None	None	None	nan	nan	nan	nan	nan	nan	nan	nan	nan	nan	nan	nan	nan	nan	nan	nan	nan	nan	nan	nan
LOC650	650	Gene_ID	H. sapiens	650	H. sapiens	BMP2	bone morphogenetic protein 2	GO:0051042 negative regulation of calcium-independent cell-cell adhesion;GO:0060804 positive regulation of Wnt signaling pathway by BMP signaling pathway;GO:0003130 BMP signaling pathway involved in heart induction		Predicted secreted proteins; Cancer-related genes:Candidate cancer biomarkers	Vesicles (Enhanced)		(M181)PID BMP PATHWAY; (M5883)NABA SECRETED FACTORS; (M5885)NABA MATRISOME ASSOCIATED	(M5896)HALLMARK TGF BETA SIGNALING; (M5941)HALLMARK UV RESPONSE UP; (M5902)HALLMARK APOPTOSIS	0.0	0.0	1.0	0.0	0.0	0.0	1.0	1.0	0.0	0.0	1.0	0.0	0.0	1.0	1.0	1.0	0.0	0.0	0.0	1.0
NDRG1	10397	symbol	H. sapiens	10397	H. sapiens	NDRG1	N-myc downstream regulated 1	GO:0032287 peripheral nervous system myelin maintenance;GO:0043217 myelin maintenance;GO:0022011 myelination in peripheral nervous system		Predicted intracellular proteins; Disease related genes; Cancer-related genes:Candidate cancer biomarkers	Cytosol (Supported); Additional: Microtubules		(M254)PID MYC REPRESS PATHWAY; (M255)PID HIF1 TFPATHWAY; (M145)PID P53 DOWNSTREAM PATHWAY	(M5908)HALLMARK ANDROGEN RESPONSE; (M5947)HALLMARK IL2 STAT5 SIGNALING; (M5891)HALLMARK HYPOXIA	1.0	0.0	0.0	0.0	0.0	0.0	0.0	0.0	0.0	0.0	0.0	0.0	0.0	0.0	0.0	0.0	0.0	0.0	0.0	0.0
C4ORF32	132720	gene_synonym	H. sapiens	132720	H. sapiens	FAM241A	family with sequence similarity 241 member A				Golgi apparatus (Enhanced)				0.0	0.0	0.0	0.0	0.0	0.0	0.0	0.0	0.0	0.0	0.0	0.0	0.0	0.0	0.0	0.0	0.0	0.0	0.0	0.0
BCKDHA	593	symbol	H. sapiens	593	H. sapiens	BCKDHA	branched chain keto acid dehydrogenase E1 subunit alpha	GO:0009083 branched-chain amino acid catabolic process;GO:0009081 branched-chain amino acid metabolic process;GO:0009063 cellular amino acid catabolic process		ENZYME proteins:Oxidoreductases; Disease related genes; Enzymes; Potential drug targets; Predicted intracellular proteins				(M5905)HALLMARK ADIPOGENESIS; (M5936)HALLMARK OXIDATIVE PHOSPHORYLATION	0.0	0.0	0.0	0.0	0.0	0.0	0.0	0.0	0.0	0.0	0.0	0.0	0.0	0.0	0.0	0.0	0.0	0.0	0.0	0.0
HYOU1	10525	symbol	H. sapiens	10525	H. sapiens	HYOU1	hypoxia up-regulated 1	GO:1903297 regulation of hypoxia-induced intrinsic apoptotic signaling pathway;GO:1903298 negative regulation of hypoxia-induced intrinsic apoptotic signaling pathway;GO:1990144 intrinsic apoptotic signaling pathway in response to hypoxia		Predicted intracellular proteins				(M5922)HALLMARK UNFOLDED PROTEIN RESPONSE	0.0	0.0	0.0	1.0	0.0	0.0	0.0	0.0	0.0	0.0	0.0	0.0	1.0	0.0	0.0	0.0	0.0	0.0	0.0	0.0
EHD2	30846	symbol	H. sapiens	30846	H. sapiens	EHD2	EH domain containing 2	GO:2001137 positive regulation of endocytic recycling;GO:2001135 regulation of endocytic recycling;GO:1901741 positive regulation of myoblast fusion		Predicted intracellular proteins	Plasma membrane (Supported)				0.0	0.0	0.0	0.0	1.0	1.0	0.0	0.0	0.0	0.0	0.0	0.0	0.0	0.0	0.0	0.0	0.0	0.0	0.0	0.0
TDRKH	11022	symbol	H. sapiens	11022	H. sapiens	TDRKH	tudor and KH domain containing	GO:0043046 DNA methylation involved in gamete generation;GO:0034587 piRNA metabolic process;GO:0007140 male meiotic nuclear division		Predicted intracellular proteins	Cytosol (Approved); Additional: Centrosome				0.0	0.0	0.0	0.0	0.0	0.0	0.0	0.0	0.0	0.0	0.0	0.0	0.0	0.0	0.0	0.0	0.0	0.0	0.0	0.0
C1ORF160	84065	gene_synonym	H. sapiens	84065	H. sapiens	TMEM222	transmembrane protein 222				Cytosol;Plasma membrane (Approved); Additional: Cell Junctions				0.0	0.0	0.0	0.0	0.0	0.0	0.0	0.0	0.0	0.0	0.0	0.0	0.0	0.0	0.0	0.0	0.0	0.0	0.0	0.0
FHOD1	29109	symbol	H. sapiens	29109	H. sapiens	FHOD1	formin homology 2 domain containing 1	GO:0051660 establishment of centrosome localization;GO:0051639 actin filament network formation;GO:0007097 nuclear migration		Predicted intracellular proteins	Cytosol (Supported)				0.0	0.0	0.0	0.0	0.0	0.0	0.0	0.0	0.0	0.0	0.0	0.0	0.0	0.0	0.0	0.0	0.0	0.0	0.0	0.0
CD302	9936	symbol	H. sapiens	9936	H. sapiens	CD302	CD302 molecule	GO:0006909 phagocytosis;GO:0006897 endocytosis;GO:0098657 import into cell		CD markers				(M5905)HALLMARK ADIPOGENESIS	0.0	0.0	0.0	0.0	0.0	0.0	0.0	0.0	0.0	0.0	0.0	0.0	0.0	0.0	0.0	0.0	0.0	0.0	0.0	0.0
GPR160	26996	symbol	H. sapiens	26996	H. sapiens	GPR160	G protein-coupled receptor 160	GO:0007186 G protein-coupled receptor signaling pathway;GO:0007165 signal transduction;GO:0023052 signaling		G-protein coupled receptors:GPCRs excl olfactory receptors; Predicted intracellular proteins; Transporters	Plasma membrane (Supported)				0.0	0.0	0.0	0.0	0.0	0.0	0.0	0.0	0.0	0.0	0.0	0.0	0.0	0.0	0.0	0.0	0.0	0.0	0.0	0.0
TMEM64	169200	symbol	H. sapiens	169200	H. sapiens	TMEM64	transmembrane protein 64	GO:0045780 positive regulation of bone resorption;GO:0046852 positive regulation of bone remodeling;GO:0045672 positive regulation of osteoclast differentiation		Predicted intracellular proteins; Transporters					0.0	0.0	0.0	0.0	0.0	0.0	0.0	0.0	0.0	0.0	0.0	0.0	0.0	0.0	0.0	0.0	0.0	0.0	0.0	0.0
AP2A2	161	symbol	H. sapiens	161	H. sapiens	AP2A2	adaptor related protein complex 2 subunit alpha 2	GO:0032799 low-density lipoprotein receptor particle metabolic process;GO:0032802 low-density lipoprotein particle receptor catabolic process;GO:0050690 regulation of defense response to virus by virus		Predicted intracellular proteins	Vesicles (Supported); Additional: Nucleoplasm				1.0	0.0	0.0	1.0	0.0	0.0	0.0	0.0	0.0	1.0	0.0	0.0	0.0	0.0	0.0	1.0	0.0	0.0	0.0	0.0
THBD	7056	symbol	H. sapiens	7056	H. sapiens	THBD	thrombomodulin	GO:0051918 negative regulation of fibrinolysis;GO:0051917 regulation of fibrinolysis;GO:0010544 negative regulation of platelet activation		CD markers; Disease related genes; Candidate cardiovascular disease genes	Cytosol;Nucleoplasm (Approved)	Drotrecogin alfa; Ibuprofen; Dexibuprofen	(M65)PID FRA PATHWAY	(M5944)HALLMARK ANGIOGENESIS; (M5946)HALLMARK COAGULATION	0.0	0.0	1.0	0.0	1.0	1.0	0.0	0.0	0.0	0.0	0.0	1.0	0.0	0.0	0.0	0.0	0.0	0.0	0.0	0.0
LOC127406	127406	Gene_ID	H. sapiens	127406	H. sapiens	RPSAP20	ribosomal protein SA pseudogene 20								0.0	0.0	0.0	0.0	0.0	0.0	0.0	0.0	0.0	0.0	0.0	0.0	0.0	0.0	0.0	0.0	0.0	0.0	0.0	0.0
PPP1R3C	5507	symbol	H. sapiens	5507	H. sapiens	PPP1R3C	protein phosphatase 1 regulatory subunit 3C	GO:0005979 regulation of glycogen biosynthetic process;GO:0010962 regulation of glucan biosynthetic process;GO:0070873 regulation of glycogen metabolic process		Predicted intracellular proteins				(M5891)HALLMARK HYPOXIA; (M5909)HALLMARK MYOGENESIS	0.0	0.0	0.0	0.0	0.0	0.0	0.0	0.0	0.0	0.0	0.0	0.0	0.0	0.0	0.0	0.0	0.0	0.0	0.0	0.0
DKFZP761P0423						None	None	None	None	None	None	None	None	None	nan	nan	nan	nan	nan	nan	nan	nan	nan	nan	nan	nan	nan	nan	nan	nan	nan	nan	nan	nan
CYC1	1537	symbol	H. sapiens	1537	H. sapiens	CYC1	cytochrome c1	GO:0006122 mitochondrial electron transport, ubiquinol to cytochrome c;GO:0033762 response to glucagon;GO:0042775 mitochondrial ATP synthesis coupled electron transport		Disease related genes	Mitochondria (Approved); Additional: Cytosol;Nuclear bodies;Nucleoplasm	2-Hexyloxy-6-Hydroxymethyl-Tetrahydro-Pyran-3,4,5-Triol; 6-Hydroxy-5-undecyl-4,7-benzothiazoledione; Azoxystrobin; 5-Heptyl-6-hydroxy-1,3-benzothiazole-4,7-dione; (5S)-3-ANILINO-5-(2,4-DIFLUOROPHENYL)-5-METHYL-1,3-OXAZOLIDINE-2,4-DIONE; (S)-famoxadone; METHYL (2Z)-3-METHOXY-2-{2-[(E)-2-PHENYLVINYL]PHENYL}ACRYLATE; 2-Nonyl-4-quinolinol 1-oxide; Ubiquinone Q2		(M5905)HALLMARK ADIPOGENESIS; (M5926)HALLMARK MYC TARGETS V1; (M5936)HALLMARK OXIDATIVE PHOSPHORYLATION	0.0	0.0	0.0	0.0	0.0	0.0	0.0	0.0	0.0	0.0	0.0	0.0	0.0	0.0	0.0	0.0	0.0	1.0	0.0	0.0
TAGLN2	8407	symbol	H. sapiens	8407	H. sapiens	TAGLN2	transgelin 2	GO:0002576 platelet degranulation;GO:0045055 regulated exocytosis;GO:0030855 epithelial cell differentiation		Predicted intracellular proteins	Cytosol (Approved); Additional: Actin filaments	Artenimol			1.0	0.0	0.0	0.0	1.0	0.0	0.0	0.0	0.0	0.0	0.0	0.0	0.0	0.0	0.0	0.0	0.0	0.0	0.0	0.0
CNIH	10175	gene_synonym	H. sapiens	10175	H. sapiens	CNIH1	cornichon family AMPA receptor auxiliary protein 1	GO:0048207 vesicle targeting, rough ER to cis-Golgi;GO:0048208 COPII vesicle coating;GO:0006901 vesicle coating		Transporters:Accessory Factors Involved in Transport	Vesicles (Uncertain)				0.0	0.0	0.0	1.0	0.0	0.0	0.0	0.0	0.0	0.0	0.0	0.0	0.0	0.0	0.0	0.0	0.0	0.0	0.0	0.0
DAAM2	23500	symbol	H. sapiens	23500	H. sapiens	DAAM2	dishevelled associated activator of morphogenesis 2	GO:0048715 negative regulation of oligodendrocyte differentiation;GO:0021516 dorsal spinal cord development;GO:0045686 negative regulation of glial cell differentiation		Predicted intracellular proteins	Nucleoplasm (Supported); Additional: Cytosol;Vesicles				0.0	0.0	0.0	0.0	0.0	0.0	0.0	0.0	0.0	0.0	0.0	0.0	0.0	0.0	0.0	0.0	0.0	0.0	0.0	0.0
GMEB2	26205	symbol	H. sapiens	26205	H. sapiens	GMEB2	glucocorticoid modulatory element binding protein 2	GO:0045944 positive regulation of transcription by RNA polymerase II;GO:0045893 positive regulation of transcription, DNA-templated;GO:1903508 positive regulation of nucleic acid-templated transcription		Predicted intracellular proteins; Transcription factors:alpha-Helices exposed by beta-structures	Nucleoplasm (Enhanced); Additional: Cytosol				0.0	0.0	0.0	0.0	0.0	0.0	0.0	0.0	0.0	0.0	0.0	0.0	0.0	0.0	0.0	0.0	0.0	0.0	0.0	0.0
RPL22L1	200916	symbol	H. sapiens	200916	H. sapiens	RPL22L1	ribosomal protein L22 like 1	GO:0002181 cytoplasmic translation;GO:0006412 translation;GO:0043043 peptide biosynthetic process		Ribosomal proteins; Predicted intracellular proteins	Nucleoli;Nucleoli rim (Approved); Additional: Nucleoplasm				0.0	0.0	0.0	0.0	0.0	0.0	0.0	0.0	0.0	0.0	0.0	0.0	0.0	0.0	0.0	0.0	0.0	0.0	0.0	0.0
LOC44099	44099	Gene_ID	D. melanogaster			None	None	None	None	None	None	None	None	None	nan	nan	nan	nan	nan	nan	nan	nan	nan	nan	nan	nan	nan	nan	nan	nan	nan	nan	nan	nan
SLC43A3	29015	symbol	H. sapiens	29015	H. sapiens	SLC43A3	solute carrier family 43 member 3	GO:0055085 transmembrane transport;GO:0006810 transport;GO:0051234 establishment of localization		Transporters:Electrochemical Potential-driven transporters; Predicted intracellular proteins	Vesicles (Approved); Additional: Nucleoplasm;Plasma membrane				0.0	0.0	0.0	0.0	0.0	0.0	0.0	0.0	0.0	0.0	0.0	0.0	0.0	0.0	0.0	0.0	0.0	0.0	0.0	0.0
FAM101B	359845	gene_synonym	H. sapiens	359845	H. sapiens	RFLNB	refilin B	GO:0061182 negative regulation of chondrocyte development;GO:1900158 negative regulation of bone mineralization involved in bone maturation;GO:1900157 regulation of bone mineralization involved in bone maturation		Predicted intracellular proteins	Actin filaments (Approved); Additional: Cytosol;Plasma membrane				0.0	0.0	0.0	0.0	0.0	0.0	0.0	0.0	0.0	0.0	0.0	0.0	0.0	0.0	0.0	0.0	0.0	0.0	0.0	0.0
THBS1	7057	symbol	H. sapiens	7057	H. sapiens	THBS1	thrombospondin 1	GO:0010751 negative regulation of nitric oxide mediated signal transduction;GO:0002581 negative regulation of antigen processing and presentation of peptide or polysaccharide antigen via MHC class II;GO:0010748 negative regulation of plasma membrane long-chain fatty acid transport		Candidate cardiovascular disease genes; Predicted secreted proteins; Cancer-related genes:Candidate cancer biomarkers	Plasma membrane (Approved)		(M165)PID SYNDECAN 4 PATHWAY; (M277)PID INTEGRIN A4B1 PATHWAY; (M53)PID INTEGRIN3 PATHWAY	(M5896)HALLMARK TGF BETA SIGNALING; (M5946)HALLMARK COAGULATION; (M5930)HALLMARK EPITHELIAL MESENCHYMAL TRANSITION	1.0	0.0	1.0	0.0	1.0	1.0	1.0	0.0	0.0	0.0	1.0	1.0	1.0	1.0	1.0	1.0	0.0	0.0	1.0	1.0
CYR61	3491	gene_synonym	H. sapiens	3491	H. sapiens	CCN1	cellular communication network factor 1	GO:0002041 intussusceptive angiogenesis;GO:0060591 chondroblast differentiation;GO:0003278 apoptotic process involved in heart morphogenesis		Predicted secreted proteins			(M212)PID INTEGRIN5 PATHWAY; (M169)PID INTEGRIN2 PATHWAY; (M53)PID INTEGRIN3 PATHWAY	(M5942)HALLMARK UV RESPONSE DN; (M5890)HALLMARK TNFA SIGNALING VIA NFKB; (M5891)HALLMARK HYPOXIA	0.0	0.0	1.0	0.0	0.0	1.0	1.0	1.0	0.0	0.0	1.0	1.0	0.0	1.0	1.0	0.0	0.0	0.0	0.0	1.0
PPP1R9B	84687	symbol	H. sapiens	84687	H. sapiens	PPP1R9B	protein phosphatase 1 regulatory subunit 9B	GO:1903119 protein localization to actin cytoskeleton;GO:0044379 protein localization to actin cortical patch;GO:1904370 regulation of protein localization to actin cortical patch		Predicted intracellular proteins					0.0	0.0	0.0	0.0	0.0	0.0	0.0	0.0	0.0	0.0	0.0	0.0	0.0	0.0	0.0	0.0	0.0	0.0	0.0	1.0
PFKL	5211	symbol	H. sapiens	5211	H. sapiens	PFKL	phosphofructokinase, liver type	GO:0030388 fructose 1,6-bisphosphate metabolic process;GO:0006002 fructose 6-phosphate metabolic process;GO:0006735 NADH regeneration		ENZYME proteins:Transferases; Enzymes; Predicted intracellular proteins	Mitochondria;Nucleoli (Uncertain)		(M255)PID HIF1 TFPATHWAY	(M5891)HALLMARK HYPOXIA; (M5905)HALLMARK ADIPOGENESIS; (M5924)HALLMARK MTORC1 SIGNALING	1.0	0.0	0.0	0.0	0.0	0.0	0.0	0.0	0.0	0.0	0.0	0.0	0.0	0.0	0.0	0.0	0.0	1.0	0.0	0.0
TUBG1	7283	symbol	H. sapiens	7283	H. sapiens	TUBG1	tubulin gamma 1	GO:0000212 meiotic spindle organization;GO:0007020 microtubule nucleation;GO:0031122 cytoplasmic microtubule organization		Disease related genes; FDA approved drug targets:Small molecule drugs; Predicted intracellular proteins		Vinblastine	(M129)PID PLK1 PATHWAY	(M5915)HALLMARK APICAL JUNCTION; (M5924)HALLMARK MTORC1 SIGNALING; (M5925)HALLMARK E2F TARGETS	0.0	0.0	0.0	0.0	0.0	0.0	0.0	0.0	0.0	0.0	0.0	0.0	0.0	0.0	0.0	0.0	0.0	0.0	0.0	0.0
RP1-93H18						None	None	None	None	None	None	None	None	None	nan	nan	nan	nan	nan	nan	nan	nan	nan	nan	nan	nan	nan	nan	nan	nan	nan	nan	nan	nan
5						None	None	None	None	None	None	None	None	None	nan	nan	nan	nan	nan	nan	nan	nan	nan	nan	nan	nan	nan	nan	nan	nan	nan	nan	nan	nan
LOC647248						None	None	None	None	None	None	None	None	None	nan	nan	nan	nan	nan	nan	nan	nan	nan	nan	nan	nan	nan	nan	nan	nan	nan	nan	nan	nan
LOC647						None	None	None	None	None	None	None	None	None	nan	nan	nan	nan	nan	nan	nan	nan	nan	nan	nan	nan	nan	nan	nan	nan	nan	nan	nan	nan
ARHGDIB	397	symbol	H. sapiens	397	H. sapiens	ARHGDIB	Rho GDP dissociation inhibitor beta	GO:0071461 cellular response to redox state;GO:1901164 negative regulation of trophoblast cell migration;GO:0051775 response to redox state		Predicted intracellular proteins	Cytosol (Supported)		(M68)PID RHOA REG PATHWAY; (M220)PID CASPASE PATHWAY		0.0	0.0	1.0	0.0	0.0	0.0	0.0	1.0	0.0	0.0	1.0	0.0	0.0	0.0	0.0	0.0	0.0	0.0	0.0	0.0
FKBP5	2289	symbol	H. sapiens	2289	H. sapiens	FKBP5	FKBP prolyl isomerase 5	GO:0000413 protein peptidyl-prolyl isomerization;GO:0018208 peptidyl-proline modification;GO:0061077 chaperone-mediated protein folding		Predicted intracellular proteins; ENZYME proteins:Isomerase; Enzymes; Cancer-related genes:Candidate cancer biomarkers	Nucleoplasm (Enhanced)		(M115)PID REG GR PATHWAY	(M5908)HALLMARK ANDROGEN RESPONSE; (M5906)HALLMARK ESTROGEN RESPONSE EARLY; (M5907)HALLMARK ESTROGEN RESPONSE LATE	0.0	0.0	0.0	0.0	0.0	0.0	0.0	0.0	0.0	0.0	0.0	0.0	0.0	0.0	0.0	0.0	0.0	0.0	0.0	0.0
METRNL	284207	symbol	H. sapiens	284207	H. sapiens	METRNL	meteorin like, glial cell differentiation regulator	GO:0090336 positive regulation of brown fat cell differentiation;GO:0090335 regulation of brown fat cell differentiation;GO:0014850 response to muscle activity		Predicted secreted proteins; Predicted intracellular proteins					0.0	0.0	0.0	0.0	0.0	0.0	0.0	0.0	0.0	0.0	0.0	0.0	0.0	0.0	0.0	0.0	0.0	0.0	0.0	0.0
LOC653506	284207	Gene_ID	H. sapiens	284207	H. sapiens	METRNL	meteorin like, glial cell differentiation regulator	GO:0090336 positive regulation of brown fat cell differentiation;GO:0090335 regulation of brown fat cell differentiation;GO:0014850 response to muscle activity		Predicted secreted proteins; Predicted intracellular proteins					0.0	0.0	0.0	0.0	0.0	0.0	0.0	0.0	0.0	0.0	0.0	0.0	0.0	0.0	0.0	0.0	0.0	0.0	0.0	0.0
HS6ST2	90161	symbol	H. sapiens	90161	H. sapiens	HS6ST2	heparan sulfate 6-O-sulfotransferase 2	GO:0015015 heparan sulfate proteoglycan biosynthetic process, enzymatic modification;GO:0015012 heparan sulfate proteoglycan biosynthetic process;GO:0030201 heparan sulfate proteoglycan metabolic process		Predicted intracellular proteins	Nucleoplasm (Uncertain)			(M5937)HALLMARK GLYCOLYSIS	0.0	0.0	0.0	0.0	0.0	0.0	0.0	0.0	0.0	0.0	0.0	0.0	0.0	0.0	0.0	0.0	0.0	0.0	0.0	0.0
SCAND1	51282	symbol	H. sapiens	51282	H. sapiens	SCAND1	SCAN domain containing 1	GO:0045893 positive regulation of transcription, DNA-templated;GO:1903508 positive regulation of nucleic acid-templated transcription;GO:1902680 positive regulation of RNA biosynthetic process		Predicted intracellular proteins	Nuclear speckles (Approved)				0.0	0.0	0.0	0.0	0.0	0.0	0.0	0.0	0.0	0.0	0.0	0.0	0.0	0.0	0.0	0.0	0.0	0.0	0.0	0.0
GRAMD1A	57655	symbol	H. sapiens	57655	H. sapiens	GRAMD1A	GRAM domain containing 1A	GO:0071397 cellular response to cholesterol;GO:0036315 cellular response to sterol;GO:0070723 response to cholesterol		Predicted intracellular proteins	Plasma membrane (Supported); Additional: Cytosol				0.0	0.0	0.0	0.0	0.0	0.0	0.0	0.0	1.0	0.0	0.0	0.0	0.0	0.0	0.0	0.0	0.0	0.0	0.0	0.0
IFI27	3429	symbol	H. sapiens	3429	H. sapiens	IFI27	interferon alpha inducible protein 27	GO:0044827 modulation by host of viral genome replication;GO:0044788 modulation by host of viral process;GO:0046825 regulation of protein export from nucleus		Predicted intracellular proteins			(M295)SIG PIP3 SIGNALING IN CARDIAC MYOCTES	(M5911)HALLMARK INTERFERON ALPHA RESPONSE; (M5913)HALLMARK INTERFERON GAMMA RESPONSE	0.0	1.0	0.0	0.0	0.0	0.0	0.0	0.0	0.0	1.0	0.0	0.0	1.0	0.0	0.0	0.0	0.0	0.0	0.0	0.0
TPI1	7167	symbol	H. sapiens	7167	H. sapiens	TPI1	triosephosphate isomerase 1	GO:0019242 methylglyoxal biosynthetic process;GO:0046166 glyceraldehyde-3-phosphate biosynthetic process;GO:0009438 methylglyoxal metabolic process		Disease related genes; Enzymes; ENZYME proteins:Isomerase; Potential drug targets; Cancer-related genes:Candidate cancer biomarkers; Predicted intracellular proteins	Nucleoplasm (Approved); Additional: Vesicles	Zinc; N-Hydroxy-4-Phosphono-Butanamide; 2-Phosphoglycolic Acid; Phosphoglycolohydroxamic Acid; 3-(2-Benzothiazolylthio)-1-Propanesulfonic Acid; [2(Formyl-Hydroxy-Amino)-Ethyl]-Phosphonic Acid; 5-fluorotryptophan; 2-Carboxyethylphosphonic Acid; tert-butanol; Dihydroxyacetone phosphate; 1,4-Dithiothreitol; 3-phospho-D-glyceric acid; 3-(BUTYLSULPHONYL)-PROPANOIC ACID; Artenimol; Zinc acetate; Zinc c…		(M5891)HALLMARK HYPOXIA; (M5924)HALLMARK MTORC1 SIGNALING; (M5937)HALLMARK GLYCOLYSIS	0.0	0.0	0.0	0.0	0.0	0.0	0.0	0.0	0.0	0.0	0.0	0.0	0.0	0.0	0.0	0.0	0.0	1.0	0.0	0.0
AQP4	361	symbol	H. sapiens	361	H. sapiens	AQP4	aquaporin 4	GO:0009992 cellular water homeostasis;GO:0090660 cerebrospinal fluid circulation;GO:0006833 water transport		Transporters:Transporter channels and pores	Plasma membrane (Supported); Additional: Cell Junctions				0.0	0.0	0.0	0.0	0.0	1.0	0.0	0.0	0.0	0.0	0.0	0.0	0.0	0.0	0.0	0.0	0.0	0.0	0.0	0.0
HTRA1	5654	symbol	H. sapiens	5654	H. sapiens	HTRA1	HtrA serine peptidase 1	GO:0060718 chorionic trophoblast cell differentiation;GO:0060717 chorion development;GO:0097187 dentinogenesis		Disease related genes; Enzymes; Peptidases:Serine-type peptidases; Predicted secreted proteins; Potential drug targets; Predicted intracellular proteins	Plasma membrane (Supported)		(M3468)NABA ECM REGULATORS; (M5885)NABA MATRISOME ASSOCIATED; (M5889)NABA MATRISOME	(M5946)HALLMARK COAGULATION; (M5930)HALLMARK EPITHELIAL MESENCHYMAL TRANSITION	0.0	0.0	0.0	0.0	0.0	0.0	0.0	0.0	0.0	0.0	0.0	0.0	0.0	1.0	0.0	0.0	0.0	0.0	0.0	1.0
CSF1	1435	symbol	H. sapiens	1435	H. sapiens	CSF1	colony stimulating factor 1	GO:0060611 mammary gland fat development;GO:1902228 positive regulation of macrophage colony-stimulating factor signaling pathway;GO:0060763 mammary duct terminal end bud growth		Disease related genes; Predicted intracellular proteins; Predicted secreted proteins; RAS pathway related proteins; Cancer-related genes:Candidate cancer biomarkers; Candidate cardiovascular disease genes	Plasma membrane (Supported); Additional: Nuclear bodies		(M11736)SA MMP CYTOKINE CONNECTION; (M91)PID TCPTP PATHWAY; (M50)PID PTP1B PATHWAY	(M5897)HALLMARK IL6 JAK STAT3 SIGNALING; (M5911)HALLMARK INTERFERON ALPHA RESPONSE; (M5947)HALLMARK IL2 STAT5 SIGNALING	1.0	1.0	1.0	0.0	0.0	0.0	0.0	0.0	0.0	0.0	1.0	1.0	0.0	0.0	1.0	1.0	0.0	0.0	0.0	0.0
LOC387758	387758	Gene_ID	H. sapiens	387758	H. sapiens	FIBIN	fin bud initiation factor homolog	GO:0010042 response to manganese ion;GO:0070528 protein kinase C signaling;GO:0071548 response to dexamethasone		Predicted intracellular proteins					0.0	0.0	0.0	0.0	0.0	0.0	0.0	0.0	0.0	0.0	0.0	0.0	0.0	0.0	0.0	0.0	0.0	0.0	0.0	0.0
TBC1D10A	83874	symbol	H. sapiens	83874	H. sapiens	TBC1D10A	TBC1 domain family member 10A	GO:0097202 activation of cysteine-type endopeptidase activity;GO:0031638 zymogen activation;GO:1902017 regulation of cilium assembly		Predicted intracellular proteins	Plasma membrane (Enhanced)				0.0	0.0	0.0	1.0	0.0	0.0	1.0	1.0	0.0	0.0	0.0	0.0	0.0	0.0	0.0	0.0	0.0	0.0	0.0	0.0
LYSMD2	256586	symbol	H. sapiens	256586	H. sapiens	LYSMD2	LysM domain containing 2			Predicted intracellular proteins	Mitochondria (Approved); Additional: Nuclear bodies			(M5913)HALLMARK INTERFERON GAMMA RESPONSE	0.0	0.0	0.0	0.0	0.0	0.0	0.0	0.0	0.0	0.0	0.0	0.0	0.0	0.0	0.0	0.0	0.0	0.0	0.0	0.0
11-Sep						None	None	None	None	None	None	None	None	None	nan	nan	nan	nan	nan	nan	nan	nan	nan	nan	nan	nan	nan	nan	nan	nan	nan	nan	nan	nan
DERL3	91319	symbol	H. sapiens	91319	H. sapiens	DERL3	derlin 3	GO:1904153 negative regulation of retrograde protein transport, ER to cytosol;GO:0070862 negative regulation of protein exit from endoplasmic reticulum;GO:1904293 negative regulation of ERAD pathway		Predicted intracellular proteins	Vesicles (Uncertain)				0.0	0.0	0.0	0.0	0.0	0.0	0.0	0.0	0.0	0.0	0.0	0.0	0.0	0.0	0.0	0.0	0.0	0.0	0.0	0.0
ICAM1	3383	symbol	H. sapiens	3383	H. sapiens	ICAM1	intercellular adhesion molecule 1	GO:0010477 response to sulfur dioxide;GO:0097368 establishment of Sertoli cell barrier;GO:0046813 receptor-mediated virion attachment to host cell		CD markers; FDA approved drug targets:Small molecule drugs; Cancer-related genes:Candidate cancer biomarkers; Candidate cardiovascular disease genes; Predicted intracellular proteins	Cytosol;Plasma membrane (Approved)	Natalizumab; Hyaluronic acid; Nafamostat	(M169)PID INTEGRIN2 PATHWAY; (M159)PID AMB2 NEUTROPHILS PATHWAY; (M99)PID TXA2PATHWAY	(M5941)HALLMARK UV RESPONSE UP; (M5890)HALLMARK TNFA SIGNALING VIA NFKB; (M5913)HALLMARK INTERFERON GAMMA RESPONSE	1.0	1.0	1.0	0.0	0.0	0.0	0.0	1.0	0.0	1.0	1.0	1.0	1.0	1.0	1.0	0.0	0.0	0.0	0.0	0.0
NUSAP1	51203	symbol	H. sapiens	51203	H. sapiens	NUSAP1	nucleolar and spindle associated protein 1	GO:0007076 mitotic chromosome condensation;GO:0040001 establishment of mitotic spindle localization;GO:0030261 chromosome condensation		Predicted intracellular proteins	Nucleoplasm (Supported); Additional: Nucleoli fibrillar center			(M5893)HALLMARK MITOTIC SPINDLE; (M5901)HALLMARK G2M CHECKPOINT	0.0	0.0	0.0	0.0	0.0	0.0	0.0	0.0	0.0	0.0	0.0	0.0	0.0	0.0	0.0	0.0	0.0	0.0	0.0	0.0
VEZT	55591	symbol	H. sapiens	55591	H. sapiens	VEZT	vezatin, adherens junctions transmembrane protein	GO:0098609 cell-cell adhesion;GO:0007155 cell adhesion;GO:0022610 biological adhesion		Predicted intracellular proteins	Nucleoplasm (Supported); Additional: Cytosol				0.0	0.0	0.0	0.0	0.0	0.0	0.0	0.0	0.0	0.0	0.0	0.0	0.0	0.0	0.0	0.0	0.0	0.0	0.0	0.0
STMN1	3925	symbol	H. sapiens	3925	H. sapiens	STMN1	stathmin 1	GO:0070494 regulation of thrombin-activated receptor signaling pathway;GO:0070495 negative regulation of thrombin-activated receptor signaling pathway;GO:1905098 negative regulation of guanyl-nucleotide exchange factor activity		Predicted intracellular proteins; Cancer-related genes:Candidate cancer biomarkers	Cytosol (Approved)		(M209)PID P38 GAMMA DELTA PATHWAY; (M14)PID AURORA B PATHWAY	(M5901)HALLMARK G2M CHECKPOINT; (M5925)HALLMARK E2F TARGETS; (M5937)HALLMARK GLYCOLYSIS	0.0	0.0	0.0	0.0	0.0	1.0	0.0	0.0	0.0	0.0	1.0	0.0	0.0	0.0	0.0	1.0	0.0	0.0	0.0	0.0
PTPRE	5791	symbol	H. sapiens	5791	H. sapiens	PTPRE	protein tyrosine phosphatase receptor type E	GO:0046627 negative regulation of insulin receptor signaling pathway;GO:1900077 negative regulation of cellular response to insulin stimulus;GO:0046626 regulation of insulin receptor signaling pathway		Enzymes; Predicted intracellular proteins; ENZYME proteins:Hydrolases	Intermediate filaments (Approved)	Alendronic acid; Tiludronic acid	(M183)PID IL6 7 PATHWAY	(M5890)HALLMARK TNFA SIGNALING VIA NFKB; (M5932)HALLMARK INFLAMMATORY RESPONSE; (M5939)HALLMARK P53 PATHWAY	0.0	0.0	0.0	0.0	0.0	0.0	0.0	0.0	0.0	0.0	0.0	0.0	0.0	0.0	0.0	1.0	0.0	0.0	0.0	0.0
TSTA3	7264	gene_synonym	H. sapiens	7264	H. sapiens	GFUS	GDP-L-fucose synthase	GO:0042351 'de novo' GDP-L-fucose biosynthetic process;GO:0042350 GDP-L-fucose biosynthetic process;GO:0046368 GDP-L-fucose metabolic process		Enzymes; ENZYME proteins:Oxidoreductases; Predicted intracellular proteins	Cytosol (Approved); Additional: Nucleoplasm	NADH		(M5907)HALLMARK ESTROGEN RESPONSE LATE; (M5937)HALLMARK GLYCOLYSIS	0.0	0.0	1.0	0.0	0.0	0.0	0.0	0.0	0.0	0.0	1.0	0.0	0.0	0.0	0.0	0.0	0.0	0.0	0.0	0.0
PLEKHC1	10979	gene_synonym	H. sapiens	10979	H. sapiens	FERMT2	fermitin family member 2	GO:0035504 regulation of myosin light chain kinase activity;GO:0035505 positive regulation of myosin light chain kinase activity;GO:1902462 positive regulation of mesenchymal stem cell proliferation		Predicted intracellular proteins	Focal adhesion sites (Supported); Additional: Cytosol;Nucleoplasm			(M5930)HALLMARK EPITHELIAL MESENCHYMAL TRANSITION	0.0	0.0	1.0	0.0	0.0	1.0	0.0	1.0	0.0	0.0	1.0	0.0	0.0	0.0	1.0	0.0	0.0	0.0	0.0	1.0
MX2	4600	symbol	H. sapiens	4600	H. sapiens	MX2	MX dynamin like GTPase 2	GO:0003373 dynamin family protein polymerization involved in membrane fission;GO:0003374 dynamin family protein polymerization involved in mitochondrial fission;GO:0016185 synaptic vesicle budding from presynaptic endocytic zone membrane		Transporters:Transporter channels and pores; Predicted intracellular proteins				(M5913)HALLMARK INTERFERON GAMMA RESPONSE	0.0	1.0	0.0	0.0	0.0	0.0	0.0	0.0	0.0	0.0	0.0	0.0	0.0	0.0	0.0	0.0	0.0	0.0	0.0	0.0
MAF	4094	symbol	H. sapiens	4094	H. sapiens	MAF	MAF bZIP transcription factor	GO:0070306 lens fiber cell differentiation;GO:0032330 regulation of chondrocyte differentiation;GO:0061035 regulation of cartilage development		Cancer-related genes; Disease related genes; Transcription factors:Basic domains; Predicted intracellular proteins			(M60)PID NFAT TFPATHWAY; (M167)PID AP1 PATHWAY; (M195)PID CMYB PATHWAY	(M5908)HALLMARK ANDROGEN RESPONSE	0.0	0.0	0.0	0.0	0.0	0.0	0.0	0.0	0.0	0.0	0.0	0.0	0.0	0.0	0.0	0.0	0.0	0.0	0.0	0.0
ADFP	123	gene_synonym	H. sapiens	123	H. sapiens	PLIN2	perilipin 2	GO:0010890 positive regulation of sequestering of triglyceride;GO:0010889 regulation of sequestering of triglyceride;GO:0030730 sequestering of triglyceride		Predicted intracellular proteins	Lipid droplets (Supported)		(M255)PID HIF1 TFPATHWAY	(M5947)HALLMARK IL2 STAT5 SIGNALING; (M5891)HALLMARK HYPOXIA; (M5905)HALLMARK ADIPOGENESIS	0.0	0.0	0.0	0.0	0.0	0.0	0.0	0.0	0.0	0.0	0.0	0.0	0.0	0.0	0.0	0.0	0.0	0.0	0.0	0.0
ANKRD15	23189	gene_synonym	H. sapiens	23189	H. sapiens	KANK1	KN motif and ankyrin repeat domains 1	GO:2000393 negative regulation of lamellipodium morphogenesis;GO:1900028 negative regulation of ruffle assembly;GO:0090521 glomerular visceral epithelial cell migration		Disease related genes; Predicted intracellular proteins	Plasma membrane (Supported)				0.0	0.0	1.0	0.0	0.0	1.0	0.0	0.0	0.0	0.0	1.0	0.0	0.0	0.0	0.0	1.0	0.0	0.0	0.0	0.0
TXNL5	84817	gene_synonym	H. sapiens	84817	H. sapiens	TXNDC17	thioredoxin domain containing 17	GO:0098869 cellular oxidant detoxification;GO:1990748 cellular detoxification;GO:0098754 detoxification		Predicted intracellular proteins					0.0	0.0	0.0	0.0	0.0	0.0	0.0	0.0	0.0	0.0	0.0	0.0	0.0	0.0	0.0	0.0	0.0	0.0	0.0	0.0
ABCA1	19	symbol	H. sapiens	19	H. sapiens	ABCA1	ATP binding cassette subfamily A member 1	GO:0090108 positive regulation of high-density lipoprotein particle assembly;GO:0090107 regulation of high-density lipoprotein particle assembly;GO:0099039 sphingolipid translocation		Disease related genes; Transporters:Primary Active Transporters; FDA approved drug targets:Small molecule drugs; Predicted intracellular proteins	Nucleoplasm;Vesicles (Approved)	ATP; Glyburide; Probucol	(M162)PID RXR VDR PATHWAY	(M5910)HALLMARK PROTEIN SECRETION; (M5948)HALLMARK BILE ACID METABOLISM; (M5890)HALLMARK TNFA SIGNALING VIA NFKB	0.0	0.0	0.0	0.0	0.0	0.0	0.0	0.0	0.0	0.0	0.0	0.0	0.0	1.0	0.0	0.0	0.0	0.0	0.0	0.0
FMOD	2331	symbol	H. sapiens	2331	H. sapiens	FMOD	fibromodulin	GO:0007181 transforming growth factor beta receptor complex assembly;GO:0042340 keratan sulfate catabolic process;GO:0018146 keratan sulfate biosynthetic process		Predicted secreted proteins			(M5882)NABA PROTEOGLYCANS; (M5884)NABA CORE MATRISOME; (M5889)NABA MATRISOME	(M5930)HALLMARK EPITHELIAL MESENCHYMAL TRANSITION	0.0	0.0	0.0	0.0	0.0	0.0	0.0	0.0	0.0	0.0	0.0	0.0	0.0	1.0	0.0	0.0	0.0	0.0	0.0	1.0
IRF8	3394	symbol	H. sapiens	3394	H. sapiens	IRF8	interferon regulatory factor 8	GO:0002273 plasmacytoid dendritic cell differentiation;GO:0002270 plasmacytoid dendritic cell activation;GO:0001562 response to protozoan		Predicted intracellular proteins; Disease related genes; Transcription factors:Helix-turn-helix domains	Nucleoplasm (Enhanced)		(M22)PID GMCSF PATHWAY; (M254)PID MYC REPRESS PATHWAY	(M5947)HALLMARK IL2 STAT5 SIGNALING; (M5913)HALLMARK INTERFERON GAMMA RESPONSE; (M5934)HALLMARK XENOBIOTIC METABOLISM	0.0	1.0	0.0	0.0	0.0	0.0	0.0	0.0	1.0	0.0	0.0	0.0	0.0	0.0	0.0	0.0	0.0	0.0	1.0	0.0
N4BP1	9683	symbol	H. sapiens	9683	H. sapiens	N4BP1	NEDD4 binding protein 1	GO:0032435 negative regulation of proteasomal ubiquitin-dependent protein catabolic process;GO:2000059 negative regulation of ubiquitin-dependent protein catabolic process;GO:1901799 negative regulation of proteasomal protein catabolic process		Predicted intracellular proteins	Nucleoli fibrillar center (Approved)				0.0	0.0	0.0	0.0	0.0	0.0	0.0	0.0	0.0	0.0	0.0	0.0	0.0	0.0	0.0	0.0	0.0	0.0	0.0	0.0
LOC653213						None	None	None	None	None	None	None	None	None	nan	nan	nan	nan	nan	nan	nan	nan	nan	nan	nan	nan	nan	nan	nan	nan	nan	nan	nan	nan
HPS1	3257	symbol	H. sapiens	3257	H. sapiens	HPS1	HPS1 biogenesis of lysosomal organelles complex 3 subunit 1	GO:1903232 melanosome assembly;GO:0032438 melanosome organization;GO:0048753 pigment granule organization		Disease related genes; Predicted intracellular proteins					0.0	0.0	0.0	1.0	0.0	0.0	0.0	0.0	0.0	0.0	0.0	0.0	0.0	0.0	0.0	0.0	0.0	0.0	0.0	0.0
MGC15523						None	None	None	None	None	None	None	None	None	nan	nan	nan	nan	nan	nan	nan	nan	nan	nan	nan	nan	nan	nan	nan	nan	nan	nan	nan	nan
FAM65A	79567	gene_synonym	H. sapiens	79567	H. sapiens	RIPOR1	RHO family interacting cell polarization regulator 1	GO:0051683 establishment of Golgi localization;GO:0051645 Golgi localization;GO:0034067 protein localization to Golgi apparatus		Predicted intracellular proteins	Cytosol;Golgi apparatus (Approved)				0.0	0.0	0.0	0.0	0.0	1.0	0.0	0.0	0.0	0.0	1.0	0.0	0.0	0.0	0.0	0.0	0.0	0.0	0.0	0.0
ZNRF3	84133	symbol	H. sapiens	84133	H. sapiens	ZNRF3	zinc and ring finger 3	GO:0038018 Wnt receptor catabolic process;GO:2000051 negative regulation of non-canonical Wnt signaling pathway;GO:2000095 regulation of Wnt signaling pathway, planar cell polarity pathway		ENZYME proteins:Transferases; Enzymes	Golgi apparatus (Uncertain)				0.0	0.0	0.0	0.0	0.0	0.0	0.0	0.0	0.0	0.0	0.0	0.0	0.0	0.0	0.0	0.0	0.0	0.0	0.0	0.0
SLC22A18	5002	symbol	H. sapiens	5002	H. sapiens	SLC22A18	solute carrier family 22 member 18	GO:1990961 drug transmembrane export;GO:0046618 drug export;GO:0042908 xenobiotic transport		Disease related genes; Transporters:Electrochemical Potential-driven transporters; Potential drug targets				(M5948)HALLMARK BILE ACID METABOLISM; (M5942)HALLMARK UV RESPONSE DN	0.0	0.0	0.0	0.0	0.0	0.0	0.0	0.0	0.0	0.0	0.0	0.0	0.0	0.0	0.0	0.0	0.0	0.0	0.0	0.0
AAK1	22848	symbol	H. sapiens	22848	H. sapiens	AAK1	AP2 associated kinase 1	GO:2000369 regulation of clathrin-dependent endocytosis;GO:0072583 clathrin-dependent endocytosis;GO:0045747 positive regulation of Notch signaling pathway	Other	Kinases; ENZYME proteins:Transferases; Enzymes; Predicted intracellular proteins	Plasma membrane;Vesicles (Approved); Additional: Cytosol	Fostamatinib			0.0	0.0	0.0	1.0	0.0	0.0	0.0	0.0	0.0	0.0	0.0	0.0	0.0	0.0	0.0	0.0	0.0	0.0	0.0	0.0
PREX1	57580	symbol	H. sapiens	57580	H. sapiens	PREX1	phosphatidylinositol-3,4,5-trisphosphate dependent Rac exchange factor 1	GO:1900026 positive regulation of substrate adhesion-dependent cell spreading;GO:1900024 regulation of substrate adhesion-dependent cell spreading;GO:0006801 superoxide metabolic process		Predicted intracellular proteins	Cytosol;Vesicles (Supported)		(M1315)SIG PIP3 SIGNALING IN B LYMPHOCYTES; (M241)PID RAC1 REG PATHWAY; (M295)SIG PIP3 SIGNALING IN CARDIAC MYOCTES	(M5893)HALLMARK MITOTIC SPINDLE	1.0	0.0	1.0	0.0	0.0	0.0	1.0	1.0	0.0	0.0	1.0	1.0	0.0	0.0	0.0	0.0	0.0	0.0	0.0	0.0
SLBP	7884	symbol	H. sapiens	7884	H. sapiens	SLBP	stem-loop binding protein	GO:0006398 mRNA 3'-end processing by stem-loop binding and cleavage;GO:0008334 histone mRNA metabolic process;GO:0006369 termination of RNA polymerase II transcription		Predicted intracellular proteins	Nucleoplasm (Supported); Additional: Cytosol;Nucleoli			(M5925)HALLMARK E2F TARGETS	0.0	0.0	0.0	0.0	0.0	0.0	0.0	0.0	0.0	0.0	0.0	0.0	0.0	0.0	0.0	0.0	0.0	0.0	0.0	0.0
KDELR3	11015	symbol	H. sapiens	11015	H. sapiens	KDELR3	KDEL endoplasmic reticulum protein retention receptor 3	GO:0006621 protein retention in ER lumen;GO:0035437 maintenance of protein localization in endoplasmic reticulum;GO:0072595 maintenance of protein localization in organelle			Endoplasmic reticulum (Supported)			(M5922)HALLMARK UNFOLDED PROTEIN RESPONSE; (M5891)HALLMARK HYPOXIA; (M5937)HALLMARK GLYCOLYSIS	0.0	0.0	0.0	1.0	0.0	0.0	0.0	0.0	0.0	0.0	0.0	0.0	0.0	0.0	0.0	0.0	0.0	0.0	0.0	0.0
CD3D	915	symbol	H. sapiens	915	H. sapiens	CD3D	CD3d molecule	GO:0045059 positive thymic T cell selection;GO:0045061 thymic T cell selection;GO:0043368 positive T cell selection		CD markers; Disease related genes; Predicted intracellular proteins; FDA approved drug targets:Biotech drugs	Endoplasmic reticulum (Uncertain)	Muromonab; Blinatumomab	(M290)PID IL12 STAT4 PATHWAY; (M9526)ST T CELL SIGNAL TRANSDUCTION; (M88)PID CD8 TCR PATHWAY	(M5950)HALLMARK ALLOGRAFT REJECTION	0.0	0.0	1.0	1.0	0.0	0.0	0.0	0.0	0.0	1.0	0.0	0.0	0.0	0.0	0.0	0.0	1.0	0.0	0.0	0.0
F8	2157	symbol	H. sapiens	2157	H. sapiens	F8	coagulation factor VIII	GO:0007597 blood coagulation, intrinsic pathway;GO:0072378 blood coagulation, fibrin clot formation;GO:0006953 acute-phase response		Disease related genes; Predicted secreted proteins; FDA approved drug targets:Biotech drugs; Candidate cardiovascular disease genes; Predicted intracellular proteins		Drotrecogin alfa; Coagulation Factor IX (Recombinant); TB-402; Thrombin; Protein C; Human thrombin; Thrombin alfa; Vonicog Alfa; Von Willebrand Factor Human; Anti-inhibitor coagulant complex; Coagulation Factor IX Human; Nonacog beta pegol; Damoctocog alfa pegol		(M5946)HALLMARK COAGULATION; (M5921)HALLMARK COMPLEMENT	1.0	0.0	0.0	1.0	1.0	1.0	0.0	0.0	0.0	0.0	0.0	0.0	0.0	0.0	0.0	0.0	0.0	0.0	0.0	0.0
LOC283677	283677	Gene_ID	H. sapiens	283677	H. sapiens	REC114	REC114 meiotic recombination protein	GO:0051321 meiotic cell cycle;GO:0006310 DNA recombination;GO:0006259 DNA metabolic process		Predicted intracellular proteins					0.0	0.0	0.0	0.0	0.0	0.0	0.0	0.0	0.0	0.0	0.0	0.0	0.0	0.0	0.0	0.0	0.0	0.0	0.0	0.0
FOXA2	3170	symbol	H. sapiens	3170	H. sapiens	FOXA2	forkhead box A2	GO:0061986 negative regulation of transcription by glucose;GO:0061987 negative regulation of transcription from RNA polymerase II promoter by glucose;GO:2000970 regulation of detection of glucose		Predicted intracellular proteins; Cancer-related genes:Mutational cancer driver genes; Transcription factors:Helix-turn-helix domains	Cell Junctions;Nucleoplasm (Supported)		(M285)PID HNF3A PATHWAY; (M106)PID HNF3B PATHWAY; (M219)PID HEDGEHOG GLI PATHWAY	(M5957)HALLMARK PANCREAS BETA CELLS	0.0	0.0	1.0	0.0	0.0	1.0	0.0	0.0	0.0	0.0	0.0	0.0	0.0	0.0	0.0	0.0	0.0	0.0	0.0	0.0
FLI1	2313	symbol	H. sapiens	2313	H. sapiens	FLI1	Fli-1 proto-oncogene, ETS transcription factor	GO:0035855 megakaryocyte development;GO:0098751 bone cell development;GO:0061515 myeloid cell development		Cancer-related genes; Disease related genes; Predicted intracellular proteins; Transcription factors:Helix-turn-helix domains	Nuclear bodies;Nucleoplasm (Supported)				0.0	0.0	0.0	0.0	0.0	1.0	0.0	0.0	0.0	0.0	0.0	0.0	0.0	0.0	0.0	0.0	0.0	0.0	0.0	0.0
CREB3L2	64764	symbol	H. sapiens	64764	H. sapiens	CREB3L2	cAMP responsive element binding protein 3 like 2	GO:0002062 chondrocyte differentiation;GO:0030968 endoplasmic reticulum unfolded protein response;GO:0034620 cellular response to unfolded protein		Cancer-related genes; Disease related genes; Transcription factors:Basic domains; Predicted intracellular proteins	Endoplasmic reticulum;Nucleoplasm (Supported)				0.0	0.0	0.0	0.0	0.0	1.0	0.0	0.0	0.0	0.0	0.0	0.0	0.0	0.0	0.0	0.0	0.0	0.0	0.0	0.0
RERG	85004	symbol	H. sapiens	85004	H. sapiens	RERG	RAS like estrogen regulated growth inhibitor	GO:0030308 negative regulation of cell growth;GO:0045926 negative regulation of growth;GO:0007265 Ras protein signal transduction		Predicted intracellular proteins	Cytosol;Nucleoplasm (Approved); Additional: Nucleoli fibrillar center				0.0	0.0	0.0	0.0	0.0	0.0	0.0	0.0	0.0	0.0	0.0	0.0	0.0	0.0	0.0	0.0	0.0	0.0	0.0	0.0
VPS72	6944	symbol	H. sapiens	6944	H. sapiens	VPS72	vacuolar protein sorting 72 homolog	GO:0043486 histone exchange;GO:0035019 somatic stem cell population maintenance;GO:0043044 ATP-dependent chromatin remodeling		Predicted intracellular proteins	Nuclear speckles (Approved)				0.0	0.0	0.0	0.0	0.0	0.0	0.0	0.0	0.0	0.0	0.0	0.0	0.0	0.0	0.0	0.0	0.0	0.0	0.0	0.0
TAGAP	117289	symbol	H. sapiens	117289	H. sapiens	TAGAP	T cell activation RhoGTPase activating protein	GO:0051056 regulation of small GTPase mediated signal transduction;GO:0043547 positive regulation of GTPase activity;GO:0043087 regulation of GTPase activity		Predicted intracellular proteins	Cytosol (Approved)				0.0	0.0	0.0	0.0	0.0	0.0	0.0	1.0	0.0	0.0	0.0	0.0	0.0	0.0	0.0	0.0	0.0	0.0	0.0	0.0
MT1E	4493	symbol	H. sapiens	4493	H. sapiens	MT1E	metallothionein 1E	GO:0010273 detoxification of copper ion;GO:1990169 stress response to copper ion;GO:0061687 detoxification of inorganic compound		Predicted intracellular proteins	Nucleoplasm (Approved)			(M5942)HALLMARK UV RESPONSE DN; (M5891)HALLMARK HYPOXIA	0.0	0.0	0.0	0.0	0.0	0.0	0.0	0.0	0.0	0.0	0.0	0.0	0.0	0.0	0.0	0.0	0.0	0.0	0.0	0.0
PLAUR	5329	symbol	H. sapiens	5329	H. sapiens	PLAUR	plasminogen activator, urokinase receptor	GO:0038195 urokinase plasminogen activator signaling pathway;GO:2001268 negative regulation of cysteine-type endopeptidase activity involved in apoptotic signaling pathway;GO:0034112 positive regulation of homotypic cell-cell adhesion		Predicted intracellular proteins; CD markers; Cancer-related genes:Candidate cancer biomarkers; FDA approved drug targets:Biotech drugs	Plasma membrane (Supported)	Alteplase; Urokinase; Tenecteplase; WX-UK1; Lanoteplase	(M120)PID ARF6 DOWNSTREAM PATHWAY; (M212)PID INTEGRIN5 PATHWAY; (M169)PID INTEGRIN2 PATHWAY	(M5916)HALLMARK APICAL SURFACE; (M5892)HALLMARK CHOLESTEROL HOMEOSTASIS; (M5890)HALLMARK TNFA SIGNALING VIA NFKB	1.0	0.0	1.0	0.0	1.0	1.0	1.0	0.0	0.0	0.0	0.0	1.0	1.0	0.0	0.0	1.0	0.0	0.0	0.0	0.0
LAMP2	3920	symbol	H. sapiens	3920	H. sapiens	LAMP2	lysosomal associated membrane protein 2	GO:0061740 protein targeting to lysosome involved in chaperone-mediated autophagy;GO:0071211 protein targeting to vacuole involved in autophagy;GO:1905146 lysosomal protein catabolic process		CD markers; Disease related genes; Potential drug targets; Transporters	Plasma membrane;Vesicles (Supported)			(M5910)HALLMARK PROTEIN SECRETION; (M5946)HALLMARK COAGULATION; (M5921)HALLMARK COMPLEMENT	1.0	0.0	0.0	0.0	1.0	0.0	0.0	0.0	1.0	0.0	0.0	0.0	0.0	0.0	0.0	0.0	0.0	0.0	0.0	0.0
CHGN	55790	gene_synonym	H. sapiens	55790	H. sapiens	CSGALNACT1	chondroitin sulfate N-acetylgalactosaminyltransferase 1	GO:0050653 chondroitin sulfate proteoglycan biosynthetic process, polysaccharide chain biosynthetic process;GO:0019276 UDP-N-acetylgalactosamine metabolic process;GO:0046398 UDP-glucuronate metabolic process		ENZYME proteins:Transferases; Enzymes; Predicted intracellular proteins	Cytosol;Golgi apparatus (Approved)				0.0	0.0	0.0	0.0	0.0	0.0	0.0	0.0	0.0	0.0	0.0	0.0	0.0	1.0	0.0	0.0	0.0	0.0	0.0	0.0
PCNA	5111	symbol	H. sapiens	5111	H. sapiens	PCNA	proliferating cell nuclear antigen	GO:1902990 mitotic telomere maintenance via semi-conservative replication;GO:0006272 leading strand elongation;GO:0032077 positive regulation of deoxyribonuclease activity		Predicted intracellular proteins; Disease related genes; Cancer-related genes:Candidate cancer biomarkers	Nucleoplasm (Enhanced)	Liothyronine; Acetylsalicylic acid	(M258)PID BARD1 PATHWAY; (M200)PID ERA GENOMIC PATHWAY; (M145)PID P53 DOWNSTREAM PATHWAY	(M5898)HALLMARK DNA REPAIR; (M5925)HALLMARK E2F TARGETS; (M5926)HALLMARK MYC TARGETS V1	0.0	0.0	0.0	0.0	0.0	0.0	0.0	1.0	0.0	0.0	0.0	0.0	0.0	0.0	1.0	0.0	0.0	0.0	0.0	0.0
CCL3	6348	symbol	H. sapiens	6348	H. sapiens	CCL3	C-C motif chemokine ligand 3	GO:0043615 astrocyte cell migration;GO:2000503 positive regulation of natural killer cell chemotaxis;GO:1904141 positive regulation of microglial cell migration		Predicted secreted proteins; Cancer-related genes:Candidate cancer biomarkers		ROX-888	(M54)PID IL12 2PATHWAY; (M5883)NABA SECRETED FACTORS; (M5885)NABA MATRISOME ASSOCIATED		1.0	1.0	1.0	0.0	0.0	0.0	1.0	1.0	0.0	0.0	1.0	1.0	0.0	0.0	1.0	0.0	1.0	0.0	1.0	0.0
CCL3L1	6349	symbol	H. sapiens	6349	H. sapiens	CCL3L1	C-C motif chemokine ligand 3 like 1	GO:0048247 lymphocyte chemotaxis;GO:0002548 monocyte chemotaxis;GO:0070098 chemokine-mediated signaling pathway							0.0	1.0	0.0	0.0	0.0	0.0	0.0	1.0	0.0	0.0	0.0	1.0	0.0	0.0	1.0	0.0	0.0	0.0	0.0	0.0
CSRP1	1465	symbol	H. sapiens	1465	H. sapiens	CSRP1	cysteine and glycine rich protein 1	GO:0045214 sarcomere organization;GO:0030239 myofibril assembly;GO:0070527 platelet aggregation		Predicted intracellular proteins		Artenimol		(M5946)HALLMARK COAGULATION; (M5921)HALLMARK COMPLEMENT	0.0	0.0	0.0	0.0	0.0	1.0	0.0	0.0	0.0	0.0	0.0	0.0	0.0	0.0	0.0	0.0	0.0	0.0	0.0	0.0
RABEP2	79874	symbol	H. sapiens	79874	H. sapiens	RABEP2	rabaptin, RAB GTPase binding effector protein 2	GO:1902017 regulation of cilium assembly;GO:0120032 regulation of plasma membrane bounded cell projection assembly;GO:0060491 regulation of cell projection assembly		Predicted intracellular proteins	Cytosol;Vesicles (Supported)				0.0	0.0	0.0	0.0	0.0	0.0	0.0	1.0	0.0	0.0	0.0	0.0	0.0	0.0	0.0	0.0	0.0	0.0	0.0	0.0
LOC652743						None	None	None	None	None	None	None	None	None	nan	nan	nan	nan	nan	nan	nan	nan	nan	nan	nan	nan	nan	nan	nan	nan	nan	nan	nan	nan
SNORA24	677809	symbol	H. sapiens	677809	H. sapiens	SNORA24	small nucleolar RNA, H/ACA box 24	GO:0006396 RNA processing;GO:0016070 RNA metabolic process;GO:0090304 nucleic acid metabolic process							0.0	0.0	0.0	0.0	0.0	0.0	0.0	0.0	0.0	0.0	0.0	0.0	0.0	0.0	0.0	0.0	0.0	0.0	0.0	0.0
SYTL1	84958	symbol	H. sapiens	84958	H. sapiens	SYTL1	synaptotagmin like 1	GO:0006887 exocytosis;GO:0006886 intracellular protein transport;GO:0032940 secretion by cell		Predicted intracellular proteins					0.0	0.0	0.0	1.0	0.0	0.0	0.0	0.0	0.0	0.0	0.0	0.0	0.0	0.0	0.0	0.0	0.0	0.0	0.0	0.0
TACC1	6867	symbol	H. sapiens	6867	H. sapiens	TACC1	transforming acidic coiled-coil containing protein 1	GO:0021987 cerebral cortex development;GO:0007052 mitotic spindle organization;GO:1902850 microtubule cytoskeleton organization involved in mitosis		Predicted intracellular proteins	Cytosol (Approved)		(M242)PID AURORA A PATHWAY; (M14)PID AURORA B PATHWAY		0.0	0.0	0.0	0.0	0.0	0.0	0.0	0.0	0.0	0.0	0.0	0.0	0.0	0.0	0.0	0.0	0.0	0.0	0.0	0.0
MPST	4357	symbol	H. sapiens	4357	H. sapiens	MPST	mercaptopyruvate sulfurtransferase	GO:0009439 cyanate metabolic process;GO:0009440 cyanate catabolic process;GO:0009092 homoserine metabolic process		Disease related genes; ENZYME proteins:Transferases; Enzymes; Potential drug targets; Predicted intracellular proteins	Mitochondria (Approved); Additional: Cytosol				0.0	0.0	0.0	0.0	0.0	0.0	0.0	0.0	0.0	0.0	0.0	0.0	0.0	0.0	0.0	0.0	0.0	0.0	0.0	0.0
APBB1IP	54518	symbol	H. sapiens	54518	H. sapiens	APBB1IP	amyloid beta precursor protein binding family B member 1 interacting protein	GO:0002291 T cell activation via T cell receptor contact with antigen bound to MHC molecule on antigen presenting cell;GO:0002286 T cell activation involved in immune response;GO:0002285 lymphocyte activation involved in immune response		Predicted intracellular proteins	Cytosol;Plasma membrane (Enhanced)				1.0	0.0	1.0	0.0	1.0	0.0	0.0	0.0	0.0	0.0	0.0	0.0	0.0	0.0	0.0	0.0	0.0	0.0	0.0	0.0
INPP5D	3635	symbol	H. sapiens	3635	H. sapiens	INPP5D	inositol polyphosphate-5-phosphatase D	GO:0045659 negative regulation of neutrophil differentiation;GO:0045658 regulation of neutrophil differentiation;GO:0045656 negative regulation of monocyte differentiation		Enzymes; Predicted intracellular proteins; ENZYME proteins:Hydrolases	Cytosol (Approved)		(M9378)ST INTERLEUKIN 4 PATHWAY; (M14532)ST PHOSPHOINOSITIDE 3 KINASE PATHWAY; (M8626)SIG BCR SIGNALING PATHWAY		0.0	1.0	1.0	0.0	1.0	0.0	1.0	0.0	0.0	1.0	0.0	1.0	0.0	0.0	0.0	0.0	1.0	1.0	1.0	0.0
NAPA	8775	symbol	H. sapiens	8775	H. sapiens	NAPA	NSF attachment protein alpha	GO:0035494 SNARE complex disassembly;GO:0010807 regulation of synaptic vesicle priming;GO:0045176 apical protein localization		Predicted intracellular proteins	Cytosol (Uncertain)			(M5910)HALLMARK PROTEIN SECRETION	1.0	0.0	0.0	1.0	0.0	0.0	0.0	1.0	0.0	0.0	0.0	0.0	0.0	0.0	0.0	0.0	0.0	0.0	0.0	0.0
SERPINH1	871	symbol	H. sapiens	871	H. sapiens	SERPINH1	serpin family H member 1	GO:0003433 chondrocyte development involved in endochondral bone morphogenesis;GO:0003413 chondrocyte differentiation involved in endochondral bone morphogenesis;GO:0060351 cartilage development involved in endochondral bone morphogenesis		Disease related genes; Predicted intracellular proteins	Endoplasmic reticulum (Supported)		(M3468)NABA ECM REGULATORS; (M5885)NABA MATRISOME ASSOCIATED; (M5889)NABA MATRISOME	(M5924)HALLMARK MTORC1 SIGNALING; (M5930)HALLMARK EPITHELIAL MESENCHYMAL TRANSITION	0.0	0.0	0.0	0.0	0.0	0.0	0.0	0.0	0.0	0.0	0.0	0.0	0.0	1.0	0.0	0.0	0.0	0.0	0.0	0.0
CEBPD	1052	symbol	H. sapiens	1052	H. sapiens	CEBPD	CCAAT enhancer binding protein delta	GO:0019221 cytokine-mediated signaling pathway;GO:0071345 cellular response to cytokine stimulus;GO:0034097 response to cytokine		Transcription factors:Basic domains; Predicted intracellular proteins	Nucleoplasm (Approved)		(M106)PID HNF3B PATHWAY; (M183)PID IL6 7 PATHWAY; (M236)PID DELTA NP63 PATHWAY	(M5890)HALLMARK TNFA SIGNALING VIA NFKB	0.0	1.0	0.0	0.0	0.0	0.0	0.0	0.0	0.0	0.0	0.0	0.0	0.0	0.0	0.0	0.0	0.0	0.0	0.0	0.0
BAT2	7916	gene_synonym	H. sapiens	7916	H. sapiens	PRRC2A	proline rich coiled-coil 2A	GO:0030154 cell differentiation;GO:0048869 cellular developmental process;GO:0032502 developmental process		Predicted intracellular proteins	Cytosol (Supported); Additional: Nucleoplasm;Plasma membrane				0.0	0.0	0.0	0.0	0.0	0.0	0.0	0.0	0.0	0.0	0.0	0.0	0.0	0.0	0.0	0.0	0.0	0.0	0.0	0.0
MAP3K11	4296	symbol	H. sapiens	4296	H. sapiens	MAP3K11	mitogen-activated protein kinase kinase kinase 11	GO:0007256 activation of JNKK activity;GO:0007257 activation of JUN kinase activity;GO:0000186 activation of MAPKK activity	STE Ser/Thr protein kinase family	Predicted intracellular proteins; ENZYME proteins:Transferases; Enzymes; Kinases:STE Ser/Thr protein kinases	Centriolar satellite;Cytosol (Supported)	Fostamatinib	(M69)PID REELIN PATHWAY; (M3721)ST JNK MAPK PATHWAY; (M161)PID IFNG PATHWAY	(M5893)HALLMARK MITOTIC SPINDLE	0.0	0.0	0.0	0.0	0.0	0.0	1.0	0.0	0.0	0.0	0.0	0.0	0.0	0.0	1.0	0.0	0.0	0.0	0.0	0.0
TUBB	203068	symbol	H. sapiens	203068	H. sapiens	TUBB	tubulin beta class I	GO:0042267 natural killer cell mediated cytotoxicity;GO:0002228 natural killer cell mediated immunity;GO:0097711 ciliary basal body-plasma membrane docking		Disease related genes; FDA approved drug targets:Small molecule drugs; Predicted intracellular proteins	Microtubules (Supported); Additional: Cytokinetic bridge;Mitotic spindle	Vinorelbine; Vincristine; Vinblastine; Podofilox; Colchicine; Epothilone D; Patupilone; CYT997; CA4P; ZEN-012; Copper; Artenimol; Vinflunine; Depatuxizumab mafodotin; Milataxel; Colchiceine		(M5925)HALLMARK E2F TARGETS	1.0	0.0	0.0	0.0	0.0	0.0	0.0	0.0	0.0	0.0	0.0	0.0	0.0	0.0	0.0	0.0	0.0	0.0	0.0	0.0
HPRT1	3251	symbol	H. sapiens	3251	H. sapiens	HPRT1	hypoxanthine phosphoribosyltransferase 1	GO:0032263 GMP salvage;GO:0043103 hypoxanthine salvage;GO:0006168 adenine salvage		Disease related genes; ENZYME proteins:Transferases; Enzymes; FDA approved drug targets:Small molecule drugs; Predicted intracellular proteins	Cytosol (Supported)	Mercaptopurine; 5-O-phosphono-alpha-D-ribofuranosyl diphosphate; 5-monophosphate-9-beta-D-ribofuranosyl xanthine; 3H-pyrazolo[4,3-d]pyrimidin-7-ol; 9-Deazaguanine	(M5493)WNT SIGNALING	(M5898)HALLMARK DNA REPAIR; (M5907)HALLMARK ESTROGEN RESPONSE LATE; (M5924)HALLMARK MTORC1 SIGNALING	0.0	0.0	1.0	0.0	0.0	0.0	0.0	0.0	0.0	0.0	0.0	0.0	0.0	0.0	0.0	0.0	0.0	1.0	0.0	0.0
CAD	790	symbol	H. sapiens	790	H. sapiens	CAD	carbamoyl-phosphate synthetase 2, aspartate transcarbamylase, and dihydroorotase	GO:0044205 'de novo' UMP biosynthetic process;GO:0019240 citrulline biosynthetic process;GO:0051414 response to cortisol		ENZYME proteins:Hydrolases; Cancer-related genes:Mutational cancer driver genes; Disease related genes; ENZYME proteins:Transferases; Enzymes; ENZYME proteins:Ligase; Potential drug targets; Predicted intracellular proteins	Nucleoplasm (Supported)	Sparfosic acid	(M8873)ST FAS SIGNALING PATHWAY; (M66)PID MYC ACTIV PATHWAY	(M5926)HALLMARK MYC TARGETS V1	0.0	0.0	0.0	0.0	0.0	1.0	0.0	0.0	0.0	0.0	0.0	0.0	0.0	0.0	0.0	0.0	0.0	1.0	0.0	1.0
HSPB1	3315	symbol	H. sapiens	3315	H. sapiens	HSPB1	heat shock protein family B (small) member 1	GO:0038033 positive regulation of endothelial cell chemotaxis by VEGF-activated vascular endothelial growth factor receptor signaling pathway;GO:0038089 positive regulation of cell migration by vascular endothelial growth factor signaling pathway;GO:0099641 anterograde axonal protein transport		Predicted intracellular proteins; Disease related genes; Cancer-related genes:Candidate cancer biomarkers	Cytosol;Plasma membrane (Enhanced)	Apatorsen; Artenimol; Phenethyl Isothiocyanate	(M199)PID P38 MK2 PATHWAY; (M12012)ST P38 MAPK PATHWAY; (M229)PID P38 ALPHA BETA DOWNSTREAM PATHWAY	(M5916)HALLMARK APICAL SURFACE; (M5902)HALLMARK APOPTOSIS	0.0	0.0	0.0	0.0	0.0	1.0	0.0	0.0	1.0	0.0	1.0	1.0	1.0	0.0	1.0	1.0	0.0	0.0	1.0	1.0
IRF7	3665	symbol	H. sapiens	3665	H. sapiens	IRF7	interferon regulatory factor 7	GO:2000110 negative regulation of macrophage apoptotic process;GO:0034124 regulation of MyD88-dependent toll-like receptor signaling pathway;GO:0034127 regulation of MyD88-independent toll-like receptor signaling pathway		Predicted intracellular proteins; Disease related genes; Transcription factors:Helix-turn-helix domains	Nucleoplasm (Supported); Additional: Cytosol		(M2)PID SMAD2 3NUCLEAR PATHWAY	(M5911)HALLMARK INTERFERON ALPHA RESPONSE; (M5913)HALLMARK INTERFERON GAMMA RESPONSE; (M5921)HALLMARK COMPLEMENT	0.0	1.0	0.0	0.0	0.0	0.0	0.0	0.0	0.0	0.0	0.0	0.0	0.0	0.0	0.0	0.0	1.0	0.0	1.0	0.0
ARRDC1	92714	symbol	H. sapiens	92714	H. sapiens	ARRDC1	arrestin domain containing 1	GO:0006858 extracellular transport;GO:0140112 extracellular vesicle biogenesis;GO:0045746 negative regulation of Notch signaling pathway		Predicted intracellular proteins					0.0	0.0	0.0	0.0	0.0	0.0	0.0	0.0	0.0	0.0	0.0	0.0	0.0	0.0	0.0	0.0	0.0	0.0	0.0	0.0
ARMCX2	9823	symbol	H. sapiens	9823	H. sapiens	ARMCX2	armadillo repeat containing X-linked 2			Predicted intracellular proteins	Mitochondria (Approved); Additional: Nucleoplasm				0.0	0.0	0.0	0.0	0.0	0.0	0.0	0.0	0.0	0.0	0.0	0.0	0.0	0.0	0.0	0.0	0.0	0.0	0.0	0.0
MRPL23	6150	symbol	H. sapiens	6150	H. sapiens	MRPL23	mitochondrial ribosomal protein L23	GO:0070125 mitochondrial translational elongation;GO:0070126 mitochondrial translational termination;GO:0006415 translational termination		Ribosomal proteins; Predicted intracellular proteins	Mitochondria (Supported); Additional: Nucleoli fibrillar center			(M5941)HALLMARK UV RESPONSE UP; (M5926)HALLMARK MYC TARGETS V1	0.0	0.0	0.0	0.0	0.0	0.0	0.0	0.0	0.0	0.0	0.0	0.0	0.0	0.0	0.0	0.0	0.0	0.0	0.0	0.0
ENTPD1	953	symbol	H. sapiens	953	H. sapiens	ENTPD1	ectonucleoside triphosphate diphosphohydrolase 1	GO:0009134 nucleoside diphosphate catabolic process;GO:0034656 nucleobase-containing small molecule catabolic process;GO:0009132 nucleoside diphosphate metabolic process		CD markers; ENZYME proteins:Hydrolases; Disease related genes; Enzymes; Potential drug targets	Microtubules (Uncertain)				0.0	0.0	0.0	0.0	0.0	1.0	0.0	0.0	0.0	0.0	0.0	0.0	0.0	0.0	0.0	0.0	0.0	1.0	0.0	0.0
MLKL	197259	symbol	H. sapiens	197259	H. sapiens	MLKL	mixed lineage kinase domain like pseudokinase	GO:0097528 execution phase of necroptosis;GO:0097527 necroptotic signaling pathway;GO:0007256 activation of JNKK activity	Other	Kinases; Transporters:Transporter channels and pores; Enzymes; Predicted intracellular proteins	Plasma membrane (Supported); Additional: Cell Junctions;Cytosol				0.0	0.0	0.0	0.0	0.0	0.0	0.0	0.0	0.0	0.0	0.0	0.0	0.0	0.0	1.0	0.0	0.0	0.0	0.0	0.0
MSRB3	253827	symbol	H. sapiens	253827	H. sapiens	MSRB3	methionine sulfoxide reductase B3	GO:0030091 protein repair;GO:0006979 response to oxidative stress;GO:0006950 response to stress		ENZYME proteins:Oxidoreductases; Disease related genes; Enzymes; Potential drug targets; Predicted intracellular proteins					0.0	0.0	0.0	0.0	0.0	0.0	0.0	0.0	0.0	0.0	0.0	0.0	0.0	0.0	0.0	0.0	0.0	0.0	0.0	0.0
DEGS1	8560	symbol	H. sapiens	8560	H. sapiens	DEGS1	delta 4-desaturase, sphingolipid 1	GO:0043217 myelin maintenance;GO:0006636 unsaturated fatty acid biosynthetic process;GO:0046513 ceramide biosynthetic process		Enzymes; ENZYME proteins:Oxidoreductases	Mitochondria (Supported)			(M5950)HALLMARK ALLOGRAFT REJECTION	1.0	0.0	0.0	0.0	0.0	0.0	0.0	0.0	0.0	0.0	0.0	0.0	0.0	0.0	0.0	0.0	0.0	0.0	0.0	0.0
HCK	3055	symbol	H. sapiens	3055	H. sapiens	HCK	HCK proto-oncogene, Src family tyrosine kinase	GO:0002522 leukocyte migration involved in immune response;GO:0045728 respiratory burst after phagocytosis;GO:0071801 regulation of podosome assembly	Tyr protein kinase family	Disease related genes; Kinases:Tyr protein kinases; ENZYME proteins:Transferases; Enzymes; Potential drug targets; Predicted intracellular proteins	Plasma membrane;Vesicles (Supported)	1-Ter-Butyl-3-P-Tolyl-1h-Pyrazolo[3,4-D]Pyrimidin-4-Ylamine; Phosphonotyrosine; Quercetin; Bosutinib; Fostamatinib	(M33)PID GLYPICAN 1PATHWAY; (M252)PID IL8 CXCR1 PATHWAY; (M76)PID P38 ALPHA BETA PATHWAY		1.0	1.0	0.0	0.0	0.0	0.0	0.0	0.0	0.0	0.0	0.0	1.0	0.0	0.0	0.0	1.0	1.0	0.0	0.0	0.0
CRTAP	10491	symbol	H. sapiens	10491	H. sapiens	CRTAP	cartilage associated protein	GO:0018400 peptidyl-proline hydroxylation to 3-hydroxy-L-proline;GO:1901874 negative regulation of post-translational protein modification;GO:1901873 regulation of post-translational protein modification		Disease related genes; Predicted secreted proteins	Actin filaments;Cytosol;Intermediate filaments (Approved)				0.0	0.0	0.0	0.0	0.0	0.0	0.0	0.0	0.0	0.0	0.0	0.0	0.0	1.0	0.0	0.0	0.0	0.0	0.0	0.0
PSAP	5660	symbol	H. sapiens	5660	H. sapiens	PSAP	prosaposin	GO:1905572 ganglioside GM1 transport to membrane;GO:0046836 glycolipid transport;GO:0060736 prostate gland growth		Predicted intracellular proteins; Disease related genes; Transporters:Transporter channels and pores; Potential drug targets	Vesicles (Supported)	Di-Stearoyl-3-Sn-Phosphatidylethanolamine			1.0	0.0	0.0	0.0	1.0	0.0	0.0	0.0	1.0	0.0	0.0	0.0	0.0	0.0	0.0	0.0	0.0	0.0	0.0	0.0
MCTS1	28985	symbol	H. sapiens	28985	H. sapiens	MCTS1	MCTS1 re-initiation and release factor	GO:0002188 translation reinitiation;GO:0032790 ribosome disassembly;GO:0001731 formation of translation preinitiation complex		Predicted intracellular proteins	Cytosol (Supported); Additional: Plasma membrane				0.0	0.0	0.0	0.0	0.0	0.0	0.0	0.0	0.0	0.0	0.0	0.0	0.0	0.0	0.0	0.0	0.0	0.0	0.0	0.0
DBN1	1627	symbol	H. sapiens	1627	H. sapiens	DBN1	drebrin 1	GO:0010643 cell communication by chemical coupling;GO:1902685 positive regulation of receptor localization to synapse;GO:0031915 positive regulation of synaptic plasticity		Predicted intracellular proteins	Actin filaments;Plasma membrane (Supported)				0.0	0.0	0.0	0.0	0.0	0.0	0.0	0.0	0.0	0.0	0.0	0.0	0.0	0.0	0.0	0.0	0.0	0.0	0.0	0.0
RGC32	28984	gene_synonym	H. sapiens	28984	H. sapiens	RGCC	regulator of cell cycle	GO:0001100 negative regulation of exit from mitosis;GO:0003331 positive regulation of extracellular matrix constituent secretion;GO:1901203 positive regulation of extracellular matrix assembly		Predicted intracellular proteins	Nucleoplasm (Supported); Additional: Nucleoli		(M145)PID P53 DOWNSTREAM PATHWAY		0.0	0.0	1.0	0.0	0.0	0.0	1.0	0.0	0.0	0.0	1.0	0.0	0.0	1.0	1.0	0.0	1.0	0.0	1.0	0.0
MPEG1	219972	symbol	H. sapiens	219972	H. sapiens	MPEG1	macrophage expressed 1	GO:0035915 pore formation in membrane of other organism;GO:0051673 membrane disruption in other organism;GO:0050829 defense response to Gram-negative bacterium		Transporters:Transporter channels and pores					0.0	0.0	0.0	0.0	0.0	0.0	0.0	0.0	0.0	0.0	0.0	0.0	0.0	0.0	0.0	0.0	0.0	0.0	0.0	0.0
UBE2M	9040	symbol	H. sapiens	9040	H. sapiens	UBE2M	ubiquitin conjugating enzyme E2 M	GO:0045116 protein neddylation;GO:0043525 positive regulation of neuron apoptotic process;GO:1901216 positive regulation of neuron death		Predicted intracellular proteins	Nucleoplasm (Enhanced); Additional: Cytosol;Nuclear bodies;Nucleoli		(M119)PID ERB GENOMIC PATHWAY; (M200)PID ERA GENOMIC PATHWAY		0.0	1.0	0.0	0.0	0.0	0.0	1.0	0.0	0.0	1.0	0.0	0.0	0.0	0.0	0.0	0.0	0.0	0.0	0.0	0.0
CASC4	113201	gene_synonym	H. sapiens	113201	H. sapiens	GOLM2	golgi membrane protein 2			Predicted intracellular proteins	Golgi apparatus (Enhanced)				0.0	0.0	0.0	0.0	0.0	0.0	0.0	0.0	0.0	0.0	0.0	0.0	0.0	0.0	0.0	0.0	0.0	0.0	0.0	0.0
LRP1	4035	symbol	H. sapiens	4035	H. sapiens	LRP1	LDL receptor related protein 1	GO:0048687 positive regulation of sprouting of injured axon;GO:0048691 positive regulation of axon extension involved in regeneration;GO:0048674 collateral sprouting of injured axon		Predicted intracellular proteins; CD markers; Disease related genes; Candidate cardiovascular disease genes	Vesicles (Approved); Additional: Nucleoplasm	Antihemophilic factor, human recombinant; Tenecteplase; Coagulation Factor IX (Recombinant); Lanoteplase; Coagulation Factor IX Human; Lonoctocog alfa; Moroctocog alfa	(M17761)ST WNT BETA CATENIN PATHWAY; (M159)PID AMB2 NEUTROPHILS PATHWAY; (M174)PID UPA UPAR PATHWAY	(M5946)HALLMARK COAGULATION; (M5921)HALLMARK COMPLEMENT; (M5930)HALLMARK EPITHELIAL MESENCHYMAL TRANSITION	1.0	0.0	1.0	1.0	0.0	1.0	1.0	0.0	1.0	0.0	1.0	1.0	0.0	1.0	1.0	1.0	0.0	0.0	1.0	0.0
THY1	7070	symbol	H. sapiens	7070	H. sapiens	THY1	Thy-1 cell surface antigen	GO:2000298 regulation of Rho-dependent protein serine/threonine kinase activity;GO:0042670 retinal cone cell differentiation;GO:0046549 retinal cone cell development		CD markers; Predicted intracellular proteins	Nucleoplasm (Approved); Additional: Plasma membrane		(M169)PID INTEGRIN2 PATHWAY; (M159)PID AMB2 NEUTROPHILS PATHWAY; (M53)PID INTEGRIN3 PATHWAY	(M5919)HALLMARK HEDGEHOG SIGNALING; (M5916)HALLMARK APICAL SURFACE; (M5915)HALLMARK APICAL JUNCTION	0.0	0.0	1.0	0.0	0.0	0.0	0.0	1.0	0.0	0.0	1.0	1.0	0.0	0.0	1.0	0.0	1.0	0.0	0.0	0.0
MYO1F	4542	symbol	H. sapiens	4542	H. sapiens	MYO1F	myosin IF	GO:0030050 vesicle transport along actin filament;GO:0099515 actin filament-based transport;GO:0099518 vesicle cytoskeletal trafficking		Disease related genes; Predicted intracellular proteins	Cytosol (Enhanced)				0.0	0.0	0.0	0.0	0.0	0.0	0.0	0.0	0.0	0.0	0.0	0.0	0.0	0.0	0.0	0.0	0.0	0.0	0.0	0.0
[truncated: 2,270 more rows]

## Sheet: Enrichment
GroupID	Category	Term	Description	LogP	Log(q-value)	InTerm_InList	Genes	Symbols
[truncated: 299 more rows]
