# Supplementary material for: In Silico Bioinformatics Followed by Molecular Validation Using Archival FFPE Tissue Biopsies Identifies a Panel of Transcripts Associated with Severe Asthma and Lung Cancer
Source: Cancers (Basel). 2022 Mar 25;14(7):1663. doi: 10.3390/cancers14071663 (PMC8996975; doi:10.3390/cancers14071663)
Supplement: Supplementary file 1 [file cancers-14-01663-s001.zip › Supplementary data_5_Metascape result for Severe asthma.xlsx]

## Sheet: Annotation
MyList	Gene ID	Type	Tax ID	Homologene Gene ID	Homologene Gene Tax ID	Gene Symbol	Description	Biological Process (GO)	Kinase Class (UniProt)	Protein Function (Protein Atlas)	Subcellular Location (Protein Atlas)	Drug (DrugBank)	Canonical Pathways_x000D_	Hallmark Gene Sets_x000D_	GO:0015671 oxygen transport	M167 PID AP1 PATHWAY	GO:0001666 response to hypoxia	GO:0010942 positive regulation of cell de	R-HSA-913531 Interferon Signaling	GO:0009615 response to virus	GO:0008015 blood circulation	GO:0045596 negative regulation of cell di	GO:0002313 mature B cell differentiation	GO:0001655 urogenital system development	GO:0030198 extracellular matrix organizat	M166 PID ATF2 PATHWAY	WP3527 Preimplantation Embryo	GO:0014823 response to activity	GO:0001656 metanephros development	GO:0006029 proteoglycan metabolic process	WP23 B Cell Receptor Signaling Path	ko04142 Lysosome	GO:0032355 response to estradiol	GO:0006091 generation of precursor metabo
PPARD	5467	symbol	H. sapiens	5467	H. sapiens	PPARD	peroxisome proliferator activated receptor delta	GO:0043415 positive regulation of skeletal muscle tissue regeneration;GO:0043416 regulation of skeletal muscle tissue regeneration;GO:0006776 vitamin A metabolic process		Transcription factors:Zinc-coordinating DNA-binding domains; Nuclear receptors; FDA approved drug targets:Small molecule drugs; Predicted intracellular proteins		alpha-Linolenic acid; Icosapent; Troglitazone; Valproic acid; Treprostinil; Rosiglitazone; Sulindac; Bezafibrate; Phthalic Acid; Heptyl glucoside; Oleic Acid; cis-Vaccenic acid; Elafibranor; KD3010; Cardarine; (2S)-2-{3-[({[2-fluoro-4-(trifluoromethyl)phenyl]carbonyl}amino)methyl]-4-methoxybenzyl}butanoic acid; 2-({[3-(3,4-dihydroisoquinolin-2(1H)-ylsulfonyl)phenyl]carbonyl}amino)benzoic acid; In…	(M162)PID RXR VDR PATHWAY; (M70)PID PS1 PATHWAY	(M5903)HALLMARK NOTCH SIGNALING; (M5895)HALLMARK WNT BETA CATENIN SIGNALING; (M5934)HALLMARK XENOBIOTIC METABOLISM	1	1	1	1	0	0	0	1	0	0	1	0	0	1	1	1	0	0	0	1
BCL3	602	symbol	H. sapiens	602	H. sapiens	BCL3	BCL3 transcription coactivator	GO:0002268 follicular dendritic cell differentiation;GO:0002266 follicular dendritic cell activation;GO:0002315 marginal zone B cell differentiation		Predicted intracellular proteins; Disease related genes; Transcription factors:Immunoglobulin fold; Cancer-related genes:Candidate cancer biomarkers	Nucleoplasm (Supported); Additional: Midbody;Vesicles		(M26)PID NFKAPPAB ATYPICAL PATHWAY	(M5890)HALLMARK TNFA SIGNALING VIA NFKB; (M5901)HALLMARK G2M CHECKPOINT; (M5950)HALLMARK ALLOGRAFT REJECTION	0	1	0	1	0	1	0	0	1	0	1	1	0	0	0	0	0	0	0	0
PBX1	5087	symbol	H. sapiens	5087	H. sapiens	PBX1	PBX homeobox 1	GO:0007221 positive regulation of transcription of Notch receptor target;GO:0030325 adrenal gland development;GO:0035162 embryonic hemopoiesis		Cancer-related genes; Disease related genes; Predicted intracellular proteins; Transcription factors:Helix-turn-helix domains	Nucleoplasm (Enhanced); Additional: Cytosol;Nuclear bodies		(M115)PID REG GR PATHWAY		0	1	0	0	0	0	0	1	0	1	0	0	1	0	0	0	0	0	0	0
PBX3	5090	symbol	H. sapiens	5090	H. sapiens	PBX3	PBX homeobox 3	GO:0007387 anterior compartment pattern formation;GO:0007388 posterior compartment specification;GO:0007386 compartment pattern specification		Transcription factors:Helix-turn-helix domains; Predicted intracellular proteins	Nucleoplasm (Approved); Additional: Cytosol;Nuclear bodies				0	0	0	0	0	0	0	0	0	1	0	0	0	0	0	0	0	0	0	0
ATP2A3	489	symbol	H. sapiens	489	H. sapiens	ATP2A3	ATPase sarcoplasmic/endoplasmic reticulum Ca2+ transporting 3	GO:1903515 calcium ion transport from cytosol to endoplasmic reticulum;GO:1900121 negative regulation of receptor binding;GO:1900120 regulation of receptor binding		Enzymes; ENZYME proteins:Hydrolases					0	0	0	1	0	0	1	0	0	1	0	0	0	0	0	0	0	0	0	0
FOS	2353	symbol	H. sapiens	2353	H. sapiens	FOS	Fos proto-oncogene, AP-1 transcription factor subunit	GO:0001661 conditioned taste aversion;GO:0009629 response to gravity;GO:0051412 response to corticosterone		Predicted intracellular proteins; Transcription factors:Basic domains; Cancer-related genes:Candidate cancer biomarkers	Nucleoplasm (Supported)	Nadroparin	(M134)PID TCR RAS PATHWAY; (M206)PID PDGFRA PATHWAY; (M268)PID S1P S1P2 PATHWAY	(M5941)HALLMARK UV RESPONSE UP; (M5890)HALLMARK TNFA SIGNALING VIA NFKB; (M5891)HALLMARK HYPOXIA	1	1	0	1	1	0	0	0	1	0	0	1	0	0	0	1	0	0	0	0
NR1D2	9975	symbol	H. sapiens	9975	H. sapiens	NR1D2	nuclear receptor subfamily 1 group D member 2	GO:2001014 regulation of skeletal muscle cell differentiation;GO:0097009 energy homeostasis;GO:0048512 circadian behavior		Transcription factors:Zinc-coordinating DNA-binding domains; Nuclear receptors; Predicted intracellular proteins	Nucleoplasm (Approved)	SR-9009; SR-9011		(M5942)HALLMARK UV RESPONSE DN	0	0	0	0	0	0	1	0	0	0	0	0	0	0	0	0	0	0	0	0
CD44	960	symbol	H. sapiens	960	H. sapiens	CD44	CD44 molecule (Indian blood group)	GO:1900623 regulation of monocyte aggregation;GO:1900625 positive regulation of monocyte aggregation;GO:0070487 monocyte aggregation		CD markers; Blood group antigen proteins; FDA approved drug targets:Small molecule drugs; Predicted secreted proteins; Cancer-related genes:Candidate cancer biomarkers; Predicted intracellular proteins	Plasma membrane (Supported); Additional: Golgi apparatus	Bivatuzumab; Hyaluronic acid	(M11736)SA MMP CYTOKINE CONNECTION; (M63)PID AVB3 OPN PATHWAY	(M5897)HALLMARK IL6 JAK STAT3 SIGNALING; (M5902)HALLMARK APOPTOSIS; (M5947)HALLMARK IL2 STAT5 SIGNALING	0	1	1	1	1	0	0	0	1	1	1	1	0	1	0	1	0	0	0	1
ENO1	2023	symbol	H. sapiens	2023	H. sapiens	ENO1	enolase 1	GO:0032889 regulation of vacuole fusion, non-autophagic;GO:0042144 vacuole fusion, non-autophagic;GO:0097576 vacuole fusion		Predicted intracellular proteins; Enzymes; ENZYME proteins:Lyases; Cancer-related genes:Candidate cancer biomarkers	Cytosol;Plasma membrane (Enhanced)	Zinc; Copper; Artenimol; Zinc acetate; Zinc chloride; Zinc sulfate, unspecified form	(M17)PID NOTCH PATHWAY; (M255)PID HIF1 TFPATHWAY; (M66)PID MYC ACTIV PATHWAY	(M5891)HALLMARK HYPOXIA; (M5924)HALLMARK MTORC1 SIGNALING; (M5937)HALLMARK GLYCOLYSIS	1	1	1	1	0	1	0	0	0	0	0	1	0	0	0	0	0	0	0	1
FOSB	2354	symbol	H. sapiens	2354	H. sapiens	FOSB	FosB proto-oncogene, AP-1 transcription factor subunit	GO:0051412 response to corticosterone;GO:0014072 response to isoquinoline alkaloid;GO:0043278 response to morphine		Transcription factors:Basic domains; Predicted intracellular proteins	Nucleoplasm (Supported); Additional: Vesicles		(M167)PID AP1 PATHWAY	(M5941)HALLMARK UV RESPONSE UP; (M5890)HALLMARK TNFA SIGNALING VIA NFKB	1	1	0	0	0	0	0	0	0	0	0	0	1	0	0	0	0	0	0	0
NF1	4763	symbol	H. sapiens	4763	H. sapiens	NF1	neurofibromin 1	GO:0021896 forebrain astrocyte differentiation;GO:0021897 forebrain astrocyte development;GO:0007406 negative regulation of neuroblast proliferation		Cancer-related genes:Mutational cancer driver genes; Disease related genes; Cancer-related genes:Mutated cancer genes; RAS pathway related proteins; Predicted intracellular proteins	Mitochondria (Approved)		(M269)PID RAS PATHWAY; (M240)PID SYNDECAN 2 PATHWAY; (M106)PID HNF3B PATHWAY	(M5919)HALLMARK HEDGEHOG SIGNALING; (M5893)HALLMARK MITOTIC SPINDLE; (M5915)HALLMARK APICAL JUNCTION	0	0	1	1	0	0	1	1	0	1	1	1	0	0	1	0	0	0	0	0
COX11	1353	symbol	H. sapiens	1353	H. sapiens	COX11	cytochrome c oxidase copper chaperone COX11	GO:0033132 negative regulation of glucokinase activity;GO:1903300 negative regulation of hexokinase activity;GO:0033131 regulation of glucokinase activity						(M5936)HALLMARK OXIDATIVE PHOSPHORYLATION	0	0	0	1	0	0	0	0	0	0	0	0	0	0	0	0	0	0	0	1
ETNK1	55500	symbol	H. sapiens	55500	H. sapiens	ETNK1	ethanolamine kinase 1	GO:0006646 phosphatidylethanolamine biosynthetic process;GO:0046337 phosphatidylethanolamine metabolic process;GO:0046474 glycerophospholipid biosynthetic process		Cancer-related genes; ENZYME proteins:Transferases; Enzymes; Predicted intracellular proteins	Cytosol;Nucleoplasm;Plasma membrane (Approved)				0	0	0	0	0	0	0	0	0	0	0	0	0	0	0	0	0	0	0	1
MYC	4609	symbol	H. sapiens	4609	H. sapiens	MYC	MYC proto-oncogene, bHLH transcription factor	GO:0090095 regulation of metanephric cap mesenchymal cell proliferation;GO:0090096 positive regulation of metanephric cap mesenchymal cell proliferation;GO:0072185 metanephric cap development		Predicted intracellular proteins; Disease related genes; Transcription factors:Basic domains; Cancer-related genes:Candidate cancer biomarkers	Nucleoplasm (Enhanced)	Acetylsalicylic acid; Nadroparin	(M139)PID MYC PATHWAY; (M234)PID IL2 STAT5 PATHWAY; (M45)PID CD40 PATHWAY	(M5895)HALLMARK WNT BETA CATENIN SIGNALING; (M5928)HALLMARK MYC TARGETS V2; (M5942)HALLMARK UV RESPONSE DN	1	1	1	1	1	0	0	1	1	1	0	1	0	0	1	1	1	0	0	1
GCH1	2643	symbol	H. sapiens	2643	H. sapiens	GCH1	GTP cyclohydrolase 1	GO:0035998 7,8-dihydroneopterin 3'-triphosphate biosynthetic process;GO:0051066 dihydrobiopterin metabolic process;GO:0014916 regulation of lung blood pressure		ENZYME proteins:Hydrolases; Disease related genes; Enzymes; Potential drug targets; Predicted intracellular proteins	Nucleoplasm (Supported); Additional: Cytosol;Nuclear membrane	Guanine		(M5941)HALLMARK UV RESPONSE UP; (M5902)HALLMARK APOPTOSIS; (M5890)HALLMARK TNFA SIGNALING VIA NFKB	1	1	0	0	1	1	1	0	0	0	0	0	0	0	0	0	0	0	0	1
ISG20	3669	symbol	H. sapiens	3669	H. sapiens	ISG20	interferon stimulated exonuclease gene 20	GO:0000738 DNA catabolic process, exonucleolytic;GO:0006308 DNA catabolic process;GO:0090503 RNA phosphodiester bond hydrolysis, exonucleolytic		Enzymes; Predicted intracellular proteins; ENZYME proteins:Hydrolases		Uridine monophosphate		(M5911)HALLMARK INTERFERON ALPHA RESPONSE; (M5902)HALLMARK APOPTOSIS; (M5891)HALLMARK HYPOXIA	0	0	0	0	1	1	0	0	0	0	0	0	0	0	0	0	0	0	0	0
ITM2A	9452	symbol	H. sapiens	9452	H. sapiens	ITM2A	integral membrane protein 2A	GO:0002317 plasma cell differentiation;GO:0042985 negative regulation of amyloid precursor protein biosynthetic process;GO:0002313 mature B cell differentiation involved in immune response		Predicted intracellular proteins	Vesicles (Approved); Additional: Golgi apparatus;Plasma membrane				0	0	0	0	0	0	0	0	1	0	0	0	0	0	0	1	0	0	0	0
NELL2	4753	symbol	H. sapiens	4753	H. sapiens	NELL2	neural EGFL like 2	GO:0070050 neuron cellular homeostasis;GO:0060249 anatomical structure homeostasis;GO:0019725 cellular homeostasis		Predicted secreted proteins; Predicted intracellular proteins	Vesicles (Approved)		(M3008)NABA ECM GLYCOPROTEINS; (M5884)NABA CORE MATRISOME; (M5889)NABA MATRISOME		0	0	0	0	0	0	0	1	0	0	0	0	0	0	0	0	0	0	0	0
BMPR1B	658	symbol	H. sapiens	658	H. sapiens	BMPR1B	bone morphogenetic protein receptor type 1B	GO:0001550 ovarian cumulus expansion;GO:0048165 fused antrum stage;GO:1902731 negative regulation of chondrocyte proliferation	TKL Ser/Thr protein kinase family	CD markers; Kinases:TKL Ser/Thr protein kinases; Disease related genes; ENZYME proteins:Transferases; Enzymes; Potential drug targets; Predicted intracellular proteins		Fostamatinib	(M181)PID BMP PATHWAY	(M5908)HALLMARK ANDROGEN RESPONSE; (M5935)HALLMARK FATTY ACID METABOLISM; (M5956)HALLMARK KRAS SIGNALING DN	0	0	0	1	0	0	0	0	0	1	0	0	0	1	1	1	0	0	0	0
LAPTM4B	55353	symbol	H. sapiens	55353	H. sapiens	LAPTM4B	lysosomal protein transmembrane 4 beta	GO:1904351 negative regulation of protein catabolic process in the vacuole;GO:1905166 negative regulation of lysosomal protein catabolic process;GO:0097213 regulation of lysosomal membrane permeability		Transporters:Electrochemical Potential-driven transporters	Golgi apparatus (Approved)				0	0	0	0	0	0	0	0	1	0	0	0	0	0	0	0	0	1	0	0
STAT1	6772	symbol	H. sapiens	6772	H. sapiens	STAT1	signal transducer and activator of transcription 1	GO:0046725 negative regulation by virus of viral protein levels in host cell;GO:0072308 negative regulation of metanephric nephron tubule epithelial cell differentiation;GO:0003340 negative regulation of mesenchymal to epithelial transition involved in metanephros morphogenesis		Disease related genes; Transcription factors:Immunoglobulin fold; Predicted intracellular proteins	Cytosol;Nucleoplasm (Enhanced)		(M19336)ST TYPE I INTERFERON PATHWAY; (M4170)ST INTERFERON GAMMA PATHWAY; (M36)PID IL27 PATHWAY	(M5897)HALLMARK IL6 JAK STAT3 SIGNALING; (M5913)HALLMARK INTERFERON GAMMA RESPONSE; (M5950)HALLMARK ALLOGRAFT REJECTION	0	1	0	0	1	1	1	1	1	1	0	1	0	0	1	0	0	0	0	0
AP1B1	162	symbol	H. sapiens	162	H. sapiens	AP1B1	adaptor related protein complex 1 subunit beta 1	GO:0050690 regulation of defense response to virus by virus;GO:0019886 antigen processing and presentation of exogenous peptide antigen via MHC class II;GO:0002495 antigen processing and presentation of peptide antigen via MHC class II		Predicted intracellular proteins; Transporters	Golgi apparatus (Supported); Additional: Cytosol;Vesicles		(M285)PID HNF3A PATHWAY; (M200)PID ERA GENOMIC PATHWAY		1	1	0	0	0	0	0	0	0	1	0	0	0	0	0	0	0	1	0	0
ETS1	2113	symbol	H. sapiens	2113	H. sapiens	ETS1	ETS proto-oncogene 1, transcription factor	GO:0030578 PML body organization;GO:0034616 response to laminar fluid shear stress;GO:0044849 estrous cycle		Transcription factors:Helix-turn-helix domains; RAS pathway related proteins; Predicted intracellular proteins	Nucleoplasm (Enhanced)		(M44)PID HIF2PATHWAY; (M92)PID ANGIOPOIETIN RECEPTOR PATHWAY; (M281)PID FAK PATHWAY	(M5891)HALLMARK HYPOXIA; (M5950)HALLMARK ALLOGRAFT REJECTION; (M5953)HALLMARK KRAS SIGNALING UP	1	1	1	0	1	0	0	0	0	1	1	1	0	0	1	0	1	0	1	0
GBP2	2634	symbol	H. sapiens	2634	H. sapiens	GBP2	guanylate binding protein 2	GO:0001562 response to protozoan;GO:0042832 defense response to protozoan;GO:0060333 interferon-gamma-mediated signaling pathway		Predicted intracellular proteins	Cytosol;Nucleoplasm (Approved)			(M5911)HALLMARK INTERFERON ALPHA RESPONSE; (M5950)HALLMARK ALLOGRAFT REJECTION	0	1	0	0	1	1	0	0	0	0	0	0	0	0	0	0	0	0	1	0
POU2AF1	5450	symbol	H. sapiens	5450	H. sapiens	POU2AF1	POU class 2 homeobox associating factor 1	GO:0002314 germinal center B cell differentiation;GO:0002313 mature B cell differentiation involved in immune response;GO:0002335 mature B cell differentiation		Disease related genes; Cancer-related genes:Mutated cancer genes; Predicted intracellular proteins					0	0	0	0	0	1	0	0	1	0	0	0	0	0	0	0	0	0	0	0
BDH1	622	symbol	H. sapiens	622	H. sapiens	BDH1	3-hydroxybutyrate dehydrogenase 1	GO:0046952 ketone body catabolic process;GO:0046951 ketone body biosynthetic process;GO:0046950 cellular ketone body metabolic process		Predicted intracellular proteins; Enzymes; ENZYME proteins:Oxidoreductases; Candidate cardiovascular disease genes	Mitochondria (Approved)	NADH	(M106)PID HNF3B PATHWAY		1	0	0	0	0	0	0	0	0	0	0	0	0	0	0	0	0	0	0	1
EXT2	2132	symbol	H. sapiens	2132	H. sapiens	EXT2	exostosin glycosyltransferase 2	GO:0015014 heparan sulfate proteoglycan biosynthetic process, polysaccharide chain biosynthetic process;GO:0030210 heparin biosynthetic process;GO:0030202 heparin metabolic process		Disease related genes; ENZYME proteins:Transferases; Enzymes; Potential drug targets; Cancer-related genes	Golgi apparatus (Supported)			(M5937)HALLMARK GLYCOLYSIS	0	0	0	1	0	0	1	0	0	1	0	0	0	0	0	1	0	0	0	0
GGA2	23062	symbol	H. sapiens	23062	H. sapiens	GGA2	golgi associated, gamma adaptin ear containing, ARF binding protein 2	GO:0043001 Golgi to plasma membrane protein transport;GO:0006893 Golgi to plasma membrane transport;GO:0061951 establishment of protein localization to plasma membrane		Predicted intracellular proteins	Golgi apparatus (Enhanced)			(M5924)HALLMARK MTORC1 SIGNALING	1	0	0	0	0	0	0	0	0	0	0	0	0	0	0	0	0	1	0	0
PLEKHB1	58473	symbol	H. sapiens	58473	H. sapiens	PLEKHB1	pleckstrin homology domain containing B1	GO:0007602 phototransduction;GO:0009583 detection of light stimulus;GO:0009581 detection of external stimulus		Predicted intracellular proteins					0	0	0	0	0	0	0	0	0	0	0	1	0	0	0	0	0	0	0	0
ATXN1	6310	symbol	H. sapiens	6310	H. sapiens	ATXN1	ataxin 1	GO:0035176 social behavior;GO:0051703 intraspecies interaction between organisms;GO:0051705 multi-organism behavior		Disease related genes; Predicted intracellular proteins	Nucleoplasm (Supported); Additional: Cytosol;Nucleoli			(M5949)HALLMARK PEROXISOME; (M5948)HALLMARK BILE ACID METABOLISM; (M5942)HALLMARK UV RESPONSE DN	0	0	0	0	0	0	0	0	0	1	0	1	0	0	0	0	0	0	0	0
CD38	952	symbol	H. sapiens	952	H. sapiens	CD38	CD38 molecule	GO:0014824 artery smooth muscle contraction;GO:0014820 tonic smooth muscle contraction;GO:0045779 negative regulation of bone resorption		CD markers; ENZYME proteins:Hydrolases; ENZYME proteins:Transferases; Enzymes; Cancer-related genes:Candidate cancer biomarkers; Predicted intracellular proteins	Plasma membrane (Supported)	Daratumumab; Isatuximab		(M5897)HALLMARK IL6 JAK STAT3 SIGNALING; (M5902)HALLMARK APOPTOSIS; (M5913)HALLMARK INTERFERON GAMMA RESPONSE	1	1	1	1	1	0	1	1	1	0	0	0	0	0	0	0	0	0	1	0
FABP4	2167	symbol	H. sapiens	2167	H. sapiens	FABP4	fatty acid binding protein 4	GO:0071285 cellular response to lithium ion;GO:0050872 white fat cell differentiation;GO:0010226 response to lithium ion		Predicted intracellular proteins; Cancer-related genes:Candidate cancer biomarkers			(M167)PID AP1 PATHWAY	(M5905)HALLMARK ADIPOGENESIS	1	1	0	0	0	1	1	0	0	0	0	0	0	0	0	0	0	0	0	0
HLA-DPB1	3115	symbol	H. sapiens	3115	H. sapiens	HLA-DPB1	major histocompatibility complex, class II, DP beta 1	GO:0032729 positive regulation of interferon-gamma production;GO:0060333 interferon-gamma-mediated signaling pathway;GO:0019886 antigen processing and presentation of exogenous peptide antigen via MHC class II			Cell Junctions (Approved); Additional: Nucleoplasm				0	1	0	0	1	0	0	0	1	0	1	0	0	0	0	0	0	0	0	0
PIP5K1B	8395	symbol	H. sapiens	8395	H. sapiens	PIP5K1B	phosphatidylinositol-4-phosphate 5-kinase type 1 beta	GO:0046854 phosphatidylinositol phosphorylation;GO:0046834 lipid phosphorylation;GO:0006661 phosphatidylinositol biosynthetic process		ENZYME proteins:Transferases; Enzymes; Predicted intracellular proteins	Nucleoplasm (Approved); Additional: Vesicles		(M90)PID WNT CANONICAL PATHWAY; (M12)PID RHOA PATHWAY; (M278)PID RAC1 PATHWAY		0	0	0	0	0	0	0	0	0	0	0	0	0	0	1	0	1	0	0	1
MARCKSL1	65108	symbol	H. sapiens	65108	H. sapiens	MARCKSL1	MARCKS like 1	GO:0007015 actin filament organization;GO:0030036 actin cytoskeleton organization;GO:0097435 supramolecular fiber organization		Predicted intracellular proteins	Cytosol (Supported); Additional: Actin filaments;Nucleoplasm				0	1	0	0	0	0	0	0	0	0	0	0	0	0	0	0	0	0	0	0
BCL11A	53335	symbol	H. sapiens	53335	H. sapiens	BCL11A	BAF chromatin remodeling complex subunit BCL11A	GO:1904799 regulation of neuron remodeling;GO:1904800 negative regulation of neuron remodeling;GO:2000173 negative regulation of branching morphogenesis of a nerve		Transcription factors:Zinc-coordinating DNA-binding domains; Disease related genes; Predicted intracellular proteins; Cancer-related genes:Candidate cancer biomarkers	Nucleoplasm (Supported); Additional: Nuclear bodies				0	0	1	0	0	0	0	1	0	1	0	0	0	1	0	0	1	0	0	1
POSTN	10631	symbol	H. sapiens	10631	H. sapiens	POSTN	periostin	GO:0071307 cellular response to vitamin K;GO:0032571 response to vitamin K;GO:1990523 bone regeneration		Predicted secreted proteins; Cancer-related genes:Candidate cancer biomarkers	Golgi apparatus (Approved); Additional: Nucleoplasm		(M3008)NABA ECM GLYCOPROTEINS; (M5884)NABA CORE MATRISOME; (M5889)NABA MATRISOME	(M5944)HALLMARK ANGIOGENESIS; (M5930)HALLMARK EPITHELIAL MESENCHYMAL TRANSITION	0	1	1	0	0	1	1	1	1	1	1	0	0	1	0	1	0	0	1	0
CEACAM5	1048	symbol	H. sapiens	1048	H. sapiens	CEACAM5	CEA cell adhesion molecule 5	GO:2000811 negative regulation of anoikis;GO:0010832 negative regulation of myotube differentiation;GO:2000209 regulation of anoikis		Predicted intracellular proteins; CD markers; Cancer-related genes:Candidate cancer biomarkers	Plasma membrane (Supported)	Labetuzumab; S-[(1-Hydroxy-2,2,5,5-tetramethyl-2,5-dihydro-1H-pyrrol-3-yl)methyl] methanesulfonothioate			0	0	0	0	0	0	0	1	0	0	0	0	0	0	0	0	0	0	0	0
LOC284801	284801	Gene_ID	H. sapiens	284801	H. sapiens	MIR663AHG	MIR663A host gene								0	0	0	0	0	0	0	0	0	0	0	0	0	0	0	0	0	0	0	0
HBA2	3040	symbol	H. sapiens	3040	H. sapiens	HBA2	hemoglobin subunit alpha 2	GO:0015671 oxygen transport;GO:0015669 gas transport;GO:0042744 hydrogen peroxide catabolic process		Disease related genes; Transporters:Transporter channels and pores; FDA approved drug targets:Small molecule drugs; Predicted intracellular proteins		Iron Dextran; Iron; Zinc; 4-Carboxycinnamic Acid; Pentaerythritol tetranitrate; 2-[(2-methoxy-5-methylphenoxy)methyl]pyridine; 4-[(5-methoxy-2-methylphenoxy)methyl]pyridine; Sebacic acid; 2-[4-({[(3,5-DICHLOROPHENYL)AMINO]CARBONYL}AMINO)PHENOXY]-2-METHYLPROPANOIC ACID; 2,6-dicarboxynaphthalene; Efaproxiral; Trimesic acid; Nitrous acid; Copper; Ferric pyrophosphate; Sodium ferric gluconate complex…			1	0	0	1	0	0	0	0	0	0	0	0	0	0	0	0	0	0	0	0
HBB	3043	symbol	H. sapiens	3043	H. sapiens	HBB	hemoglobin subunit beta	GO:0030185 nitric oxide transport;GO:0015671 oxygen transport;GO:0070293 renal absorption		Disease related genes; Transporters:Transporter channels and pores; FDA approved drug targets:Small molecule drugs; Predicted intracellular proteins		Iron Dextran; Zinc; 4-Carboxycinnamic Acid; Pentaerythritol tetranitrate; 2-[(2-methoxy-5-methylphenoxy)methyl]pyridine; 4-[(5-methoxy-2-methylphenoxy)methyl]pyridine; Sebacic acid; 2-[4-({[(3,5-DICHLOROPHENYL)AMINO]CARBONYL}AMINO)PHENOXY]-2-METHYLPROPANOIC ACID; 2,6-dicarboxynaphthalene; Efaproxiral; Trimesic acid; Nitrous acid; Copper; Ferric pyrophosphate; Sodium ferric gluconate complex; Ferr…		(M5945)HALLMARK HEME METABOLISM	1	0	1	1	0	0	1	0	1	0	0	0	0	0	0	0	0	0	0	0
FKBP5	2289	symbol	H. sapiens	2289	H. sapiens	FKBP5	FKBP prolyl isomerase 5	GO:0000413 protein peptidyl-prolyl isomerization;GO:0018208 peptidyl-proline modification;GO:0061077 chaperone-mediated protein folding		Predicted intracellular proteins; ENZYME proteins:Isomerase; Enzymes; Cancer-related genes:Candidate cancer biomarkers	Nucleoplasm (Enhanced)		(M115)PID REG GR PATHWAY	(M5908)HALLMARK ANDROGEN RESPONSE; (M5906)HALLMARK ESTROGEN RESPONSE EARLY; (M5907)HALLMARK ESTROGEN RESPONSE LATE	0	1	0	0	0	0	0	0	0	0	0	0	0	0	0	0	0	0	0	0
S100A8	6279	symbol	H. sapiens	6279	H. sapiens	S100A8	S100 calcium binding protein A8	GO:0070488 neutrophil aggregation;GO:0035425 autocrine signaling;GO:0032119 sequestering of zinc ion		Predicted intracellular proteins; Predicted secreted proteins; Cancer-related genes:Candidate cancer biomarkers	Intermediate filaments (Supported); Additional: Cytosol	Calcium; Zinc; Copper; Zinc acetate; Zinc chloride; Zinc sulfate, unspecified form	(M264)PID TOLL ENDOGENOUS PATHWAY; (M5883)NABA SECRETED FACTORS; (M5885)NABA MATRISOME ASSOCIATED		1	1	1	1	1	1	0	0	1	0	0	0	0	0	0	0	0	0	0	0
HBA1	3039	symbol	H. sapiens	3039	H. sapiens	HBA1	hemoglobin subunit alpha 1	GO:0015671 oxygen transport;GO:0015669 gas transport;GO:0042744 hydrogen peroxide catabolic process		Disease related genes; Transporters:Transporter channels and pores; FDA approved drug targets:Small molecule drugs; Predicted intracellular proteins					1	0	0	1	0	0	0	0	0	0	0	0	0	0	0	0	0	0	0	0
S100A10	6281	symbol	H. sapiens	6281	H. sapiens	S100A10	S100 calcium binding protein A10	GO:0001765 membrane raft assembly;GO:0051894 positive regulation of focal adhesion assembly;GO:0031579 membrane raft organization		Transporters:Accessory Factors Involved in Transport	Mitochondria (Approved)	Phenethyl Isothiocyanate	(M5060)SA FAS SIGNALING; (M5883)NABA SECRETED FACTORS; (M5885)NABA MATRISOME ASSOCIATED	(M5935)HALLMARK FATTY ACID METABOLISM; (M5939)HALLMARK P53 PATHWAY	0	0	0	0	1	0	0	0	0	0	1	0	0	1	0	0	0	0	0	0
KRT23	25984	symbol	H. sapiens	25984	H. sapiens	KRT23	keratin 23	GO:0070268 cornification;GO:0031424 keratinization;GO:0030216 keratinocyte differentiation		Predicted intracellular proteins	Intermediate filaments (Approved); Additional: Cytosol				0	1	0	0	0	0	0	0	0	0	0	0	0	0	0	0	0	0	0	0
SERPINB5	5268	symbol	H. sapiens	5268	H. sapiens	SERPINB5	serpin family B member 5	GO:0060512 prostate gland morphogenesis;GO:0030850 prostate gland development;GO:0022612 gland morphogenesis		Predicted intracellular proteins	Vesicles (Supported)	S,S-(2-Hydroxyethyl)Thiocysteine	(M256)PID TAP63 PATHWAY; (M166)PID ATF2 PATHWAY; (M145)PID P53 DOWNSTREAM PATHWAY	(M5939)HALLMARK P53 PATHWAY	0	0	0	1	0	0	0	0	0	1	1	1	0	0	1	0	0	0	0	0
MXD1	4084	symbol	H. sapiens	4084	H. sapiens	MXD1	MAX dimerization protein 1	GO:0000122 negative regulation of transcription by RNA polymerase II;GO:0045892 negative regulation of transcription, DNA-templated;GO:1903507 negative regulation of nucleic acid-templated transcription		Transcription factors:Basic domains; Predicted intracellular proteins	Mitochondria;Nucleoplasm (Uncertain); Additional: Cytosol		(M101)PID HDAC CLASSI PATHWAY; (M105)PID TELOMERASE PATHWAY	(M5947)HALLMARK IL2 STAT5 SIGNALING; (M5890)HALLMARK TNFA SIGNALING VIA NFKB; (M5932)HALLMARK INFLAMMATORY RESPONSE	0	1	0	1	0	0	0	0	0	0	0	0	1	0	0	0	0	0	0	0
CXCR4	7852	symbol	H. sapiens	7852	H. sapiens	CXCR4	C-X-C motif chemokine receptor 4	GO:0038159 C-X-C chemokine receptor CXCR4 signaling pathway;GO:0038160 CXCL12-activated CXCR4 signaling pathway;GO:2000448 positive regulation of macrophage migration inhibitory factor signaling pathway		CD markers; Transporters; Disease related genes; FDA approved drug targets:Small molecule drugs; G-protein coupled receptors:GPCRs excl olfactory receptors; Cancer-related genes:Candidate cancer biomarkers; G-protein coupled receptors:Chemokines and chemotactic factors receptors		Framycetin; AMD-070; Plerixafor; Ibalizumab	(M55)PID S1P S1P3 PATHWAY; (M257)PID EPHRINB REV PATHWAY; (M165)PID SYNDECAN 4 PATHWAY	(M5923)HALLMARK PI3K AKT MTOR SIGNALING; (M5891)HALLMARK HYPOXIA; (M5924)HALLMARK MTORC1 SIGNALING	0	1	1	1	0	1	1	0	0	1	1	0	0	1	1	0	1	0	0	0
IFIT2	3433	symbol	H. sapiens	3433	H. sapiens	IFIT2	interferon induced protein with tetratricopeptide repeats 2	GO:0035457 cellular response to interferon-alpha;GO:0035455 response to interferon-alpha;GO:0060337 type I interferon signaling pathway		Predicted intracellular proteins	Vesicles (Approved)			(M5911)HALLMARK INTERFERON ALPHA RESPONSE; (M5890)HALLMARK TNFA SIGNALING VIA NFKB; (M5913)HALLMARK INTERFERON GAMMA RESPONSE	0	0	0	1	1	1	0	0	0	0	0	0	0	0	0	0	0	0	0	0
TRIM7	81786	symbol	H. sapiens	81786	H. sapiens	TRIM7	tripartite motif containing 7	GO:0016567 protein ubiquitination;GO:0032446 protein modification by small protein conjugation;GO:0070647 protein modification by small protein conjugation or removal		Cancer-related genes:Mutational cancer driver genes; Enzymes; Predicted intracellular proteins; ENZYME proteins:Transferases	Vesicles (Approved); Additional: Cytosol;Nucleoplasm				0	0	0	0	0	0	0	0	0	0	0	0	0	0	0	0	0	0	0	0

## Sheet: Enrichment
GroupID	Category	Term	Description	LogP	Log(q-value)	InTerm_InList	Genes	Symbols
1_Summary	GO Biological Processes	GO:0015671	oxygen transport	-7.89005	-3.53115	4/15	3039,3040,3043,4609,2113,2167,2353,2354,2643,6279,952,622,2023,5467,162,23062	HBA1,HBA2,HBB,MYC,ETS1,FABP4,FOS,FOSB,GCH1,S100A8,CD38,BDH1,ENO1,PPARD,AP1B1,GGA2
1_Member	GO Biological Processes	GO:0015671	oxygen transport	-7.89005	-3.53115	4/15	3039,3040,3043,4609	HBA1,HBA2,HBB,MYC
1_Member	GO Biological Processes	GO:0015669	gas transport	-7.34279	-3.28492	4/20	3039,3040,3043,4609	HBA1,HBA2,HBB,MYC
1_Member	Reactome Gene Sets	R-HSA-1247673	Erythrocytes take up oxygen and release carbon dioxide	-6.32992	-2.83254	3/9	3039,3040,3043	HBA1,HBA2,HBB
1_Member	GO Biological Processes	GO:0010035	response to inorganic substance	-6.28835	-2.83254	9/543	2113,2167,2353,2354,2643,3039,3040,3043,6279	ETS1,FABP4,FOS,FOSB,GCH1,HBA1,HBA2,HBB,S100A8
1_Member	Reactome Gene Sets	R-HSA-1237044	Erythrocytes take up carbon dioxide and release oxygen	-5.80006	-2.54957	3/13	3039,3040,3043	HBA1,HBA2,HBB
1_Member	Reactome Gene Sets	R-HSA-1480926	O2/CO2 exchange in erythrocytes	-5.80006	-2.54957	3/13	3039,3040,3043	HBA1,HBA2,HBB
1_Member	Reactome Gene Sets	R-HSA-2168880	Scavenging of heme from plasma	-5.80006	-2.54957	3/13	3039,3040,3043	HBA1,HBA2,HBB
1_Member	GO Biological Processes	GO:0000302	response to reactive oxygen species	-5.44216	-2.24739	6/229	2113,2353,2643,3039,3040,3043	ETS1,FOS,GCH1,HBA1,HBA2,HBB
1_Member	GO Biological Processes	GO:0006979	response to oxidative stress	-4.7863	-1.84767	7/451	952,2113,2353,2643,3039,3040,3043	CD38,ETS1,FOS,GCH1,HBA1,HBA2,HBB
1_Member	GO Biological Processes	GO:0042744	hydrogen peroxide catabolic process	-4.6137	-1.78129	3/31	3039,3040,3043	HBA1,HBA2,HBB
1_Member	GO Biological Processes	GO:0009636	response to toxic substance	-4.46711	-1.7268	7/506	2113,2353,2643,3039,3040,3043,6279	ETS1,FOS,GCH1,HBA1,HBA2,HBB,S100A8
1_Member	KEGG Pathway	ko05143	African trypanosomiasis	-4.45274	-1.7268	3/35	3039,3040,3043	HBA1,HBA2,HBB
1_Member	GO Biological Processes	GO:0098869	cellular oxidant detoxification	-4.38181	-1.67612	4/106	2643,3039,3040,3043	GCH1,HBA1,HBA2,HBB
1_Member	Reactome Gene Sets	R-HSA-2173782	Binding and Uptake of Ligands by Scavenger Receptors	-4.21259	-1.54388	3/42	3039,3040,3043	HBA1,HBA2,HBB
1_Member	GO Biological Processes	GO:1990748	cellular detoxification	-4.18563	-1.5304	4/119	2643,3039,3040,3043	GCH1,HBA1,HBA2,HBB
1_Member	GO Biological Processes	GO:0015701	bicarbonate transport	-4.18174	-1.5304	3/43	3039,3040,3043	HBA1,HBA2,HBB
1_Member	KEGG Pathway	hsa05143	African trypanosomiasis	-4.15162	-1.50872	3/44	3039,3040,3043	HBA1,HBA2,HBB
1_Member	GO Biological Processes	GO:0097237	cellular response to toxic substance	-4.08902	-1.4783	5/245	2113,2643,3039,3040,3043	ETS1,GCH1,HBA1,HBA2,HBB
1_Member	KEGG Pathway	ko05144	Malaria	-4.01103	-1.4301	3/49	3039,3040,3043	HBA1,HBA2,HBB
1_Member	GO Biological Processes	GO:0042542	response to hydrogen peroxide	-3.97311	-1.39953	4/135	2113,3039,3040,3043	ETS1,HBA1,HBA2,HBB
1_Member	GO Biological Processes	GO:0098754	detoxification	-3.96072	-1.39421	4/136	2643,3039,3040,3043	GCH1,HBA1,HBA2,HBB
1_Member	GO Biological Processes	GO:0042737	drug catabolic process	-3.91212	-1.36613	4/140	622,3039,3040,3043	BDH1,HBA1,HBA2,HBB
1_Member	KEGG Pathway	hsa05144	Malaria	-3.86086	-1.32803	3/55	3039,3040,3043	HBA1,HBA2,HBB
1_Member	GO Biological Processes	GO:0042743	hydrogen peroxide metabolic process	-3.8375	-1.31745	3/56	3039,3040,3043	HBA1,HBA2,HBB
1_Member	GO Biological Processes	GO:0017001	antibiotic catabolic process	-3.79207	-1.29648	3/58	3039,3040,3043	HBA1,HBA2,HBB
1_Member	GO Biological Processes	GO:0046677	response to antibiotic	-3.59979	-1.16257	5/312	2113,3039,3040,3043,6279	ETS1,HBA1,HBA2,HBB,S100A8
1_Member	GO Biological Processes	GO:0051187	cofactor catabolic process	-3.54975	-1.14452	3/70	3039,3040,3043	HBA1,HBA2,HBB
1_Member	GO Biological Processes	GO:0015893	drug transport	-3.10847	-0.835927	4/228	3039,3040,3043,4609	HBA1,HBA2,HBB,MYC
1_Member	GO Biological Processes	GO:0051186	cofactor metabolic process	-3.08725	-0.825254	6/613	952,2023,2643,3039,3040,3043	CD38,ENO1,GCH1,HBA1,HBA2,HBB
1_Member	GO Biological Processes	GO:0072593	reactive oxygen species metabolic process	-2.76815	-0.618255	4/282	2643,3039,3040,3043	GCH1,HBA1,HBA2,HBB
1_Member	GO Biological Processes	GO:0015711	organic anion transport	-2.65879	-0.554741	5/506	2167,3039,3040,3043,5467	FABP4,HBA1,HBA2,HBB,PPARD
1_Member	GO Biological Processes	GO:0016999	antibiotic metabolic process	-2.58272	-0.506895	3/151	3039,3040,3043	HBA1,HBA2,HBB
1_Member	GO Biological Processes	GO:0006820	anion transport	-2.18121	-0.225426	5/656	2167,3039,3040,3043,5467	FABP4,HBA1,HBA2,HBB,PPARD
1_Member	Reactome Gene Sets	R-HSA-5653656	Vesicle-mediated transport	-2.13546	-0.198988	5/673	162,3039,3040,3043,23062	AP1B1,HBA1,HBA2,HBB,GGA2
2_Summary	Canonical Pathways	M167	PID AP1 PATHWAY	-6.75144	-2.93634	5/70	2113,2167,2353,2354,4609,2023,7852,3115,6772,65108,2289,5087,952,5467,10631,602,2634,2643,6279,4084,960,25984,162	ETS1,FABP4,FOS,FOSB,MYC,ENO1,CXCR4,HLA-DPB1,STAT1,MARCKSL1,FKBP5,PBX1,CD38,PPARD,POSTN,BCL3,GBP2,GCH1,S100A8,MXD1,CD44,KRT23,AP1B1
2_Member	Canonical Pathways	M167	PID AP1 PATHWAY	-6.75144	-2.93634	5/70	2113,2167,2353,2354,4609	ETS1,FABP4,FOS,FOSB,MYC
2_Member	Canonical Pathways	M255	PID HIF1 TFPATHWAY	-5.19701	-2.09751	4/66	2023,2113,2353,7852	ENO1,ETS1,FOS,CXCR4
2_Member	KEGG Pathway	ko05140	Leishmaniasis	-5.02204	-2.00719	4/73	2353,3115,6772,65108	FOS,HLA-DPB1,STAT1,MARCKSL1
2_Member	Canonical Pathways	M115	PID REG GR PATHWAY	-4.82125	-1.86029	4/82	2289,2353,5087,6772	FKBP5,FOS,PBX1,STAT1
2_Member	GO Biological Processes	GO:0007565	female pregnancy	-4.7617	-1.84767	5/177	952,2113,2353,2354,5467	CD38,ETS1,FOS,FOSB,PPARD
2_Member	KEGG Pathway	hsa05140	Leishmaniasis	-4.75942	-1.84767	4/85	2353,3115,6772,65108	FOS,HLA-DPB1,STAT1,MARCKSL1
2_Member	GO Biological Processes	GO:0009612	response to mechanical stimulus	-4.4865	-1.7268	5/202	2113,2353,2354,7852,10631	ETS1,FOS,FOSB,CXCR4,POSTN
2_Member	GO Biological Processes	GO:0044706	multi-multicellular organism process	-4.46608	-1.7268	5/204	952,2113,2353,2354,5467	CD38,ETS1,FOS,FOSB,PPARD
2_Member	GO Biological Processes	GO:0009617	response to bacterium	-4.33638	-1.64023	8/728	602,2167,2289,2353,2634,2643,5467,6279	BCL3,FABP4,FKBP5,FOS,GBP2,GCH1,PPARD,S100A8
2_Member	WikiPathways	WP127	IL-5 Signaling Pathway	-4.27667	-1.58986	3/40	2353,4609,6772	FOS,MYC,STAT1
2_Member	WikiPathways	WP49	IL-2 Signaling Pathway	-4.21259	-1.54388	3/42	2353,4609,6772	FOS,MYC,STAT1
2_Member	GO Biological Processes	GO:0032570	response to progesterone	-4.12221	-1.48758	3/45	952,2353,2354	CD38,FOS,FOSB
2_Member	Canonical Pathways	M70	PID PS1 PATHWAY	-4.09348	-1.4783	3/46	2353,4609,5467	FOS,MYC,PPARD
2_Member	Canonical Pathways	M183	PID IL6 7 PATHWAY	-4.06539	-1.46236	3/47	2353,4609,6772	FOS,MYC,STAT1
2_Member	WikiPathways	WP366	TGF-beta Signaling Pathway	-4.01086	-1.4301	4/132	2113,2353,2354,4609	ETS1,FOS,FOSB,MYC
2_Member	GO Biological Processes	GO:0061614	pri-miRNA transcription by RNA polymerase II	-3.93369	-1.38096	3/52	2113,2353,5467	ETS1,FOS,PPARD
2_Member	GO Biological Processes	GO:1902893	regulation of pri-miRNA transcription by RNA polymerase II	-3.93369	-1.38096	3/52	2113,2353,5467	ETS1,FOS,PPARD
2_Member	Canonical Pathways	M122	PID IL2 1PATHWAY	-3.86086	-1.32803	3/55	2353,4609,6772	FOS,MYC,STAT1
2_Member	Reactome Gene Sets	R-HSA-9006931	Signaling by Nuclear Receptors	-3.68514	-1.22387	5/299	2289,2353,2354,4609,5467	FKBP5,FOS,FOSB,MYC,PPARD
2_Member	WikiPathways	WP2849	Hematopoietic Stem Cell Differentiation	-3.645	-1.18919	3/65	2353,2354,7852	FOS,FOSB,CXCR4
2_Member	WikiPathways	WP2032	Human Thyroid Stimulating Hormone (TSH) signaling pathway	-3.62535	-1.17493	3/66	2353,4609,6772	FOS,MYC,STAT1
2_Member	Canonical Pathways	M105	PID TELOMERASE PATHWAY	-3.60601	-1.16257	3/67	2353,4084,4609	FOS,MXD1,MYC
2_Member	WikiPathways	WP2037	Prolactin Signaling Pathway	-3.44442	-1.08161	3/76	2353,4609,6772	FOS,MYC,STAT1
2_Member	KEGG Pathway	hsa05200	Pathways in cancer	-3.22812	-0.918436	6/576	2113,2353,4609,5467,6772,7852	ETS1,FOS,MYC,PPARD,STAT1,CXCR4
2_Member	KEGG Pathway	ko04658	Th1 and Th2 cell differentiation	-3.20132	-0.89549	3/92	2353,3115,6772	FOS,HLA-DPB1,STAT1
2_Member	KEGG Pathway	ko04657	IL-17 signaling pathway	-3.18763	-0.889422	3/93	2353,2354,6279	FOS,FOSB,S100A8
2_Member	GO Biological Processes	GO:0051591	response to cAMP	-3.1741	-0.879649	3/94	2353,2354,6772	FOS,FOSB,STAT1
2_Member	KEGG Pathway	hsa04657	IL-17 signaling pathway	-3.16071	-0.869994	3/95	2353,2354,6279	FOS,FOSB,S100A8
2_Member	Reactome Gene Sets	R-HSA-8939211	ESR-mediated signaling	-3.14437	-0.857342	4/223	2289,2353,2354,4609	FKBP5,FOS,FOSB,MYC
2_Member	KEGG Pathway	hsa04658	Th1 and Th2 cell differentiation	-3.12144	-0.845318	3/98	2353,3115,6772	FOS,HLA-DPB1,STAT1
2_Member	GO Biological Processes	GO:0045639	positive regulation of myeloid cell differentiation	-3.05871	-0.807018	3/103	2113,2353,6772	ETS1,FOS,STAT1
2_Member	KEGG Pathway	ko04659	Th17 cell differentiation	-3.0108	-0.769171	3/107	2353,3115,6772	FOS,HLA-DPB1,STAT1
2_Member	Reactome Gene Sets	R-HSA-6785807	Interleukin-4 and Interleukin-13 signaling	-2.99912	-0.760791	3/108	2353,4609,6772	FOS,MYC,STAT1
2_Member	KEGG Pathway	hsa04659	Th17 cell differentiation	-2.95351	-0.724942	3/112	2353,3115,6772	FOS,HLA-DPB1,STAT1
2_Member	WikiPathways	WP4659	Gastrin Signaling Pathway	-2.93135	-0.713189	3/114	960,2353,4609	CD44,FOS,MYC
2_Member	KEGG Pathway	ko05166	HTLV-I infection	-2.92214	-0.709367	4/256	2113,2353,3115,4609	ETS1,FOS,HLA-DPB1,MYC
2_Member	GO Biological Processes	GO:0045637	regulation of myeloid cell differentiation	-2.89736	-0.690742	4/260	2113,2353,4609,6772	ETS1,FOS,MYC,STAT1
2_Member	Canonical Pathways	M186	PID PDGFRB PATHWAY	-2.77723	-0.619725	3/129	2353,4609,6772	FOS,MYC,STAT1
2_Member	KEGG Pathway	ko04380	Osteoclast differentiation	-2.76765	-0.618255	3/130	2353,2354,6772	FOS,FOSB,STAT1
2_Member	GO Biological Processes	GO:0046683	response to organophosphorus	-2.75814	-0.616714	3/131	2353,2354,6772	FOS,FOSB,STAT1
2_Member	KEGG Pathway	hsa05166	Human T-cell leukemia virus 1 infection	-2.69693	-0.577797	4/295	2113,2353,3115,4609	ETS1,FOS,HLA-DPB1,MYC
2_Member	KEGG Pathway	hsa04380	Osteoclast differentiation	-2.69366	-0.577797	3/138	2353,2354,6772	FOS,FOSB,STAT1
2_Member	GO Biological Processes	GO:0014074	response to purine-containing compound	-2.6326	-0.540864	3/145	2353,2354,6772	FOS,FOSB,STAT1
2_Member	KEGG Pathway	hsa04915	Estrogen signaling pathway	-2.62413	-0.537069	3/146	2289,2353,25984	FKBP5,FOS,KRT23
2_Member	Reactome Gene Sets	R-HSA-9018519	Estrogen-dependent gene expression	-2.59088	-0.508438	3/150	2353,2354,4609	FOS,FOSB,MYC
2_Member	WikiPathways	WP4666	Hepatitis B infection	-2.57461	-0.501264	3/152	2353,4609,6772	FOS,MYC,STAT1
2_Member	GO Biological Processes	GO:0032496	response to lipopolysaccharide	-2.54035	-0.482474	4/326	2353,2643,5467,6279	FOS,GCH1,PPARD,S100A8
2_Member	GO Biological Processes	GO:0048545	response to steroid hormone	-2.51197	-0.46672	4/332	952,2353,2354,5467	CD38,FOS,FOSB,PPARD
2_Member	GO Biological Processes	GO:0034614	cellular response to reactive oxygen species	-2.48906	-0.45237	3/163	2113,2353,2643	ETS1,FOS,GCH1
2_Member	WikiPathways	WP437	EGF/EGFR Signaling Pathway	-2.48906	-0.45237	3/163	2353,2354,6772	FOS,FOSB,STAT1
2_Member	GO Biological Processes	GO:0002237	response to molecule of bacterial origin	-2.44795	-0.415383	4/346	2353,2643,5467,6279	FOS,GCH1,PPARD,S100A8
2_Member	GO Biological Processes	GO:0010038	response to metal ion	-2.42141	-0.394939	4/352	2167,2353,2354,6279	FABP4,FOS,FOSB,S100A8
2_Member	KEGG Pathway	hsa05161	Hepatitis B	-2.38877	-0.368321	3/177	2353,4609,6772	FOS,MYC,STAT1
2_Member	KEGG Pathway	ko05168	Herpes simplex infection	-2.33525	-0.334284	3/185	2353,3115,6772	FOS,HLA-DPB1,STAT1
2_Member	GO Biological Processes	GO:0071248	cellular response to metal ion	-2.30943	-0.316017	3/189	2167,2353,2354	FABP4,FOS,FOSB
2_Member	GO Biological Processes	GO:1901654	response to ketone	-2.2842	-0.298864	3/193	952,2353,2354	CD38,FOS,FOSB
2_Member	KEGG Pathway	hsa05167	kaposi sarcoma-associated herpesvirus infection	-2.27798	-0.295656	3/194	2353,4609,6772	FOS,MYC,STAT1
2_Member	GO Biological Processes	GO:1903708	positive regulation of hemopoiesis	-2.21766	-0.246147	3/204	2113,2353,6772	ETS1,FOS,STAT1
2_Member	GO Biological Processes	GO:0071241	cellular response to inorganic substance	-2.14942	-0.204908	3/216	2167,2353,2354	FABP4,FOS,FOSB
2_Member	GO Biological Processes	GO:0030099	myeloid cell differentiation	-2.14884	-0.204908	4/421	2113,2353,4609,6772	ETS1,FOS,MYC,STAT1
2_Member	KEGG Pathway	hsa05170	human immunodeficiency virus 1 infection	-2.08007	-0.157325	3/229	162,2353,7852	AP1B1,FOS,CXCR4
2_Member	GO Biological Processes	GO:0097305	response to alcohol	-2.05455	-0.13655	3/234	2353,2354,6279	FOS,FOSB,S100A8
3_Summary	GO Biological Processes	GO:0001666	response to hypoxia	-6.69318	-2.93634	8/348	952,2023,2113,4609,4763,5467,7852,10631,960,3043,6279,53335	CD38,ENO1,ETS1,MYC,NF1,PPARD,CXCR4,POSTN,CD44,HBB,S100A8,BCL11A
3_Member	GO Biological Processes	GO:0001666	response to hypoxia	-6.69318	-2.93634	8/348	952,2023,2113,4609,4763,5467,7852,10631	CD38,ENO1,ETS1,MYC,NF1,PPARD,CXCR4,POSTN
3_Member	GO Biological Processes	GO:0036293	response to decreased oxygen levels	-6.58134	-2.9214	8/360	952,2023,2113,4609,4763,5467,7852,10631	CD38,ENO1,ETS1,MYC,NF1,PPARD,CXCR4,POSTN
3_Member	GO Biological Processes	GO:0070482	response to oxygen levels	-6.36069	-2.83254	8/385	952,2023,2113,4609,4763,5467,7852,10631	CD38,ENO1,ETS1,MYC,NF1,PPARD,CXCR4,POSTN
3_Member	GO Biological Processes	GO:0042060	wound healing	-5.00437	-2.00719	8/587	960,2113,3043,4763,5467,6279,7852,10631	CD44,ETS1,HBB,NF1,PPARD,S100A8,CXCR4,POSTN
3_Member	GO Biological Processes	GO:0016049	cell growth	-4.6537	-1.78129	7/473	952,2023,5467,6279,7852,10631,53335	CD38,ENO1,PPARD,S100A8,CXCR4,POSTN,BCL11A
3_Member	GO Biological Processes	GO:0009611	response to wounding	-4.45224	-1.7268	8/701	960,2113,3043,4763,5467,6279,7852,10631	CD44,ETS1,HBB,NF1,PPARD,S100A8,CXCR4,POSTN
3_Member	GO Biological Processes	GO:0001558	regulation of cell growth	-4.02545	-1.4301	6/409	952,2023,5467,6279,7852,53335	CD38,ENO1,PPARD,S100A8,CXCR4,BCL11A
3_Member	GO Biological Processes	GO:0040008	regulation of growth	-2.96283	-0.731031	6/648	952,2023,5467,6279,7852,53335	CD38,ENO1,PPARD,S100A8,CXCR4,BCL11A
3_Member	GO Biological Processes	GO:0045927	positive regulation of growth	-2.94101	-0.715647	4/253	952,5467,6279,7852	CD38,PPARD,S100A8,CXCR4
3_Member	GO Biological Processes	GO:0002793	positive regulation of peptide secretion	-2.55857	-0.49633	3/154	952,5467,6279	CD38,PPARD,S100A8
3_Member	GO Biological Processes	GO:0030307	positive regulation of cell growth	-2.50414	-0.463298	3/161	952,6279,7852	CD38,S100A8,CXCR4
3_Member	GO Biological Processes	GO:0010001	glial cell differentiation	-2.18301	-0.225502	3/210	4763,6279,7852	NF1,S100A8,CXCR4
4_Summary	GO Biological Processes	GO:0010942	positive regulation of cell death	-6.22362	-2.81896	10/725	489,658,2353,3039,3040,3043,3433,4609,4763,6279,602,952,960,2023,5467,1353,2132,7852,4084,5268	ATP2A3,BMPR1B,FOS,HBA1,HBA2,HBB,IFIT2,MYC,NF1,S100A8,BCL3,CD38,CD44,ENO1,PPARD,COX11,EXT2,CXCR4,MXD1,SERPINB5
4_Member	GO Biological Processes	GO:0010942	positive regulation of cell death	-6.22362	-2.81896	10/725	489,658,2353,3039,3040,3043,3433,4609,4763,6279	ATP2A3,BMPR1B,FOS,HBA1,HBA2,HBB,IFIT2,MYC,NF1,S100A8
4_Member	GO Biological Processes	GO:0097190	apoptotic signaling pathway	-5.01511	-2.00719	8/585	489,602,658,952,960,2023,5467,6279	ATP2A3,BCL3,BMPR1B,CD38,CD44,ENO1,PPARD,S100A8
4_Member	GO Biological Processes	GO:0055065	metal ion homeostasis	-3.80838	-1.30074	7/645	489,952,1353,2132,4609,6279,7852	ATP2A3,CD38,COX11,EXT2,MYC,S100A8,CXCR4
4_Member	GO Biological Processes	GO:0097193	intrinsic apoptotic signaling pathway	-3.79595	-1.29648	5/283	489,602,960,2023,6279	ATP2A3,BCL3,CD44,ENO1,S100A8
4_Member	GO Biological Processes	GO:0055080	cation homeostasis	-3.48838	-1.1072	7/728	489,952,1353,2132,4609,6279,7852	ATP2A3,CD38,COX11,EXT2,MYC,S100A8,CXCR4
4_Member	WikiPathways	WP2877	Vitamin D Receptor Pathway	-3.45829	-1.08616	4/184	4084,4609,5467,6279	MXD1,MYC,PPARD,S100A8
4_Member	GO Biological Processes	GO:0098771	inorganic ion homeostasis	-3.45271	-1.08503	7/738	489,952,1353,2132,4609,6279,7852	ATP2A3,CD38,COX11,EXT2,MYC,S100A8,CXCR4
4_Member	GO Biological Processes	GO:0043281	regulation of cysteine-type endopeptidase activity involved in apoptotic process	-3.25752	-0.932041	4/208	489,960,4609,6279	ATP2A3,CD44,MYC,S100A8
4_Member	GO Biological Processes	GO:2000116	regulation of cysteine-type endopeptidase activity	-3.07343	-0.815896	4/233	489,960,4609,6279	ATP2A3,CD44,MYC,S100A8
4_Member	GO Biological Processes	GO:0052548	regulation of endopeptidase activity	-2.97346	-0.738402	5/429	489,960,4609,5268,6279	ATP2A3,CD44,MYC,SERPINB5,S100A8
4_Member	GO Biological Processes	GO:0043065	positive regulation of apoptotic process	-2.91526	-0.705571	6/662	489,658,3433,4609,4763,6279	ATP2A3,BMPR1B,IFIT2,MYC,NF1,S100A8
4_Member	GO Biological Processes	GO:0043068	positive regulation of programmed cell death	-2.8886	-0.685298	6/670	489,658,3433,4609,4763,6279	ATP2A3,BMPR1B,IFIT2,MYC,NF1,S100A8
4_Member	GO Biological Processes	GO:0052547	regulation of peptidase activity	-2.84785	-0.652092	5/458	489,960,4609,5268,6279	ATP2A3,CD44,MYC,SERPINB5,S100A8
4_Member	GO Biological Processes	GO:0043280	positive regulation of cysteine-type endopeptidase activity involved in apoptotic process	-2.69366	-0.577797	3/138	489,4609,6279	ATP2A3,MYC,S100A8
4_Member	GO Biological Processes	GO:2001056	positive regulation of cysteine-type endopeptidase activity	-2.55857	-0.49633	3/154	489,4609,6279	ATP2A3,MYC,S100A8
4_Member	GO Biological Processes	GO:2001242	regulation of intrinsic apoptotic signaling pathway	-2.51176	-0.46672	3/160	960,2023,6279	CD44,ENO1,S100A8
4_Member	GO Biological Processes	GO:0006875	cellular metal ion homeostasis	-2.42717	-0.397303	5/573	489,952,4609,6279,7852	ATP2A3,CD38,MYC,S100A8,CXCR4
4_Member	GO Biological Processes	GO:0010950	positive regulation of endopeptidase activity	-2.33525	-0.334284	3/185	489,4609,6279	ATP2A3,MYC,S100A8
4_Member	GO Biological Processes	GO:0045862	positive regulation of proteolysis	-2.31203	-0.316742	4/378	489,2023,4609,6279	ATP2A3,ENO1,MYC,S100A8
4_Member	GO Biological Processes	GO:2001233	regulation of apoptotic signaling pathway	-2.25665	-0.277954	4/392	658,960,2023,6279	BMPR1B,CD44,ENO1,S100A8
4_Member	GO Biological Processes	GO:0010952	positive regulation of peptidase activity	-2.22355	-0.246659	3/203	489,4609,6279	ATP2A3,MYC,S100A8
4_Member	KEGG Pathway	hsa04020	Calcium signaling pathway	-2.20599	-0.239779	3/206	489,952,7852	ATP2A3,CD38,CXCR4
4_Member	GO Biological Processes	GO:0030003	cellular cation homeostasis	-2.18943	-0.226728	5/653	489,952,4609,6279,7852	ATP2A3,CD38,MYC,S100A8,CXCR4
4_Member	GO Biological Processes	GO:0006873	cellular ion homeostasis	-2.15413	-0.206842	5/666	489,952,4609,6279,7852	ATP2A3,CD38,MYC,S100A8,CXCR4
5_Summary	Reactome Gene Sets	R-HSA-913531	Interferon Signaling	-5.79453	-2.54957	6/199	960,2634,3115,3433,3669,6772,2643,2353,4609,952,2113,6279,6281	CD44,GBP2,HLA-DPB1,IFIT2,ISG20,STAT1,GCH1,FOS,MYC,CD38,ETS1,S100A8,S100A10
5_Member	Reactome Gene Sets	R-HSA-913531	Interferon Signaling	-5.79453	-2.54957	6/199	960,2634,3115,3433,3669,6772	CD44,GBP2,HLA-DPB1,IFIT2,ISG20,STAT1
5_Member	GO Biological Processes	GO:0060333	interferon-gamma-mediated signaling pathway	-4.64233	-1.78129	4/91	960,2634,3115,6772	CD44,GBP2,HLA-DPB1,STAT1
5_Member	Reactome Gene Sets	R-HSA-877300	Interferon gamma signaling	-4.64233	-1.78129	4/91	960,2634,3115,6772	CD44,GBP2,HLA-DPB1,STAT1
5_Member	GO Biological Processes	GO:0034341	response to interferon-gamma	-4.53853	-1.74782	5/197	960,2634,2643,3115,6772	CD44,GBP2,GCH1,HLA-DPB1,STAT1
5_Member	Reactome Gene Sets	R-HSA-1280215	Cytokine Signaling in Immune system	-4.42605	-1.7106	8/707	960,2353,2634,3115,3433,3669,4609,6772	CD44,FOS,GBP2,HLA-DPB1,IFIT2,ISG20,MYC,STAT1
5_Member	KEGG Pathway	hsa05169	Epstein-Barr virus infection	-3.68514	-1.22387	5/299	952,960,3115,4609,6772	CD38,CD44,HLA-DPB1,MYC,STAT1
5_Member	GO Biological Processes	GO:0071346	cellular response to interferon-gamma	-3.52219	-1.13641	4/177	960,2634,3115,6772	CD44,GBP2,HLA-DPB1,STAT1
5_Member	KEGG Pathway	ko05169	Epstein-Barr virus infection	-3.31339	-0.975674	4/201	952,960,3115,4609	CD38,CD44,HLA-DPB1,MYC
5_Member	KEGG Pathway	ko04640	Hematopoietic cell lineage	-3.13439	-0.854664	3/97	952,960,3115	CD38,CD44,HLA-DPB1
5_Member	KEGG Pathway	hsa04640	Hematopoietic cell lineage	-2.93135	-0.713189	3/114	952,960,3115	CD38,CD44,HLA-DPB1
5_Member	GO Biological Processes	GO:0007159	leukocyte cell-cell adhesion	-2.36141	-0.352755	4/366	960,2113,3115,6279	CD44,ETS1,HLA-DPB1,S100A8
5_Member	GO Biological Processes	GO:0045785	positive regulation of cell adhesion	-2.13465	-0.198988	4/425	960,2113,3115,6281	CD44,ETS1,HLA-DPB1,S100A10
5_Member	GO Biological Processes	GO:1903039	positive regulation of leukocyte cell-cell adhesion	-2.05455	-0.13655	3/234	960,2113,3115	CD44,ETS1,HLA-DPB1
6_Summary	GO Biological Processes	GO:0009615	response to virus	-5.4302	-2.24739	7/359	602,2023,3433,3669,5450,6772,7852,2634,2167,2643,10631,6279	BCL3,ENO1,IFIT2,ISG20,POU2AF1,STAT1,CXCR4,GBP2,FABP4,GCH1,POSTN,S100A8
6_Member	GO Biological Processes	GO:0009615	response to virus	-5.4302	-2.24739	7/359	602,2023,3433,3669,5450,6772,7852	BCL3,ENO1,IFIT2,ISG20,POU2AF1,STAT1,CXCR4
6_Member	Reactome Gene Sets	R-HSA-909733	Interferon alpha/beta signaling	-5.09478	-2.03691	4/70	2634,3433,3669,6772	GBP2,IFIT2,ISG20,STAT1
6_Member	GO Biological Processes	GO:0060337	type I interferon signaling pathway	-4.56868	-1.75384	4/95	2634,3433,3669,6772	GBP2,IFIT2,ISG20,STAT1
6_Member	GO Biological Processes	GO:0071357	cellular response to type I interferon	-4.55078	-1.74818	4/96	2634,3433,3669,6772	GBP2,IFIT2,ISG20,STAT1
6_Member	GO Biological Processes	GO:0034340	response to type I interferon	-4.4641	-1.7268	4/101	2634,3433,3669,6772	GBP2,IFIT2,ISG20,STAT1
6_Member	GO Biological Processes	GO:0034612	response to tumor necrosis factor	-3.54296	-1.14309	5/321	2167,2634,2643,6772,10631	FABP4,GBP2,GCH1,STAT1,POSTN
6_Member	GO Biological Processes	GO:0098542	defense response to other organism	-3.08725	-0.825254	6/613	602,2634,3433,3669,6279,6772	BCL3,GBP2,IFIT2,ISG20,S100A8,STAT1
6_Member	GO Biological Processes	GO:0071356	cellular response to tumor necrosis factor	-2.68629	-0.573808	4/297	2167,2634,6772,10631	FABP4,GBP2,STAT1,POSTN
6_Member	GO Biological Processes	GO:0050792	regulation of viral process	-2.09045	-0.163639	3/227	3669,6772,7852	ISG20,STAT1,CXCR4
6_Member	GO Biological Processes	GO:0043903	regulation of symbiosis, encompassing mutualism through parasitism	-2.01495	-0.103201	3/242	3669,6772,7852	ISG20,STAT1,CXCR4
7_Summary	GO Biological Processes	GO:0008015	blood circulation	-5.38828	-2.23349	8/520	489,952,2132,2643,3043,6772,7852,10631,2167,4763,9975	ATP2A3,CD38,EXT2,GCH1,HBB,STAT1,CXCR4,POSTN,FABP4,NF1,NR1D2
7_Member	GO Biological Processes	GO:0008015	blood circulation	-5.38828	-2.23349	8/520	489,952,2132,2643,3043,6772,7852,10631	ATP2A3,CD38,EXT2,GCH1,HBB,STAT1,CXCR4,POSTN
7_Member	GO Biological Processes	GO:0003013	circulatory system process	-5.3276	-2.19914	8/530	489,952,2132,2643,3043,6772,7852,10631	ATP2A3,CD38,EXT2,GCH1,HBB,STAT1,CXCR4,POSTN
7_Member	GO Biological Processes	GO:0048871	multicellular organismal homeostasis	-3.59549	-1.16257	6/491	952,2132,2167,4763,7852,9975	CD38,EXT2,FABP4,NF1,CXCR4,NR1D2
7_Member	GO Biological Processes	GO:0008217	regulation of blood pressure	-3.52219	-1.13641	4/177	2132,2643,3043,10631	EXT2,GCH1,HBB,POSTN
7_Member	GO Biological Processes	GO:0060047	heart contraction	-2.79651	-0.625127	4/277	489,2132,2643,7852	ATP2A3,EXT2,GCH1,CXCR4
7_Member	GO Biological Processes	GO:0035296	regulation of tube diameter	-2.7869	-0.623894	3/128	952,2132,2643	CD38,EXT2,GCH1
7_Member	GO Biological Processes	GO:0050880	regulation of blood vessel size	-2.7869	-0.623894	3/128	952,2132,2643	CD38,EXT2,GCH1
7_Member	GO Biological Processes	GO:0097746	regulation of blood vessel diameter	-2.7869	-0.623894	3/128	952,2132,2643	CD38,EXT2,GCH1
7_Member	GO Biological Processes	GO:0035150	regulation of tube size	-2.77723	-0.619725	3/129	952,2132,2643	CD38,EXT2,GCH1
7_Member	GO Biological Processes	GO:0003015	heart process	-2.74033	-0.601537	4/287	489,2132,2643,7852	ATP2A3,EXT2,GCH1,CXCR4
7_Member	GO Biological Processes	GO:0003018	vascular process in circulatory system	-2.52715	-0.473595	3/158	952,2132,2643	CD38,EXT2,GCH1
8_Summary	GO Biological Processes	GO:0045596	negative regulation of cell differentiation	-5.17766	-2.09751	9/742	952,1048,4609,4763,5087,5467,6772,10631,53335,4753	CD38,CEACAM5,MYC,NF1,PBX1,PPARD,STAT1,POSTN,BCL11A,NELL2
8_Member	GO Biological Processes	GO:0045596	negative regulation of cell differentiation	-5.17766	-2.09751	9/742	952,1048,4609,4763,5087,5467,6772,10631,53335	CD38,CEACAM5,MYC,NF1,PBX1,PPARD,STAT1,POSTN,BCL11A
8_Member	GO Biological Processes	GO:0010721	negative regulation of cell development	-3.58701	-1.16257	5/314	952,4763,5087,10631,53335	CD38,NF1,PBX1,POSTN,BCL11A
8_Member	GO Biological Processes	GO:0050768	negative regulation of neurogenesis	-2.84309	-0.651505	4/269	952,4763,5087,53335	CD38,NF1,PBX1,BCL11A
8_Member	GO Biological Processes	GO:0051961	negative regulation of nervous system development	-2.72936	-0.598341	4/289	952,4763,5087,53335	CD38,NF1,PBX1,BCL11A
8_Member	GO Biological Processes	GO:0045665	negative regulation of neuron differentiation	-2.18301	-0.225502	3/210	952,5087,53335	CD38,PBX1,BCL11A
8_Member	GO Biological Processes	GO:0060249	anatomical structure homeostasis	-2.08957	-0.163639	4/438	952,4609,4753,4763	CD38,MYC,NELL2,NF1
9_Summary	GO Biological Processes	GO:0002313	mature B cell differentiation involved in immune response	-4.84868	-1.86998	3/26	602,5450,9452,3115,6772,10631,960,3043,6279,952,2353,4609,55353	BCL3,POU2AF1,ITM2A,HLA-DPB1,STAT1,POSTN,CD44,HBB,S100A8,CD38,FOS,MYC,LAPTM4B
9_Member	GO Biological Processes	GO:0002313	mature B cell differentiation involved in immune response	-4.84868	-1.86998	3/26	602,5450,9452	BCL3,POU2AF1,ITM2A
9_Member	GO Biological Processes	GO:0002335	mature B cell differentiation	-4.6137	-1.78129	3/31	602,5450,9452	BCL3,POU2AF1,ITM2A
9_Member	GO Biological Processes	GO:0002312	B cell activation involved in immune response	-3.39498	-1.04238	3/79	602,5450,9452	BCL3,POU2AF1,ITM2A
9_Member	GO Biological Processes	GO:0001819	positive regulation of cytokine production	-2.83538	-0.649664	5/461	602,3115,5450,6772,10631	BCL3,HLA-DPB1,POU2AF1,STAT1,POSTN
9_Member	GO Biological Processes	GO:0002366	leukocyte activation involved in immune response	-2.73015	-0.598341	6/720	602,960,3043,5450,6279,9452	BCL3,CD44,HBB,POU2AF1,S100A8,ITM2A
9_Member	GO Biological Processes	GO:0002263	cell activation involved in immune response	-2.71804	-0.592134	6/724	602,960,3043,5450,6279,9452	BCL3,CD44,HBB,POU2AF1,S100A8,ITM2A
9_Member	GO Biological Processes	GO:0030183	B cell differentiation	-2.70266	-0.579281	3/137	602,5450,9452	BCL3,POU2AF1,ITM2A
9_Member	GO Biological Processes	GO:0046649	lymphocyte activation	-2.62974	-0.540352	6/754	602,952,960,3115,5450,9452	BCL3,CD38,CD44,HLA-DPB1,POU2AF1,ITM2A
9_Member	GO Biological Processes	GO:0002521	leukocyte differentiation	-2.58605	-0.506895	5/526	602,2353,4609,5450,9452	BCL3,FOS,MYC,POU2AF1,ITM2A
9_Member	GO Biological Processes	GO:0042113	B cell activation	-2.54035	-0.482474	4/326	602,952,5450,9452	BCL3,CD38,POU2AF1,ITM2A
9_Member	GO Biological Processes	GO:0001817	regulation of cytokine production	-2.51572	-0.46672	6/795	602,3115,5450,6772,10631,55353	BCL3,HLA-DPB1,POU2AF1,STAT1,POSTN,LAPTM4B
9_Member	GO Biological Processes	GO:0002285	lymphocyte activation involved in immune response	-2.30307	-0.311522	3/190	602,5450,9452	BCL3,POU2AF1,ITM2A
10_Summary	GO Biological Processes	GO:0001655	urogenital system development	-4.60872	-1.78129	6/321	162,4609,4763,5087,5268,6772,960,2132,7852,10631,489,2113,5090,6310,658,53335	AP1B1,MYC,NF1,PBX1,SERPINB5,STAT1,CD44,EXT2,CXCR4,POSTN,ATP2A3,ETS1,PBX3,ATXN1,BMPR1B,BCL11A
10_Member	GO Biological Processes	GO:0001655	urogenital system development	-4.60872	-1.78129	6/321	162,4609,4763,5087,5268,6772	AP1B1,MYC,NF1,PBX1,SERPINB5,STAT1
10_Member	GO Biological Processes	GO:0048729	tissue morphogenesis	-3.83753	-1.31745	7/638	960,2132,4609,5087,5268,6772,7852	CD44,EXT2,MYC,PBX1,SERPINB5,STAT1,CXCR4
10_Member	GO Biological Processes	GO:0001822	kidney development	-3.81028	-1.30074	5/281	162,4609,4763,5087,6772	AP1B1,MYC,NF1,PBX1,STAT1
10_Member	GO Biological Processes	GO:0072001	renal system development	-3.75362	-1.2812	5/289	162,4609,4763,5087,6772	AP1B1,MYC,NF1,PBX1,STAT1
10_Member	GO Biological Processes	GO:0072088	nephron epithelium morphogenesis	-3.56822	-1.1538	3/69	4609,5087,6772	MYC,PBX1,STAT1
10_Member	GO Biological Processes	GO:0072028	nephron morphogenesis	-3.53156	-1.13644	3/71	4609,5087,6772	MYC,PBX1,STAT1
10_Member	GO Biological Processes	GO:0007219	Notch signaling pathway	-3.44051	-1.08161	4/186	4609,5087,6772,10631	MYC,PBX1,STAT1,POSTN
10_Member	GO Biological Processes	GO:0002009	morphogenesis of an epithelium	-3.39269	-1.04238	6/536	960,4609,5087,5268,6772,7852	CD44,MYC,PBX1,SERPINB5,STAT1,CXCR4
10_Member	GO Biological Processes	GO:0072080	nephron tubule development	-3.25767	-0.932041	3/88	4609,5087,6772	MYC,PBX1,STAT1
10_Member	GO Biological Processes	GO:0060993	kidney morphogenesis	-3.24334	-0.925824	3/89	4609,5087,6772	MYC,PBX1,STAT1
10_Member	GO Biological Processes	GO:0061326	renal tubule development	-3.22917	-0.918436	3/90	4609,5087,6772	MYC,PBX1,STAT1
10_Member	Reactome Gene Sets	R-HSA-157118	Signaling by NOTCH	-3.05279	-0.804474	4/236	489,4609,5087,6772	ATP2A3,MYC,PBX1,STAT1
10_Member	GO Biological Processes	GO:0072009	nephron epithelium development	-3.0226	-0.77764	3/106	4609,5087,6772	MYC,PBX1,STAT1
10_Member	GO Biological Processes	GO:0035270	endocrine system development	-2.84664	-0.652092	3/122	2113,4763,5087	ETS1,NF1,PBX1
10_Member	GO Biological Processes	GO:0007420	brain development	-2.76077	-0.616714	6/710	2113,4763,5087,5090,6310,7852	ETS1,NF1,PBX1,PBX3,ATXN1,CXCR4
10_Member	GO Biological Processes	GO:0072073	kidney epithelium development	-2.75814	-0.616714	3/131	4609,5087,6772	MYC,PBX1,STAT1
10_Member	GO Biological Processes	GO:0072006	nephron development	-2.68474	-0.573808	3/139	4609,5087,6772	MYC,PBX1,STAT1
10_Member	WikiPathways	WP2853	Endoderm Differentiation	-2.64113	-0.540864	3/144	5087,5090,6772	PBX1,PBX3,STAT1
10_Member	GO Biological Processes	GO:0060322	head development	-2.63838	-0.540864	6/751	2113,4763,5087,5090,6310,7852	ETS1,NF1,PBX1,PBX3,ATXN1,CXCR4
10_Member	WikiPathways	WP2857	Mesodermal Commitment Pathway	-2.55857	-0.49633	3/154	2132,5087,5090	EXT2,PBX1,PBX3
10_Member	GO Biological Processes	GO:0001654	eye development	-2.39108	-0.368631	4/359	658,4763,5087,5090	BMPR1B,NF1,PBX1,PBX3
10_Member	GO Biological Processes	GO:0150063	visual system development	-2.37405	-0.359533	4/363	658,4763,5087,5090	BMPR1B,NF1,PBX1,PBX3
10_Member	KEGG Pathway	ko05202	Transcriptional misregulation in cancer	-2.3684	-0.355846	3/180	4609,5087,5090	MYC,PBX1,PBX3
10_Member	GO Biological Processes	GO:0048880	sensory system development	-2.3489	-0.342174	4/369	658,4763,5087,5090	BMPR1B,NF1,PBX1,PBX3
10_Member	GO Biological Processes	GO:0001763	morphogenesis of a branching structure	-2.32874	-0.330388	3/186	4609,5087,53335	MYC,PBX1,BCL11A
10_Member	GO Biological Processes	GO:0001503	ossification	-2.21846	-0.246147	4/402	658,2132,4763,5087	BMPR1B,EXT2,NF1,PBX1
10_Member	KEGG Pathway	hsa05202	Transcriptional misregulation in cancer	-2.21766	-0.246147	3/204	4609,5087,5090	MYC,PBX1,PBX3
10_Member	GO Biological Processes	GO:0048732	gland development	-2.17406	-0.220668	4/414	2113,4763,5087,5268	ETS1,NF1,PBX1,SERPINB5
10_Member	GO Biological Processes	GO:0007389	pattern specification process	-2.13112	-0.1971	4/426	162,658,5087,5090	AP1B1,BMPR1B,PBX1,PBX3
11_Summary	GO Biological Processes	GO:0030198	extracellular matrix organization	-4.10843	-1.48192	6/395	602,960,2113,4763,5268,10631,3115,6281,7852,5467	BCL3,CD44,ETS1,NF1,SERPINB5,POSTN,HLA-DPB1,S100A10,CXCR4,PPARD
11_Member	GO Biological Processes	GO:0030198	extracellular matrix organization	-4.10843	-1.48192	6/395	602,960,2113,4763,5268,10631	BCL3,CD44,ETS1,NF1,SERPINB5,POSTN
11_Member	GO Biological Processes	GO:0043062	extracellular structure organization	-3.76322	-1.28513	6/457	602,960,2113,4763,5268,10631	BCL3,CD44,ETS1,NF1,SERPINB5,POSTN
11_Member	GO Biological Processes	GO:0030155	regulation of cell adhesion	-3.46691	-1.09028	7/734	960,2113,3115,4763,6281,7852,10631	CD44,ETS1,HLA-DPB1,NF1,S100A10,CXCR4,POSTN
11_Member	GO Biological Processes	GO:0031589	cell-substrate adhesion	-3.3155	-0.975674	5/360	960,4763,5467,6281,10631	CD44,NF1,PPARD,S100A10,POSTN
11_Member	GO Biological Processes	GO:0007160	cell-matrix adhesion	-3.08735	-0.825254	4/231	960,4763,6281,10631	CD44,NF1,S100A10,POSTN
11_Member	GO Biological Processes	GO:0001952	regulation of cell-matrix adhesion	-2.81639	-0.636463	3/125	4763,6281,10631	NF1,S100A10,POSTN
11_Member	GO Biological Processes	GO:0010810	regulation of cell-substrate adhesion	-2.13846	-0.199232	3/218	4763,6281,10631	NF1,S100A10,POSTN
12_Summary	Canonical Pathways	M166	PID ATF2 PATHWAY	-3.76996	-1.28611	3/59	2353,4763,5268,2113,602,4609,58473,960,2023,6772,6310	FOS,NF1,SERPINB5,ETS1,BCL3,MYC,PLEKHB1,CD44,ENO1,STAT1,ATXN1
12_Member	Canonical Pathways	M166	PID ATF2 PATHWAY	-3.76996	-1.28611	3/59	2353,4763,5268	FOS,NF1,SERPINB5
12_Member	WikiPathways	WP4685	Melanoma	-3.58697	-1.16257	3/68	2113,2353,4763	ETS1,FOS,NF1
12_Member	GO Biological Processes	GO:0009416	response to light stimulus	-3.54918	-1.14452	5/320	602,2353,4609,4763,58473	BCL3,FOS,MYC,NF1,PLEKHB1
12_Member	GO Biological Processes	GO:1902532	negative regulation of intracellular signal transduction	-3.25195	-0.930475	6/570	602,960,2023,4609,4763,6772	BCL3,CD44,ENO1,MYC,NF1,STAT1
12_Member	GO Biological Processes	GO:0009314	response to radiation	-2.88584	-0.685298	5/449	602,2353,4609,4763,58473	BCL3,FOS,MYC,NF1,PLEKHB1
12_Member	GO Biological Processes	GO:0007612	learning	-2.76765	-0.618255	3/130	2353,4763,6310	FOS,NF1,ATXN1
12_Member	GO Biological Processes	GO:0007611	learning or memory	-2.04951	-0.133211	3/235	2353,4763,6310	FOS,NF1,ATXN1
13_Summary	WikiPathways	WP3527	Preimplantation Embryo	-3.76996	-1.28611	3/59	2354,4084,5087	FOSB,MXD1,PBX1
13_Member	WikiPathways	WP3527	Preimplantation Embryo	-3.76996	-1.28611	3/59	2354,4084,5087	FOSB,MXD1,PBX1
14_Summary	GO Biological Processes	GO:0014823	response to activity	-3.56822	-1.1538	3/69	5467,7852,10631,960,6281,53335,658	PPARD,CXCR4,POSTN,CD44,S100A10,BCL11A,BMPR1B
14_Member	GO Biological Processes	GO:0014823	response to activity	-3.56822	-1.1538	3/69	5467,7852,10631	PPARD,CXCR4,POSTN
14_Member	GO Biological Processes	GO:0022604	regulation of cell morphogenesis	-2.73494	-0.598751	5/486	960,6281,7852,10631,53335	CD44,S100A10,CXCR4,POSTN,BCL11A
14_Member	GO Biological Processes	GO:1990138	neuron projection extension	-2.48159	-0.446967	3/164	7852,10631,53335	CXCR4,POSTN,BCL11A
14_Member	GO Biological Processes	GO:0048589	developmental growth	-2.32757	-0.330388	5/605	658,5467,7852,10631,53335	BMPR1B,PPARD,CXCR4,POSTN,BCL11A
14_Member	GO Biological Processes	GO:0007584	response to nutrient	-2.2002	-0.235743	3/207	5467,10631,53335	PPARD,POSTN,BCL11A
14_Member	GO Biological Processes	GO:0120039	plasma membrane bounded cell projection morphogenesis	-2.17303	-0.220668	5/659	658,960,7852,10631,53335	BMPR1B,CD44,CXCR4,POSTN,BCL11A
14_Member	GO Biological Processes	GO:0048858	cell projection morphogenesis	-2.1622	-0.211535	5/663	658,960,7852,10631,53335	BMPR1B,CD44,CXCR4,POSTN,BCL11A
14_Member	GO Biological Processes	GO:0032990	cell part morphogenesis	-2.11965	-0.187258	5/679	658,960,7852,10631,53335	BMPR1B,CD44,CXCR4,POSTN,BCL11A
14_Member	GO Biological Processes	GO:0048588	developmental cell growth	-2.11686	-0.186085	3/222	7852,10631,53335	CXCR4,POSTN,BCL11A
14_Member	GO Biological Processes	GO:0060560	developmental growth involved in morphogenesis	-2.10093	-0.171781	3/225	7852,10631,53335	CXCR4,POSTN,BCL11A
15_Summary	GO Biological Processes	GO:0001656	metanephros development	-3.34746	-1.0014	3/82	4609,4763,6772,5268,5467,7852,658,2113,8395	MYC,NF1,STAT1,SERPINB5,PPARD,CXCR4,BMPR1B,ETS1,PIP5K1B
15_Member	GO Biological Processes	GO:0001656	metanephros development	-3.34746	-1.0014	3/82	4609,4763,6772	MYC,NF1,STAT1
15_Member	GO Biological Processes	GO:0050678	regulation of epithelial cell proliferation	-3.19386	-0.891856	5/383	4609,4763,5268,5467,6772	MYC,NF1,SERPINB5,PPARD,STAT1
15_Member	GO Biological Processes	GO:0050673	epithelial cell proliferation	-2.92908	-0.713189	5/439	4609,4763,5268,5467,6772	MYC,NF1,SERPINB5,PPARD,STAT1
15_Member	GO Biological Processes	GO:0007272	ensheathment of neurons	-2.80648	-0.632264	3/126	4763,5467,7852	NF1,PPARD,CXCR4
15_Member	GO Biological Processes	GO:0008366	axon ensheathment	-2.80648	-0.632264	3/126	4763,5467,7852	NF1,PPARD,CXCR4
15_Member	GO Biological Processes	GO:0008285	negative regulation of cell proliferation	-2.63262	-0.540864	6/753	658,2113,4609,4763,5467,6772	BMPR1B,ETS1,MYC,NF1,PPARD,STAT1
15_Member	GO Biological Processes	GO:0014065	phosphatidylinositol 3-kinase signaling	-2.55857	-0.49633	3/154	4763,5467,8395	NF1,PPARD,PIP5K1B
15_Member	WikiPathways	WP1984	Integrated Breast Cancer Pathway	-2.53492	-0.479214	3/157	4609,4763,6772	MYC,NF1,STAT1
15_Member	GO Biological Processes	GO:0050680	negative regulation of epithelial cell proliferation	-2.50414	-0.463298	3/161	4763,5467,6772	NF1,PPARD,STAT1
15_Member	GO Biological Processes	GO:0010631	epithelial cell migration	-2.39537	-0.370917	4/358	2113,4763,5467,6772	ETS1,NF1,PPARD,STAT1
15_Member	GO Biological Processes	GO:0090132	epithelium migration	-2.38253	-0.364073	4/361	2113,4763,5467,6772	ETS1,NF1,PPARD,STAT1
15_Member	GO Biological Processes	GO:0090130	tissue migration	-2.36141	-0.352755	4/366	2113,4763,5467,6772	ETS1,NF1,PPARD,STAT1
15_Member	GO Biological Processes	GO:0045765	regulation of angiogenesis	-2.29199	-0.302619	4/383	2113,4763,6772,7852	ETS1,NF1,STAT1,CXCR4
15_Member	GO Biological Processes	GO:0048015	phosphatidylinositol-mediated signaling	-2.29046	-0.302619	3/192	4763,5467,8395	NF1,PPARD,PIP5K1B
15_Member	GO Biological Processes	GO:0048017	inositol lipid-mediated signaling	-2.26565	-0.285144	3/196	4763,5467,8395	NF1,PPARD,PIP5K1B
15_Member	GO Biological Processes	GO:1901342	regulation of vasculature development	-2.13818	-0.199232	4/424	2113,4763,6772,7852	ETS1,NF1,STAT1,CXCR4
16_Summary	GO Biological Processes	GO:0006029	proteoglycan metabolic process	-3.27218	-0.938585	3/87	658,2132,5467,960,4609,2353,10631,9452	BMPR1B,EXT2,PPARD,CD44,MYC,FOS,POSTN,ITM2A
16_Member	GO Biological Processes	GO:0006029	proteoglycan metabolic process	-3.27218	-0.938585	3/87	658,2132,5467	BMPR1B,EXT2,PPARD
16_Member	WikiPathways	WP399	Wnt Signaling Pathway and Pluripotency	-3.071	-0.815896	3/102	960,4609,5467	CD44,MYC,PPARD
16_Member	GO Biological Processes	GO:0070848	response to growth factor	-2.6822	-0.573719	6/736	658,960,2132,2353,4609,10631	BMPR1B,CD44,EXT2,FOS,MYC,POSTN
16_Member	GO Biological Processes	GO:0044344	cellular response to fibroblast growth factor stimulus	-2.65837	-0.554741	3/142	960,2132,10631	CD44,EXT2,POSTN
16_Member	GO Biological Processes	GO:0071774	response to fibroblast growth factor	-2.60739	-0.522639	3/148	960,2132,10631	CD44,EXT2,POSTN
16_Member	GO Biological Processes	GO:0009100	glycoprotein metabolic process	-2.14172	-0.19946	4/423	658,2132,5467,9452	BMPR1B,EXT2,PPARD,ITM2A
16_Member	GO Biological Processes	GO:0071363	cellular response to growth factor stimulus	-2.04807	-0.133211	5/707	658,960,2132,2353,10631	BMPR1B,CD44,EXT2,FOS,POSTN
16_Member	GO Biological Processes	GO:0061448	connective tissue development	-2.00047	-0.0918171	3/245	658,960,5467	BMPR1B,CD44,PPARD
17_Summary	WikiPathways	WP23	B Cell Receptor Signaling Pathway	-3.13439	-0.854664	3/97	2113,4609,8395,7852,53335	ETS1,MYC,PIP5K1B,CXCR4,BCL11A
17_Member	WikiPathways	WP23	B Cell Receptor Signaling Pathway	-3.13439	-0.854664	3/97	2113,4609,8395	ETS1,MYC,PIP5K1B
17_Member	GO Biological Processes	GO:0035690	cellular response to drug	-2.42579	-0.397303	4/351	2113,4609,7852,53335	ETS1,MYC,CXCR4,BCL11A
18_Summary	KEGG Pathway	ko04142	Lysosome	-2.83647	-0.649664	3/123	162,23062,55353	AP1B1,GGA2,LAPTM4B
18_Member	KEGG Pathway	ko04142	Lysosome	-2.83647	-0.649664	3/123	162,23062,55353	AP1B1,GGA2,LAPTM4B
18_Member	KEGG Pathway	hsa04142	Lysosome	-2.72086	-0.592401	3/135	162,23062,55353	AP1B1,GGA2,LAPTM4B
19_Summary	GO Biological Processes	GO:0032355	response to estradiol	-2.81639	-0.636463	3/125	952,2113,10631,2634	CD38,ETS1,POSTN,GBP2
19_Member	GO Biological Processes	GO:0032355	response to estradiol	-2.81639	-0.636463	3/125	952,2113,10631	CD38,ETS1,POSTN
19_Member	GO Biological Processes	GO:0070555	response to interleukin-1	-2.20599	-0.239779	3/206	952,2113,2634	CD38,ETS1,GBP2
20_Summary	GO Biological Processes	GO:0006091	generation of precursor metabolites and energy	-2.63662	-0.540864	5/512	622,1353,2023,4609,5467,53335,2643,8395,55500,960	BDH1,COX11,ENO1,MYC,PPARD,BCL11A,GCH1,PIP5K1B,ETNK1,CD44
20_Member	GO Biological Processes	GO:0006091	generation of precursor metabolites and energy	-2.63662	-0.540864	5/512	622,1353,2023,4609,5467	BDH1,COX11,ENO1,MYC,PPARD
20_Member	GO Biological Processes	GO:0030308	negative regulation of cell growth	-2.33525	-0.334284	3/185	2023,5467,53335	ENO1,PPARD,BCL11A
20_Member	GO Biological Processes	GO:0071456	cellular response to hypoxia	-2.20599	-0.239779	3/206	2023,4609,5467	ENO1,MYC,PPARD
20_Member	GO Biological Processes	GO:0006006	glucose metabolic process	-2.18301	-0.225502	3/210	1353,2023,5467	COX11,ENO1,PPARD
20_Member	GO Biological Processes	GO:0036294	cellular response to decreased oxygen levels	-2.1605	-0.211531	3/214	2023,4609,5467	ENO1,MYC,PPARD
20_Member	GO Biological Processes	GO:0090407	organophosphate biosynthetic process	-2.08342	-0.159081	5/693	2023,2643,5467,8395,55500	ENO1,GCH1,PPARD,PIP5K1B,ETNK1
20_Member	GO Biological Processes	GO:0071453	cellular response to oxygen levels	-2.06979	-0.148631	3/231	2023,4609,5467	ENO1,MYC,PPARD
20_Member	GO Biological Processes	GO:0044282	small molecule catabolic process	-2.0232	-0.109903	4/458	622,960,2023,5467	BDH1,CD44,ENO1,PPARD
20_Member	GO Biological Processes	GO:0045926	negative regulation of growth	-2.00047	-0.0918171	3/245	2023,5467,53335	ENO1,PPARD,BCL11A
